# Supplementary material for: UltraPlex-TMT: Expanding Isobaric Hyperplexing via Orthogonal Protease Cleavage
Source: J Proteome Res. 2026 Feb 2;25(3):1788–97. doi: 10.1021/acs.jproteome.5c01084 (PMC12973366; doi:10.1021/acs.jproteome.5c01084)
Supplement: Supplementary file 2 [file pr5c01084_si_002.xlsx]

## Sheet: MS2 raw abundances
Accession	Organism	Gene Name	TMT11_LysC_Abundance 126	TMT11_LysC_Abundance 127N	TMT11_LysC_Abundance 127C	TMT11_LysC_Abundance 128N	TMT11_LysC_Abundance 128C	TMT11_LysC_Abundance 129N	TMT11_LysC_Abundance 129C	TMT11_LysC_Abundance 130N	TMT11_LysC_Abundance 130C	TMT11_LysC_Abundance 131N	TMT11_LysC_Abundance 131C	TMT11_TrypR_Abundance 126	TMT11_TrypR_Abundance 127N	TMT11_TrypR_Abundance 127C	TMT11_TrypR_Abundance 128N	TMT11_TrypR_Abundance 128C	TMT11_TrypR_Abundance 129N	TMT11_TrypR_Abundance 129C	TMT11_TrypR_Abundance 130N	TMT11_TrypR_Abundance 130C	TMT11_TrypR_Abundance 131N	TMT11_TrypR_Abundance 131C	TMT18_LysC_Abundance 126	TMT18_LysC_Abundance 127N	TMT18_LysC_Abundance 127C	TMT18_LysC_Abundance 128N	TMT18_LysC_Abundance 128C	TMT18_LysC_Abundance 129N	TMT18_LysC_Abundance 129C	TMT18_LysC_Abundance 130N	TMT18_LysC_Abundance 130C	TMT18_LysC_Abundance 131N	TMT18_LysC_Abundance 131C	TMT18_LysC_Abundance 132N	TMT18_LysC_Abundance 132C	TMT18_LysC_Abundance 133N	TMT18_LysC_Abundance 133C	TMT18_LysC_Abundance 134N	TMT18_LysC_Abundance 134C	TMT18_LysC_Abundance 135N	TMT18_TrypR_Abundance 126	TMT18_TrypR_Abundance 127N	TMT18_TrypR_Abundance 127C	TMT18_TrypR_Abundance 128N	TMT18_TrypR_Abundance 128C	TMT18_TrypR_Abundance 129N	TMT18_TrypR_Abundance 129C
Q09666	Homo sapiens (Human)	AHNAK	169445	130593	300599	153177	150150	151142	304554	170946	169886	153031	314567	8068.4	7341.9	15976.2	7190.6	8503.5	8028.6	16449.6	8460.1	9066.3	7978.1	17471.2	210213	172671	364790	203042	196393	178719	381729	211169	226066	190303	385198	166166	187337	155599	372770	184926	184566	157394	7896.3	7117.9	13820.9	7281.3	7915.6	7402.8	14192.9
P35579	Homo sapiens (Human)	MYH9	76812.1	61011	153067	124922	69838.6	70490.1	154540	123700	76880	72793.2	160175	43168	43827	108487	65521.8	45938.7	48728.8	108719	89566.4	47813.5	49197.6	118903	114754	103206	251897	194618	106271	104457	262837	227246	114125	110313	264130	139092	102498	92512.8	265655	186000	98744.2	93083.7	52285.7	53864	130038	77258.4	54231.3	55108.7	133131
Q15149	Homo sapiens (Human)	PLEC	60348.6	67991.3	103659	97828.4	54721.1	84526.4	105279	83192.3	60441.2	83859.7	108666	89313	121944	170904	86562.9	92884.5	137106	174933	147409	98193.2	141273	185558	69349.7	87893.7	123866	87617.9	66569.7	91428	130393	123672	71558.1	101193	127514	52065.9	65029.6	84570.3	128740	69032	64263	86860.9	139399	191444	260542	103213	140210	195577	271933
Q13813	Homo sapiens (Human)	SPTAN1	97062.7	80493.2	41105.6	99454.6	89299.7	98098.2	42307.9	103424	100182	97722.5	44498	56754.6	58221.8	26967	49189	61077.5	64136.4	26835.5	62715.6	64740.1	62787	29150.7	120752	115985	47977.6	123668	121721	117594	50639.3	140975	129544	127040	51512.1	92054.5	119001	113988	45522.9	123414	114036	113623	79612.2	79989.8	34960.3	65522.3	86121.9	81927.6	34721.6
P15924	Homo sapiens (Human)	DSP	74716	74198.6	21212.6	235630	69648.8	92406.4	22721.1	184622	77063	90779.1	23439.6	46998.1	56389.6	15507.6	72645.5	51396	65603.3	16594.9	148166	54095.1	66609.8	16882.1	85737.8	96427.9	20736.1	191672	85533.9	94189.7	23261	293545	88005.8	107453	22691.3	111202	82046.1	92179.9	15472	154565	77027.7	94626.5	57425.9	69814.5	16517.4	65334.5	61721.7	70076.7	17760.2
O75369	Homo sapiens (Human)	FLNB	79332.6	71877.1	31073.7	67845.5	74682.4	89056.9	31970.1	79641.9	83421.6	88498.5	33267.6	19885.2	22244	9560.5	16638.7	21277.1	24375.9	9359.4	19858	22297.3	24131.2	10474.2	95997	100183	33809.4	89492.9	96402.3	102280	35705.6	96470.7	99728.2	108236	35831.1	68275.9	93949.9	100180	30459.2	87269.6	89217.7	99469.4	28804.3	32067.2	11425.8	23590.5	31702	33385.7	11881.9
P10809	Homo sapiens (Human)	HSPD1	162525	98606.9	80101.8	170148	139309	114611	81144.3	198348	153865	113408	83352.3	41596.1	32877.4	25318.8	47425.1	44361.6	36153.4	25248.3	57027.7	45621.4	35765.7	26845.8	174788	119112	87265.1	199888	164347	124492	92439	212166	176545	128452	94346.4	170460	156802	108075	79426.6	198684	143664	107717	59156.7	47591	33543.7	67939.5	65713.3	48183.5	35084.9
P11142	Homo sapiens (Human)	HSPA8	72089.7	53451.3	94005.2	83765.6	64547.5	62485.6	93692.4	100687	71435.6	62212.1	98997.4	35313	31057.5	58251.9	42736	36749.5	33468.7	56170.8	53108.7	38689	32325.4	60814.7	81415.4	64503.1	104114	104435	77430.3	66241.5	109009	111047	80918	69742.6	106982	81139.1	75052.9	59257.1	106180	101946	71270.9	60209.8	46353.3	40949.3	68684.8	55674.2	48642.1	41517.5	69492
P21333	Homo sapiens (Human)	FLNA	43916.7	57483.6	96635.1	27550.9	39853.4	69750.5	96593.8	32090.3	44999.4	69656.5	99189.7	13518	19547.4	28279.5	9922.5	13996.6	21569.8	28100.6	11565.2	14701.5	21177.1	31428.6	52304.4	78076.3	118402	33266.2	49197.9	81550	124394	35583.6	52355.4	84824.1	114520	25043.7	49381.7	79322.5	126118	30985.8	48543.3	77567.6	20857.1	32271.8	48090.2	13256.3	21223.9	33854	48872.1
Q01082	Homo sapiens (Human)	SPTBN1	56124.8	51466.1	24720.4	58261.4	51668.7	62467.8	25482	60254.4	57640.9	62506.9	26595.8	50610.9	60223.3	24770.9	45514.4	54414.5	65842.8	24958.5	59107.7	57601.7	65457.1	26874.2	76091.6	78985.4	31489.4	78024.2	75419	81915.4	33200	89324.4	81339	87306.1	33733.5	60524.9	73423.5	77785.7	29331.3	76917.2	70256.1	77955.3	69532.2	80236	31494.2	58779.8	76041	82070.4	32802.2
O43707	Homo sapiens (Human)	ACTN4	81073	56731.9	39197.8	99889.1	75029.5	67458.2	40583.7	82485.2	84615.2	68413.4	42054	40266	33602	21324.5	29702.3	42511	37311.1	20911	45551.5	45392	36227.3	23004.6	89963.4	71212.9	44231.8	89479.2	89784.2	72987.5	46599.4	111692	94966.7	78000.4	46725	62425.4	85906.7	66977	39617.3	87269.7	82109.2	67079.9	66791.3	57244.9	29212.5	46962.6	75028	58730.4	30971
P38646	Homo sapiens (Human)	HSPA9	67361.9	68194.9	52364.1	76180.1	61480.7	81240.1	52379.4	89909.3	67708.3	80442.6	55589.1	33493	43071.1	30077.2	37119.1	34956.3	46336.1	28663.7	44128.7	35521	43462.3	30385.9	89294	105113	69882.9	113592	88829.2	110981	72741.4	124254	94237.2	114359	72758.1	90523.7	85751.8	102886	68736.8	111657	81671.7	102693	38996.5	51308.8	31913.9	43781.4	42456.4	52293.5	33069.2
P78527	Homo sapiens (Human)	PRKDC	47610.5	39240.7	58959.8	70103	45853.2	47808.3	59239.6	82829.6	50953	47274.3	62562.4	24070.7	22339.6	30415.3	28900.3	26722.8	25939.3	31576.7	36874	28224.8	26325.1	34254.5	58757.9	51479.3	70157.1	90969.8	58516.6	50803.6	73046.6	102342	60244.3	56168.2	70986.4	71215.1	56146.8	47830.6	71205.2	87009.7	54479.8	48723.7	44241.2	40559.7	53158.3	52789.2	46359.7	41112.6	55071.3
P05787	Homo sapiens (Human)	KRT8	135282	110476	26906.2	78766	131669	141608	28086.8	72489.7	147246	137882	29390.3	223674	221313	51237.1	85321.9	245379	248021	49935.1	135922	254430	252810	56153.9	174725	153610	27467.9	71968.3	179288	154540	29728.1	100915	182852	178058	29961.1	40180.8	177382	154574	18902.9	54229.6	167413	153267	312883	304942	53001.3	89570.7	345781	316579	57308.6
Q9P2E9	Homo sapiens (Human)	RRBP1	36432.9	61498.8	55956.3	72708.4	32004	72726.1	56439.4	83852.6	35557.8	73434.1	58507.4	9097.5	15851.5	13668.4	16787.7	9130.6	17030.9	13852.3	19837.5	9847.8	17310.1	14904.4	44174.6	81849.2	67818.8	98151.8	39538.3	87980.4	70549.7	101342	48931.2	89372.6	76012.5	94243.2	38431.2	80405.2	69673.7	101455	36715.8	80211.3	14156.3	28496.3	23761.1	29829.7	14842.3	29114.9	23970.4
P46940	Homo sapiens (Human)	IQGAP1	46181	39273.3	46654.5	55110.1	43891.8	47869.6	46626.4	60455.4	49238.8	47879.9	49954	15356.4	16198.9	16928	15966.1	16110.3	17650.1	17116.2	20672.3	17357.8	17812.4	18675.9	66552.1	61786.2	63009	78068.4	64402.3	62031.6	66204.3	88887.7	67356.7	67203.8	64878.6	59034	62917.1	59357.6	64175.7	74308.8	60377	59064.5	23733.2	24028.1	23979.2	23523.9	25166.5	24260.7	24737.4
P04406	Homo sapiens (Human)	GAPDH	78458.9	108882	81185.6	97315.4	78406.9	137307	81049.2	111824	82827.9	130082	80843	18704.4	31224.2	20400.7	22573.3	19613.5	33984.6	19619.2	25293.8	19821.3	32230.6	21219	106553	166953	103306	139011	106270	168710	108336	151093	108718	176666	101770	105236	99405.5	168398	100432	136674	95040.3	161316	25305.9	42314.5	26573.3	28833.1	26423.1	42284.6	26908.7
P06733	Homo sapiens (Human)	ENO1	52611.1	49171.5	59121.6	61866.7	49931.7	56662	56761.2	73855.2	54531.7	55533	60487	19463	20503.7	24297.7	22290.3	19976.5	22197.5	23591.8	26227.7	20374.5	20952.3	24233.7	86228.2	83480.1	93718.9	110910	85200.7	85776	97995.9	117228	89316.3	89069.8	95534.2	90004.6	77717.8	78739.2	91130.7	109143	74416.9	79674.4	24062.8	26416.6	28601.5	28244	25643.8	26449	29539.5
P11021	Homo sapiens (Human)	HSPA5	70687.6	54948.9	57742.3	52393.6	62291	66579.4	56945.8	61777.8	70293.2	65541.9	58909	34236.5	33641.8	32954.8	28066.5	36111.8	36251.8	31789.6	32651.1	38370.8	35333.9	34388	77220.6	68560	65305	64410.4	74578.7	72422.8	68572.9	68159.4	79925.8	75293	67557.9	49922	73842.9	66772.4	66030.5	61994.7	69757.9	66678.3	46561.6	45309.8	41267.3	36571.4	50951.6	47147	41969.1
Q9BVA1	Homo sapiens (Human)	TUBB2B												125.8	111.1	143.3	104.9	128.5	121.9	115.2	130.2	134	120	172																			529.5	303.2	370.5	558.4	390.3	360.1	348.9
P42704	Homo sapiens (Human)	LRPPRC	61774.8	34394.3	33463.2	82226.7	57271.5	40121.8	33938.3	98326.4	63599.2	40523.8	35945	14326.7	10059.3	9801.5	18533.1	16155.3	11585	10515.4	23735.9	17000.8	11956.4	11430.4	76292.5	46909.9	40729.5	110782	76756.7	45374.8	42858.6	122701	79800.2	50142.6	43120.5	88865.4	72341.8	41407.8	38671.5	106108	69623.5	42203.8	18537.8	11976.5	10261	23277.2	20086.6	11700.2	10586.3
P68104	Homo sapiens (Human)	EEF1A1	2186.8	1785.3	2126.5	2288.4	2248.8	2019.2	2158.5	2647.8	2320.6	2030.5	2352	5644.1	5049.9	6193.8	6060.2	6597.3	5865.3	6893.8	7491.1	6699.6	5903.4	7407.6	68236.4	55113.7	72134.6	69945.1	65255.5	56961.5	76343.2	76474.8	65954.8	59858.3	75375.1	52864.1	63714.8	52344.4	74085.6	67838.2	58474.4	50771.3	16600.6	14692.7	18563.4	16275.3	18384.5	15215.2	19255.9
P07900	Homo sapiens (Human)	HSP90AA1	51037.8	33037.4	34164.9	43395.5	45439.8	40037.9	33730	54145.3	52595.3	39739.8	35847.6	27277.5	22536.8	20799.3	24424.9	28896.8	25410.7	20466.3	30188.1	30044.2	23704.1	22036.6	55552.8	39442	35729.7	56009.3	53248.5	41502.8	37310.4	60681.8	56516.2	43380	38551.7	46474.4	52778	37948.6	35782	54913.8	49348.2	37606.5	50165.1	39538	32508.6	42943.9	54560.7	39472.5	33983.1
P08670	Homo sapiens (Human)	VIM	25816.7	24640.6	270641	29952.5	24033.4	27791.6	269897	33317.5	25982	28017.5	280911	39169.8	33889.2	423111	42486.7	35420.7	37197.9	418054	46731.2	37784.6	38738	444877	29327.5	25795.3	377539	34499.2	23085.9	27011.5	405403	35353.9	24637.7	27426.6	373299	20379.6	18297.7	15075.2	411589	21988.8	22766.5	17159.8	44145.9	39290	603472	52886.7	33468.3	41840.7	630522
Q14204	Homo sapiens (Human)	DYNC1H1	31268.4	36361.9	41250.5	36663.1	30377.5	44403	41521.5	42689.8	33145.7	44855.9	42772	21769.8	29389.6	28587.8	25058.6	24017.7	33978.5	30231.1	30605.3	25271.9	34745.4	32225.9	47761.2	59919.5	56679.6	57599.7	46627.2	60568.1	59486.7	62170.2	48720.3	67191.5	57272.2	44324.6	43859.9	58436	56230.4	53807.8	42402.4	58290.1	32321.4	43319.9	39706.4	34631.5	33687.3	44322.1	40673.1
Q9Y490	Homo sapiens (Human)	TLN1	18722.1	15138.4	36367.9	25493.9	17165.1	17813	36671.3	29023.6	18675	17836.4	38218.4	7792.9	7182.5	15519.4	9703.1	8019.4	7929.1	15635.1	11347.8	8600.1	8036	16426.3	25265.1	22427.6	49806.4	37957.5	23075.5	22599.3	51521.5	39221.6	25469.9	23943.8	52564.2	31291.7	21696.8	19411.9	50394.6	35870.4	21595.9	20141.8	13488.9	12239	25548.7	16590.7	13237	12478.1	26131.3
P46013	Homo sapiens (Human)	MKI67	50280.3	23952.1	32861.2	23575.1	46035.9	28101	32767.5	26340	51535.4	28586.4	34276.7	9107.1	5038.6	6556.8	4275.3	9718.7	5607.5	6434.5	4908.5	10367.7	5626.5	7161.6	60408.4	32861.1	40131	30509.3	58692.6	34457.1	42205	32182.7	65690	36675.2	43214.1	22420.7	57674.8	29334.3	39499.9	25573.7	56581.6	29868.2	17061.1	9416.7	11946.6	7937.1	18458.1	9963.4	12309.8
Q14315	Homo sapiens (Human)	FLNC	9392.4	8638.7	71126.9	10799	8142.7	9679.1	70039.4	11857.9	8845	9918	74110.3	7030.3	6421.7	52545.9	7165.4	5903.4	6340.5	52057.6	7707.8	5997.7	6389.1	56763.9	11185.4	10327.6	112165	13004.1	8394	10842.9	119912	13730	9151	11164.5	104211	8699.5	7309.3	7049.9	126109	9583	8667.5	7662.5	7738.3	6882.1	70085	8778.5	6144	7576.3	71336.6
P13667	Homo sapiens (Human)	PDIA4	44035.5	39777.8	41130.6	49336.2	40440.5	47639.6	41227.4	58756.6	45924.4	46872.1	44484.9	9968	10488.9	10195.2	11006.9	10034.7	11697.4	9279.5	13747.9	10776	11076	10880.5	56198.2	54708.3	51546.7	71370.2	54361.3	56148.3	53814.8	75042.4	58626	59666.6	54279.1	59820.1	51344.3	51086.1	49516.2	67903.6	49155.3	50905	10625.6	11425.1	10619	12362.5	11580.6	11849.2	10705.5
P0DMV9	Homo sapiens (Human)	HSPA1B	17363	17694.7	15986.2	32965.5	16289.2	21093.7	16493.4	38662.1	17689.7	21324.3	16946.3	5285.9	6667.3	4553.9	9977.6	5678.9	7228	4437.2	12482.9	5859.3	7242.4	4922.6	19277	21708.9	16395.2	38594.2	18796.6	21281.4	17208.2	41747	19389.2	23195.3	17449.2	30701.5	16707.5	19424.3	15458.4	37835.5	16040.4	19704.7	7598.6	9611	7496.8	14895.4	8421.3	9789.2	7731.1
P07237	Homo sapiens (Human)	P4HB	58865.9	51842.6	58564	75145.2	52116.3	61541	58728.1	90826.7	58766.5	60083.9	60973.6	16774.7	18104.4	19250.7	21653.4	17600	19649	17996.1	26148.2	18367.5	18346	19985.7	59045.2	56586.3	55397.9	84388	57153.3	58542.7	58100.9	89939.7	61548.3	60417.5	57353.5	67063.6	53687.4	52717.6	55067.6	81571.3	50697.4	52152.9	19790.8	20846.7	20904.6	26104.6	21242.1	21284.2	21419.9
P05023	Homo sapiens (Human)	ATP1A1	27115.8	33460.7	14055.3	32307.7	25471.2	40267.1	14820.8	37658.5	28197.8	40040.7	15342.4	14605.4	22146.5	8512.6	18069.7	15535.7	24631.1	8581	21225.2	16326.5	24209.6	9040	38863.7	54553.2	18183.6	52033.2	38739.3	55824.9	19346.2	54731.7	40765.5	59955.2	19428.3	42706.4	37505.3	54132	17039.9	51620.3	35362.1	54122.3	17476.5	25546.9	9182.6	19855.2	18605.8	26248.2	9509.3
P27816	Homo sapiens (Human)	MAP4	29019	24250.4	43823.4	55549.4	25327.6	28312.9	43486.6	64214.2	28467.7	28245.6	43899.2	4065.9	4461.7	6638.2	8008	4153.7	4325.8	6408.2	10019.5	4320.7	4320.2	7030.9	33774.4	31765.2	51620.2	75024.4	31381.4	31177.7	53575.7	77228.2	34661.7	32930.9	53746	62890	30809.5	28970.8	53410.3	76551.9	29392	30176.2	3971.8	4360.2	7209.5	8790.5	4169.8	4362	7381.3
P00558	Homo sapiens (Human)	PGK1	63247.6	52408.8	41870	41495.7	57313.8	62571.5	41605.7	47213.5	63190	62348.6	42302	4489.1	4408.8	3260.4	3107.5	4856.5	5065	3314.5	3864.9	5035	5081.5	3824.7	71364.5	66038.8	46292	50508.4	68552.3	67823.8	48818.3	54664.3	72271.3	71514.1	48563	40854.4	65246.6	62308.8	44530	46823.1	61002.8	60458.3	9970.5	10564.5	6862	6675	10887.3	10104.6	7150.5
P12270	Homo sapiens (Human)	TPR	36436.9	25296.4	30062.1	38083.5	33434.3	29788.2	30678.5	44041.2	37312.7	30697.5	31608.7	13675.7	11294.6	12078.8	14560.4	15003.2	12545	12643.7	16588.1	15644.4	12956.6	13477	39143.5	30782.2	30634.2	46282.3	37941.9	31608.6	31862.1	47273.6	42079.6	33948.6	32469.2	38150.4	37068.5	28241.3	30545	44920.8	36075	28846.6	26172.6	21554.1	21720.8	27427.9	27255.8	22290.5	22331.3
P08238	Homo sapiens (Human)	HSP90AB1	22016.4	14543.7	20421.4	30041.4	19518.8	18033.5	20285	36520.2	22023.9	17973.5	20860	14691.8	12231.8	16593.8	20815.1	15696.1	14387.3	16374.2	27862.3	16519.1	13906.9	18694.8	26188.4	20282.2	22798.1	37674.4	25846.5	20925.9	23969	41128.3	26481.6	22334.9	24246.5	29852	24799.1	18859.2	22919.2	36511.2	23328.4	19061.1	26016.8	22326.1	26118.2	39119.2	28626.7	22223.3	27613.5
P49792	Homo sapiens (Human)	RANBP2	33581	24606.9	29642.8	42418.7	32003.2	29430.1	30072.3	48668.7	34875.7	29457.2	31280.3	2261.4	1854	2580.4	2800.4	2480.3	2167.8	2635.6	3330.9	2549.3	2145.8	2653	23445.5	19503.6	20083.7	33394.9	22596.6	19714.1	20978.3	34563.9	24268	21307.6	21330.1	27205.2	21242.6	17497.6	19322	31608.2	21018.7	18403.8	8542.7	7175.8	7414.8	10200.3	8791.2	7177.8	7649
Q5VTE0	Homo sapiens (Human)	EEF1A1P5	320.6	221.4	314.5	341.7	281.3	265.7	289.5	400.6	337.8	274.5	322.9
P13639	Homo sapiens (Human)	EEF2	57005.5	37864.7	86316	70365.6	52320.8	44629.5	85149.3	84594.7	58684.3	44297.5	89990.3	13339.6	10377.2	22662.9	16754.4	13970.2	11755.6	22054	20875.3	14467.9	11530.8	24209.9	68014.3	48916.7	106624	96996.7	65606.3	48665	112085	105741	68747.4	51766.4	109067	74564.3	64337.2	44130	111672	93039.6	61786.6	44400.9	19798.6	15475.7	34706.8	25819.4	20966.9	15333.7	35327.6
P14618	Homo sapiens (Human)	PKM	63982.5	62227.2	83543.4	55928.6	59613	74716.4	82930.3	64575.1	66151.3	74217.9	85306.9	47154.7	53795	61645.5	40754.8	49350.3	59214	61794.3	47506.1	50471.3	59372.2	66646.3	78588.5	82091.1	94523.1	72448.9	74988.1	83922.2	98638.9	77534.7	78779.3	90595.8	96340.6	62644.4	70332.7	77990.8	93000.3	67886.3	67430.9	76743.6	71892	82231	90581.9	59271.3	74164.7	83160.2	93936.1
Q14980	Homo sapiens (Human)	NUMA1	31572.5	17271.4	23653.6	37239.2	29129	20274.4	24210.2	42343.7	32249.7	21049.2	25380	28075.3	18894.2	23799.1	32058.6	30315.7	20726.6	24302.6	38756.5	32093.4	21460.2	26272	37716	23661.8	28339.9	50949.7	37126.2	23444.9	29509.3	53844.9	40079.8	25764.2	30575	39763	35573.1	20683.1	28265.1	47659.3	34635.4	21478.9	54790.6	37242.2	45306.2	64973.2	59820.3	37537.9	46421
P30101	Homo sapiens (Human)	PDIA3	54764.8	65441.9	41074.7	45470.6	49215.2	78971.9	41043.6	53761.4	55051.2	78152.2	44318.2	20614.3	30541.3	17527.5	16790.9	21845.4	34390.7	17011.5	21573.2	23133.1	33388.9	19259.4	55112.9	69854.1	39473.8	48265.2	51513.9	72844.5	41768.1	52475.2	56356.2	76805.4	42140.1	42525.7	49241	68813.1	36512.5	47008.6	46136.6	66852	23226.6	35333.5	17144	18037.5	25245.6	35628.9	17919.3
Q92598	Homo sapiens (Human)	HSPH1	31101.5	19922.6	22303.4	38356.1	28255.4	23828.8	22453	45633.5	31511.8	23683.1	23598	9646.7	7584.4	8234.6	11497.6	10470.3	8589.8	8045	14372	10754.4	8667.3	8828.7	37365.7	26811.8	26187.3	50695.2	36303.5	27342.5	27843.2	54566.8	37751.7	28735.1	27498.7	39715.8	35544.6	24845.1	26131.4	50280.5	33748.5	25244	12516.8	9757.8	10341.6	14866.6	13214.2	10108.1	10542.7
Q7Z406	Homo sapiens (Human)	MYH14	33354.8	17426.4	6048.9	12901.7	31109.1	21219.8	6440.1	12584.2	34590	21378.1	6656.6	73979.1	47730	12346.9	23750.6	82379.9	52587	12325.5	30504.7	87251.6	54208.7	13432.2	50142.8	28267.3	7367.6	16058	49935.9	29458.9	7786.1	19322.7	53279.6	32120.8	8046.7	10320.1	49697.4	27059	4604.5	12730.5	47852.5	27139.4	107282	65588.5	13136.1	27823	118250	67589.2	14430.1
P00352	Homo sapiens (Human)	ALDH1A1	43020.6	9069.2	7576.8	39767.3	39931.2	10219.6	8030.2	49140.4	45471.7	10216.6	8526.9	4509.7	1210.1	928.7	4020.6	4601	1374.5	959.6	4939.5	4710.1	1378.7	1069.9	55018.3	14526.6	10716.5	61365.6	55952.3	13861.2	11405.8	64806.5	58527.4	15178.2	12186.3	49925.1	55476.5	11078.5	8495.9	60701.5	53092.1	11776.2	9085.6	2236.2	1632.3	8333.8	9665.2	1902.8	1625.7
P60709	Homo sapiens (Human)	ACTB	68448.9	46119.4	74407.9	66635.2	64977.4	56369.3	71664.8	78021.2	75861.4	55955	82719.5	32508.1	26681.3	39235.6	29199.3	33479.3	29294.1	38197.9	37445.9	35114.9	28843	41966	89193.9	63275.8	95675	93994.3	88758.5	64177.2	99911.5	106732	92934.8	69880	96554.3	70658.9	85920.5	59027.2	97042.2	88740.3	83778.6	59866	63646.6	50906.6	71863.5	57065	67109.1	50334.5	73147.2
Q00610	Homo sapiens (Human)	CLTC	30504	24376.3	30923.7	32427	29414.4	29251.9	30933.1	38968.9	33194.9	29331.1	32824.6	36675.5	33405	38442.2	37588	40097.8	38048.6	38054.2	46597.5	42394.9	37282.3	42298	49943.5	40975.6	45175	55866.3	49851.7	41061	47564.3	60811	51063.3	44780	45904.3	43221.1	47965.6	38490.1	45785.5	53391.7	45884.5	38170.6	56985.6	50166	53740.5	55990.2	61855.3	50350.1	55746
P12814	Homo sapiens (Human)	ACTN1	21556	14645.4	23320.6	21904.5	19849.5	17564.1	23824.4	22972.8	22357	17331.9	24591.6	6448.3	4944.5	8002.7	5811.4	6622.6	5521.9	8075.6	7092	7303.8	5528.4	9009.6	27916	21259.8	29684.3	28347.6	27314.7	21365.8	31383.5	30506.1	29077	22715.4	31306.6	21919.6	25226.9	18281.6	28899.9	25560	24434.8	18490.8	13571.7	10489.5	16599.4	11865	13656.9	10206.3	16749.7
P33176	Homo sapiens (Human)	KIF5B	17607.5	17031.9	19582.5	20817.2	15994.6	20201.7	19995.2	23634.4	17710.4	20692.2	21165.7	3613.7	4149.6	4561.7	4322.1	3900.1	4655.8	4682.4	5156.9	3980.7	4646.4	5078	25091.9	26836.3	28493.1	31424.4	24203.7	28126.5	29618.1	33271.8	25810.7	29492.3	29328.3	25981.1	22689.4	25113.5	26052.7	30551.9	21970	25072.2	7463	8697.7	9563.1	8823.1	7678.1	9236.7	9521.2
Q15075	Homo sapiens (Human)	EEA1	19849.6	14435.1	24449.1	19814	18712.7	17521	24327.3	22095.7	19997.6	17930.3	25532.7	3588.4	2838.8	4308.7	3349.3	3755	3223.9	4244.6	3908.3	4067.5	3381.1	4729.4	32574.5	25726.7	40357	36003.6	30196.2	26467.6	41505.4	36745.7	34337.5	28029.4	42572.2	28894.2	29830.5	23679.5	40348.4	33599.7	29572.5	24840.5	5968.8	5256.1	7960.5	6098.8	6364.8	5538	8188.8
Q86UP2	Homo sapiens (Human)	KTN1	26669.3	24070.3	21986.8	23842.4	24552.7	29102	22206.5	27724.5	27454.4	29651.6	23682.2	3752.6	3917.7	3456.1	3893.3	3975.7	4516.6	3490.2	4487.1	4174.9	4466.8	3670	32742.7	34176.1	27332.5	33221.9	31174.8	35748.4	28303.8	34038.4	35222.8	37444.1	28858.4	27264.7	30283.4	32794.9	26238.8	31494.2	29756.2	33610.8	4589.6	4956.1	4274.1	4453.5	4853.6	5317.2	4309.5
P05091	Homo sapiens (Human)	ALDH2	34214.4	19198.8	7387.8	26233.6	31626.9	23415.5	7651	31890.3	35749.5	22950.2	8286.3	8459.5	5699.3	1798.9	6743.6	9013.9	6591.5	1837.4	8191.8	9620.3	6346.9	1971.9	38905	23428.3	7542.1	32946.2	39175.4	24324.1	8096.9	35707	41032.9	25678.5	8406.7	26809	38273.6	21865.5	5268.9	32010.4	36589.5	22388.7	10566.8	6909.5	2224.1	7935.1	11332.1	6674.9	2220.7
Q00839	Homo sapiens (Human)	HNRNPU	58541	35639.5	39469.8	54085.5	52552.9	43376.4	39086.2	63955.4	58802.4	43169.1	40629.4	23502	18013.7	18922.3	20872.5	25015.3	20299.4	18652.5	26351	26517.8	19972.4	20119.4	62485.8	43905.8	40607.3	61883.5	60686.5	44189.6	42865.3	69472.4	63253	47053.1	42113.4	49452.5	59641	41264.6	40885	61169.2	56323	40974.7	27440.9	21313.8	19984.2	23753.5	29752.2	21466.7	20635
P55072	Homo sapiens (Human)	VCP	26092.4	24790.1	27564.3	24167.9	23069	29865.4	27648.7	28784.1	25643.3	29199.9	28332.4	28563.9	33628.3	33218.3	27873.2	29876.2	36541	32670.3	32108.1	30955.8	35882.6	34646.1	29421.7	33432.6	31337.3	33175.8	29006.7	34288.1	32882.1	35093.7	30392.4	36176.9	31674.5	25168.6	28147.5	32761.7	32397.7	32474.6	26750.8	32669.7	32525.4	38175.6	36322.9	31282.7	34302.1	38797.5	36920.6
P21796	Homo sapiens (Human)	VDAC1	39728.9	47881.8	29049.8	77341.1	38329.3	60730.1	29443.5	67354.8	42445.1	58656	30310.4	2416	2441	2144.5	3184.1	2560	2801.5	2169.1	4010.4	2704.8	2849.4	2352.7	48148.1	63805	31973.4	70726.9	47833	62357.9	33867.5	98237.6	48349.5	71774.7	31842.6	47078.3	46058.5	63150.6	30863.2	70691.5	43353.3	62210.8	1881.7	1911.2	1596	1503.6	1732.5	1933.3	1718.8
P31948	Homo sapiens (Human)	STIP1	39514	29613.8	43304.3	49840.9	33778.1	33760.5	42623	61706.5	39281.4	33220	46207.7	14991.3	13586.2	19461.7	20487.1	14967.8	14291.9	17590.4	22993.7	14977.2	12566.9	18001.4	63472.3	52626.2	70877.1	97022.3	59967.3	53848.8	73581.6	101826	67876.9	55460.1	73961.9	80880.8	56930.4	46755.2	70237.8	94970.1	54687.4	47711.5	17320	15584.5	20782.5	24141	18376.4	15624.8	20874
Q13263	Homo sapiens (Human)	TRIM28	34002	24162.6	23974.6	24906.7	31407.7	29211.7	24421.6	29529.2	34725.4	28680.8	25394.8	23894.4	20963.9	17906.2	16218.3	25359.9	22390.1	17993.3	19619.7	26314.9	21989.8	19329.5	42058.5	33413.8	28470.7	33367.5	41973.8	35116.9	29594.6	37147.7	44248.2	36306.8	29324.6	25172.8	40460.1	31857	27614.3	31467.4	38235	31306.2	26800	23385.6	19325.7	17805.4	29510.4	23718.3	19743.3
P19338	Homo sapiens (Human)	NCL	135344	80535.4	82616.5	125887	113970	92734	82497.3	147584	128757	91160.1	84068.9	14449.1	11681.3	10810.9	13270.6	14052.3	12959.6	9542.4	16661.7	14847.5	11672.3	11315.4	156688	105905	91449	163292	147797	106047	97144.3	170473	169998	108264	97354.6	145764	142396	96948.9	93296.8	163414	129769	94015.7	15957.4	13200.2	11532.2	15793.4	17743.6	13139.3	11787.3
P40939	Homo sapiens (Human)	HADHA	29143.8	17502.4	15958.3	26712.3	27834.5	21503.6	16068.8	32655.3	31616.9	21242.1	17361.9	6351.3	4709.9	4046	6043.3	6915.3	5484.7	3953.5	7669.4	7315.8	5321.7	4343.7	40345	26961.9	20866.8	40335.3	40592.8	27096.5	21824.8	43886.4	41845	29248.7	21907.6	31257.6	38479.5	24623.4	19663.8	38171.9	36991.5	24342.7	12944.2	9282.2	7440.2	12071	14286.6	9488	7654.9
Q8WUM4	Homo sapiens (Human)	PDCD6IP	23211.7	21260.3	22704.7	28779.3	21075.1	26037.4	22755.8	34897.8	23879.6	25703.2	24136.4	5257.5	5932.4	5671.3	6805.4	5685.6	6679.1	5717.1	8270.1	6114.3	6577.2	6227.1	28833.2	29122.7	27196.8	38897.9	27045	29881.6	28035.8	42144.3	28761.6	31884	28346	30446.5	26094.9	27256.2	27010.2	37844.5	24910.5	27509	7802.4	8621.9	8515.2	10012.9	8127.4	8772.2	8722.1
P14625	Homo sapiens (Human)	HSP90B1	41326.9	37288.2	30947.6	41932.1	36891.2	44032.3	31314.1	50688.4	41239.9	44187.1	33058.3	12775	14808.4	11397.8	14447.3	13879.5	17173.7	11451.1	18838.3	15053.6	16815.6	12699.9	62586.4	63968.6	44774.5	71324.3	60602	65865	48059.6	77571.2	63042.7	68060.8	47857.1	58277.1	58995.7	62231.9	45488.9	71318.9	54363.5	59164.1	23412.2	27279.6	18933.1	26829.8	25639.1	28180.9	19694.2
Q12906	Homo sapiens (Human)	ILF3	29852	20457.5	24709.9	28789.5	27980.4	24873.7	24994	32895.5	31504.8	25065.5	25953.2	4508.8	4085	4059.9	4367.4	5000.2	4568.7	4317.6	5278.1	5193.6	4741.4	4629.4	34351.8	25447.3	26631.7	34846.9	33962.5	26031	27997.2	37487.5	35625.6	27919.3	27691.4	28239.8	33224.7	23948.8	26930.8	33426	31609.7	23998.8	8745.1	7178.4	7449.8	7760.8	9232.3	7152.7	7695.6
P07814	Homo sapiens (Human)	EPRS1	39242.3	34210.9	26153.5	42966.8	35951.9	41985.2	26842	50186.7	39959.3	42001	27306.9	5603.8	6010.5	4161.8	6125	6093.8	6817.8	4179.1	7406.3	6424.9	6802.9	4612.8	42489.4	42235.8	28459.2	50904.8	41446.9	43585.7	29582.5	54142.2	42738	46378.2	29240.8	39510.1	40291.5	41234.1	27416.8	50369.6	38187.7	41785.8	8225.8	9374.3	5368.3	9256	9157.7	9270.9	5384.2
P60174	Homo sapiens (Human)	TPI1	39472.6	48040.8	28498	46785	36544.2	59945.7	28078	55851.7	40449.4	54916.6	27076.1	2700.1	3748.3	2427.5	3300.9	2866.6	4147.2	2276.8	3561.4	2698.8	3741	2476.9	55640.7	73659.9	38453.7	71979.9	55238.8	76007.1	40456.3	75943.3	56747.8	77077.8	39082.6	55443.4	51618.6	71589.6	35820.3	70550.9	48472.5	70029.8	5703.3	9272.1	3994.9	6494.1	6108.8	9474.6	3946.1
P35580	Homo sapiens (Human)	MYH10	5441.7	4786.7	13191	18590.5	5080.9	4934.1	13729.6	15400.2	5192.2	5172.5	14271	1578.1	1423.5	6645.8	4866.3	1340.2	1501.4	7109.3	8686.3	1412.5	1423.8	7820.9	5256.3	4847.2	23853.1	27069.4	4600.5	4340.9	24489.1	34626.4	4866.8	4612	25299.1	17140.1	3454.9	2999.8	24111.2	24223.3	3628.6	3448.6	2596.2	2417.2	11083.2	7810.4	2237.8	2371.8	11039.8
P07437	Homo sapiens (Human)	TUBB	3561.1	3459.7	5892.7	5294.8	3374	4293.4	5818.9	6486.9	3787	4316.7	6426	4734.8	6674.2	11814	7260.6	5070	7761.5	11402.3	9761.5	5186.3	7642.6	13975.1	6511.6	6474	9327.1	9693.6	6442.2	6520.4	9558.6	10853.2	6641.6	6993.9	9471.8	7148.1	5431.6	5528.6	8604.3	8528.8	5232.3	5521.9	8179.7	11840	21665.5	14133	8761.4	12365.3	21973.8
P0A6P9	Escherichia coli (strain K12)	eno	43242.8	25397.5	43514.4	26994.8	40922.4	28103.8	41156.6	32182.2	46232.7	27462.6	45040.9	6344.9	3829.8	6555.3	3496.2	6327	4005.7	6367.7	4323.6	6836.1	3682.1	6888.7	45685.6	27961.1	42796.2	32671.4	44091.8	28362.2	44679.3	32974.7	45932.3	28969.1	45938.5	25858.6	42399.4	24735.6	41921.2	28595.6	40379.5	23175.8	8701.1	5504.9	8768.6	4949.3	9223.4	5562.8	9256
O60506	Homo sapiens (Human)	SYNCRIP	25711.3	15233.8	16314.1	24432.8	22935.2	18124.4	16477.9	29667.3	25852.7	17496.1	17556.3	3315	2342.8	2419.8	3098.8	3408.5	2675.2	2287.2	4053.2	3657.2	2616.1	2553.1	36128.5	24982.5	23525.5	41897.6	35912.7	25840.3	24437.9	46082.8	37592.5	26815.2	24483.2	31974.2	33110	21691.4	21428.7	38516.7	31476.2	21383.8	8277.1	6025.3	5677.3	8623.5	9318.3	5978.8	5842.6
P05783	Homo sapiens (Human)	KRT18	104181	90665.5	14784.2	53477.4	96824.8	115703	15119.9	49647.8	106526	111807	16117.4	134745	141661	23843.7	44222.7	146789	158540	24708.2	74164.7	154358	162258	26235.1	104070	96969.2	10515.6	34789.5	102333	98514.3	11546.3	49332.3	103292	110768	11780.6	20115.7	103872	98654.5	7443.2	28161.1	95964.5	95435.3	158253	164708	27982.8	43547	172999	170473	29996.2
P49327	Homo sapiens (Human)	FASN	25492.3	17993.3	23440.9	32884.8	24793.9	21650.7	23838.6	39717.6	27606.5	21432.6	25486.6	27149.2	22438.4	25379	33333.1	29263.3	25360.8	26074.8	39140	29645.3	25695.5	28616	35724.9	25691.4	29878.5	49409.6	34913.4	25368.4	31339.1	53373.2	35797.8	27693	30091.6	39169.7	33537.7	23879.1	30091.7	48050.1	31973.1	24181.7	40374.9	33444.3	37572.2	49758.9	42532.7	33024.5	38396.6
P07355	Homo sapiens (Human)	ANXA2	42828.8	44118.1	62097.7	30800.6	38540.4	54134.1	60293	37376.1	44185.9	54102.9	66599.5	40947.2	55656.2	67542.4	31194.5	42418.3	61942.1	65315.5	39332	45016.3	60152.7	72694	53460.8	62183.4	74601.7	43156.8	53269.2	65658.9	78167.4	47235.6	55115	69165.4	78993	32501.3	50943.5	61308.8	76958.1	40013.9	49630.8	60030.1	49531.6	65425.5	77549.2	35551.2	51682	66202.2	79327.2
P06744	Homo sapiens (Human)	GPI	37849.9	24962.3	20975.7	45203.3	36340.4	28469.2	21891	52733.4	39060.7	29088.7	22615.2	16454.2	12486.8	9258.1	19622.4	17611.2	13726.2	9330	23782.3	18561.2	13424.5	9961.4	55727.7	39587.9	28841.8	74043	55536.2	39069.3	30218.6	78328.9	57244	41808.9	29554.1	61019.4	53780.6	37048.5	26517	74137	51285.1	37138.9	26143.6	20184.9	12813.4	31672.3	28842.8	19713.4	13143.7
O43491	Homo sapiens (Human)	EPB41L2	34574.9	17014	11146.3	38453.8	31719.5	19412.7	11956.9	43883	35276.1	19414.3	12159.6	11864.9	6965.3	3400.9	13224.9	12957.6	7620.5	3508.3	16715.7	14057.3	7513.1	3877.6	48867.7	25289.5	13687.5	58622.5	48768.4	25187.1	14365.3	61253.5	52197.1	27555.5	14708.3	49858.9	48045.7	23307.2	11913	57717.2	45679.7	23932.6	16497	9748.2	6570.3	17994.5	17767.9	9694.7	6850.2
P09327	Homo sapiens (Human)	VIL1	43959.3	28356.5	8543.6	54178.8	40545.5	34325.4	8982.1	56892.2	45179.7	33561	9488.8	13110	10670.4	3088.3	12895.5	14662.2	12159.2	3063.5	17136.1	15225.8	12219.8	3258.6	64460.5	46195.2	10397.1	78072.4	64902	45645	11148.6	91858.2	66700.1	49418.4	11400.6	59251.1	64312.9	45057.3	7716.6	79771.2	60012.1	44979.3	21311.6	16983	4283.7	19070.6	22861.6	16873	4716.8
P18206	Homo sapiens (Human)	VCL	32350.7	29726.5	44429.3	35443.5	30081.5	35515.9	44544.8	40123.5	33566.3	34495.1	44330.1	17266	18568	24826.9	18286.8	18589.3	21031.3	25163.5	21607.5	19473.1	20514.5	26656.2	35774.2	34854.9	47256.2	40589.7	33419.4	34556.7	49687.7	41792.4	35686	36718.6	47391.6	32506.8	33483.7	33487.6	49467.8	40128.4	32792.8	33686.6	24447.5	24895.7	33156.6	24156.2	24826.3	24754	33414.1
P50990	Homo sapiens (Human)	CCT8	27604.6	24867.9	35735.9	31381.2	25083	29763.5	36368.3	36727.6	28468.2	29716.5	37829.2	5416.1	6228.6	7768.6	6154.3	5854.9	6671.1	7860.5	7069.4	5794.8	6507.3	8097.8	34025.5	33625.8	42718.5	42923.9	33062.7	34156.6	44801.1	46857.9	34430.9	36795.5	43966.2	34241.3	31896.7	32171.2	44204.8	41685.7	30608.3	31795.2	8284.9	8991.6	11140.4	9162.7	8513.4	8853.4	11451.8
Q02880	Homo sapiens (Human)	TOP2B	15701.4	9462	8869.7	15351.5	15477.1	11501.8	9008.3	17535.8	16999.3	11647.2	9538.2	2567.8	2024.4	1748.3	2557.8	2852.6	2230.7	1800.4	3034.9	2965.3	2262.4	1992.9	15520.3	10416.1	8497.9	16373.2	15305.4	10354.1	8817.5	17289.9	16319.4	11420.1	8933.1	13154.5	14795	9369.3	8152.3	15065	14774.9	9654.9	6472.7	4288.1	4015.1	6267	6781.3	4409	4106
P13010	Homo sapiens (Human)	XRCC5	26515.6	19337.1	28116.6	31417.9	25110.5	22584.5	29049.2	36603.7	27329	23080.9	29834.1	3785.1	3235.1	4362.5	4931.1	4475.3	4076.1	4958.2	6349.8	7202.7	7771.6	4787.2	46195.6	35636.1	48654.8	59353.9	45116.2	35109.7	51440.7	64278.5	46645.5	38502.4	50352.4	47955.9	44571.6	33861.4	50984.8	58320	42743.4	33568.1	7161.8	5901.5	7628.2	8358.5	7640.2	5879.8	8067
O43390	Homo sapiens (Human)	HNRNPR	15820.2	11582.2	13504.1	17028.9	14612.5	14078.2	13350.9	21118	16744.9	13908.9	14677.4	2461.2	2219.6	2313.3	2673.6	2610	2598.4	2277.3	3339.8	2677.2	2595.9	2541.4	22525.8	18120.5	18331.3	26766.8	22375	18582.3	19392.2	29823.9	23532.6	19872.2	18992.1	22176.9	21823.2	17261.2	18650	26195	20478	17060.6	6258.7	5361.6	5040.4	7032	6726.5	5420.2	5237.8
Q00341	Homo sapiens (Human)	HDLBP	12508.8	12657.2	21575.5	24615.9	11929.2	14948.8	21812.5	28400	13110.1	15124.3	22749.8	7527.4	9167	14571.7	14773.1	8039.6	10268.9	14798.1	18227.5	8507.5	10274.5	15770.8	13133.7	14857	23409.6	30097.6	12611.1	14461.7	24154.3	32108.5	13335	16014	23882	23768.9	11414.9	13164	23216.5	28201.4	11253.1	13823.6	13907.5	16956.8	26855.1	27344.8	14266	16933.8	27122.2
P35221	Homo sapiens (Human)	CTNNA1	35577.2	34105.4	16805.7	38300.6	32331.6	41378.7	17187.2	44868	36327.1	40309.7	17678.9	10499.7	11745.5	6961	11485.8	11277.3	13162.5	6942.6	13779.7	12044.2	13197.7	7560.7	30432.1	32238.5	15953.8	35367.8	30088.5	33753.9	16365.6	38319.8	32232.4	35113	16749.9	28881.8	29292.7	31466	14372.5	35506.9	26532.4	30452.9	16488.8	19407.6	8615.7	17639.2	17947.4	19976.1	9020.8
P34932	Homo sapiens (Human)	HSPA4	31126.1	33788.2	31486.4	36991	28516.6	39990	32002.6	42804.4	31494	39427.6	32513.9	8780	12626.7	10665	11097.6	9600.5	14766.5	10606.8	14142.9	10120.1	14197.2	11690.1	37198.3	48210.7	37727.4	49325.2	35391.3	48901.6	39655.9	51482.9	37431.8	51944.9	39034	41007.8	35411	47684.2	39313.5	50303	33660.3	47209.4	10800	14356.1	11834.2	12667.3	11460.4	14674	12091
P05793	Escherichia coli (strain K12)	ilvC	32470.1	18289.7	31324.7	21283.6	30479.3	20864.5	29456.8	25421.9	35918.2	20258.8	32095.8	16600.5	10255.6	16673.1	9868.1	16438.1	10496.1	16334.2	11786.8	16768	9841.8	16602.2	50371.8	28992.4	44073	34826.5	48710.8	29208.7	45931.1	34612.2	49603.9	30161.8	45392.3	24975.1	47097.6	25976.2	43561.5	29652.9	44101.7	24220.7	26902.3	15876.9	26026	14757.3	28121.7	15699.3	27585.6
Q13428	Homo sapiens (Human)	TCOF1	39336.5	35550.2	28726.1	33626.5	36181.4	42244.4	29115	38707.6	40450.4	41812.9	29917.8	9168.6	9696.4	7205.7	8437.5	10060.9	10934.1	6936	10050.7	10873.6	10697.4	7802.2	40240.8	39293.6	27929.6	37287.3	38042.8	40933.2	29253.8	37856.6	42796.3	42332.7	29185.1	30467.9	37909.5	38059.2	27811.2	36436.1	35711.8	38326.3	9997.8	10902.6	7141.2	8872.1	10857.8	11148.2	7205.9
Q9UQE7	Homo sapiens (Human)	SMC3	26707.6	15494.6	19438.8	27206.2	25309.4	18107.9	19987.2	31602.5	27724.5	18475.8	21043.5	16106.3	11209.2	13456.8	16891.6	17587.6	12410.2	13509	20276.6	18714.6	12601.1	14647.4	31104.3	19206.7	23001.4	36724.4	30663.3	19245.9	24201.7	39500.8	32862.2	21069.5	24537.2	30093.4	30489.4	17740.5	23044.3	35386.7	30115.3	18363	24176.5	16583	18923	26022.6	25650.9	16588.3	19366.8
Q71U36	Homo sapiens (Human)	TUBA1A												149.8	164.4	249.8	169.1	152.6	183	261.6	227.3	176.6	198.2	306.4																			74.3	60.4	90.3	49.3	58.4	65	78.4
Q9BQE3	Homo sapiens (Human)	TUBA1C	24638.7	22026.3	42843.4	35233.1	23276	26649	43164.3	40395.5	25768.9	26674.9	44542.4	251.5	230.9	277	283.6	269.3	263.5	267.4	314.8	290.7	279	302.7	31689.6	30479.7	47018	44365.5	31192.7	30423	49170.4	49495.9	32136.8	33236.4	47545.1	34385.3	27968.6	27058.7	46661.4	40286.8	27365.9	26994.8	1766.6	1740.7	1875.7	1780.5	1828.8	1696.1	1893.7
Q9Y4L1	Homo sapiens (Human)	HYOU1	14841.8	26206.3	18992.2	22811.5	13590.6	32280.5	18818.3	27421	14999.8	32140.1	20137.1	3443.4	7405.7	4726.6	5428.3	3672.6	8496.4	4953.4	6593.3	3923.7	8363.6	5071.7	19256.3	39935.1	24195.2	33157.6	18663.9	41596.1	25213.3	36043.6	20107.5	43933.3	24701.2	26735.9	16181.3	39046.2	23281.7	32192.8	15609.3	38130.3	8253.6	18326.5	11525.3	12831.1	8796	18517.9	11802
Q9NR30	Homo sapiens (Human)	DDX21	21089.9	15736	20525.5	20172.7	20155.7	18814.4	21104.4	23463.3	22366.2	18996.1	21974.2	7067.8	6570.9	7685.2	6805.9	7583.1	7175	7887.7	8443.2	7747	7342.3	8394.3	28416.9	22981	27569.6	29738.6	28152.7	22734.4	28649.5	32508.6	29452.5	24772.4	28389	23071.9	27245.5	21431.5	27837.5	27916.4	26819.4	21676.1	13105.5	11658.8	14507.9	12051.1	13851.3	11658.4	14700.1
P20810	Homo sapiens (Human)	CAST	29571.5	14989.3	12885.5	26280.2	25833.3	18079	13092.4	31525.4	29527.1	17695.7	13441.5	5642.1	4185.3	3113.4	6223.4	6469.8	4000.6	3222	6836.9	6400	3899.8	3342.1	33823.9	20413.5	15532	36970.9	33198.4	21305.6	16494.9	37258.4	37853.7	21935.6	16924.1	31380.3	32467.1	18572.8	14498.3	36477.1	31258.2	19263.5	9971.8	7049.6	4982.5	10947.3	10923.9	7259.1	5192.2
P27797	Homo sapiens (Human)	CALR	29371.6	26378.2	40767.4	32033.2	26061.3	31891.2	40828	39492.7	28903.3	31781	43197	1868.9	2331.2	3225.8	2791.3	2173	2743	4107.6	4008.8	2707.7	2862.7	4161.6	41340.7	39943.1	54189.8	50574.6	38395.9	41526.3	56689.8	53479.3	42954.3	43095.2	57598.3	45509.4	37350.3	37869.8	54969.7	50128.4	34666.9	36863.7	1593.6	1672.5	2229	1885.9	1749.3	1911.8	2379.7
P09651	Homo sapiens (Human)	HNRNPA1	5496.8	4346.6	4490.3	5062.8	5072.8	5342.6	4544.5	7208.6	5756.1	5409.1	5414	8764.1	9366.1	9249.4	8083.3	8282.3	10471	7782.4	10180.1	8195.9	9101.7	9467	6947.4	6508.2	5985	9015.2	7010.6	7058.6	6268.6	9353	7025.6	7412.1	6162.2	6477.6	6960.4	6858.8	6288.8	8998.4	6617.7	7033	14292.3	15098.4	13514.9	13642.3	14253.1	15257.7	13413.8
Q08211	Homo sapiens (Human)	DHX9	21753.2	14442.8	18036.5	21520.4	20560.1	17834.6	17763.9	25897.2	23124.4	17386.9	18934.6	28591	24202.3	25593	26979.6	30196.3	26615.4	25640.7	33530.6	31312.4	26189.3	27309.8	21465.3	15535.6	16469.6	22758.8	21545	15431.7	17040.5	25156.7	22252.5	16523.1	16703.9	17071	21497.4	15202.7	16895.3	22185.4	20714.5	15307.1	27435.6	21958.8	21933.2	24152.7	28962.1	21899.3	23014.1
O75116	Homo sapiens (Human)	ROCK2	26822.9	13658.2	10428.8	17078.3	24517	16530.6	10967.9	19854.7	27860.5	17056.6	11618.5	12107.8	7921.3	4979	8599.5	13413.3	8701.6	5118.5	10323.2	14003.6	8920.3	5508.2	41859.5	24657.3	14266.1	30937.1	41090	24818.9	15174	32488.2	44045.7	26875.1	15453.9	23866.7	41378.7	23087.1	13489.4	28864.3	39897.3	23551.9	22910.7	14386.7	8336	15451.5	24778.8	15109.6	8632
P76116	Escherichia coli (strain K12)	yncE	18892	11021.2	20007.5	12727.1	19198.9	12561.7	19204.5	15051.2	21436.2	12334.9	20595.4	8143.6	4906.1	8476.4	4634	8613.5	5397.8	8604.6	5784	8947	5151.6	8896.8	26629.5	14475.8	24882.2	16684.3	25461.5	14258.4	25620.9	16510.1	26666.5	15058.1	25217.9	13042.7	25836.2	13699.1	25407.8	14799.5	24657	12833.8	12089.2	7532.8	12158.6	6961.2	12420.3	7336.4	12746.7
Q92616	Homo sapiens (Human)	GCN1	20696.1	16703.3	14683.6	27712.4	20433.5	20201.1	14879.2	31334.8	22045.8	20483.6	15942.8	10839.4	10471.3	8548.8	12566.5	11865.1	11797.6	8830.6	15386.7	12396.3	11989.7	9550	26084.6	23413.2	18035	37643.6	26066.6	23726.8	18777.5	41989.6	27188.4	25850.8	18853.4	29800.9	24949.1	22168.2	17327.2	36008.4	24665.7	22687.3	16544.9	15289	13841.1	19165.4	17486.8	15650.7	14050.4
P11388	Homo sapiens (Human)	TOP2A	14487.8	7775.2	9773.8	14708.1	14127.1	9346.9	10131.8	17234	15909.3	9216.4	10580.1	3745.5	2452.7	2982.3	4056.9	4385.6	2930.4	3234.4	5466.7	4717.7	3068.4	3480.6	23261.9	13351.2	15073	24789.4	22119.4	13042.8	15784.9	27126.3	23756.9	14339.6	16018	20523.5	21898.9	12159.6	15102.3	23607.6	21246.7	12380.4	7173	4595.2	5214.5	6661	7397.5	4658.7	5222.4
P12956	Homo sapiens (Human)	XRCC6	31582.1	22799.3	34533.3	40494.1	29136.9	27097.5	34941.8	48202.4	32291.4	26720.1	35472	10634.1	9400.8	13689.1	13194.6	11381.7	10289.9	13422.5	16796.6	12009.5	10148.4	15340.4	42621.7	32411.8	45598.5	56677.5	41421.2	32490.9	48101.1	62442.2	42596	35025.7	46670.6	44607	40811.1	30914.1	47371.1	55845.6	38396.9	30651.7	17413.6	14348.1	19508.7	19602.6	18411.2	14134.4	20351
P29401	Homo sapiens (Human)	TKT	31981.5	23994.9	24299.9	44649.9	29620	28788.3	24376.9	53761.2	32535	27563.4	24834.3	9039.7	8381.9	7626.3	12519.5	9674.1	9591.9	7722.7	15006.2	10181.2	9525.6	8541	32301.6	28326	23417.3	53367.3	32129	27808.2	24647.3	57656.7	32955.4	28862.6	23414.3	39919	31936.9	27544.7	24350.5	54845.7	29674.6	26947.8	15162.4	14249.5	11700.1	20844.6	16111.7	14264	12154.5
P49321	Homo sapiens (Human)	NASP	20992	11168.3	15599.5	15446.4	18600.7	13097.7	15895.7	17978.2	21124.3	13008.9	16902.6	3344.4	2083.7	2252.3	2571.9	3582.6	2292.3	2281.9	3234.4	3955.7	2154.7	2496	33350.2	19488.7	24728.9	29050.3	32412.9	20060.8	26031.6	30601	35860.6	21274.2	26398.3	23657.6	32130.2	18098.1	24524.2	27527.3	30794.2	18498.3	4694.7	2729.5	3096.8	3473	5307.1	2872.1	3232.6
O75643	Homo sapiens (Human)	SNRNP200	28037.1	18966.9	22603.4	30943.2	26471.6	22722.4	22677.5	36003.6	29583.2	23078.3	23412.8	12171.5	10636.2	10414.6	13244.6	13796	12001.5	11181.1	15961.8	14384.7	12465.8	11756.7	37040.5	27229.9	28538.3	43549.4	36488.7	27221.1	29822.2	47612.8	37639.3	29451.4	29665.8	35069.5	35970.2	25753	28368.5	42561.4	34397.5	26015.7	22848.4	18688	18727.4	24274.1	24194.6	19146.7	19318.9
P06748	Homo sapiens (Human)	NPM1	41905.6	36490.1	44121.4	37757.1	37552.5	42553.8	41796.5	41664	41627.7	40649.9	44003.3	11887.7	13721.7	16390.1	11235.2	11447.8	14726.3	14196.1	15582.8	13138.2	13535.6	17649.8	51746.9	46371	52309.8	47756.5	50575.6	48148	52602.3	51483.6	54251.1	51212.9	51194.2	38078.9	48652	43930.4	50814.9	46486.5	46875.9	44987	6480.8	8349	7526.2	7063.3	7633.3	8698.2	7538.3
P40926	Homo sapiens (Human)	MDH2	38658.3	24201.3	26349.6	54613	36359.8	28849	26818.9	65021.5	40945.6	28119.5	27035.1	4441.4	3292.8	3177.3	5696.6	4525.6	3706.2	2976.3	6548.7	4317.9	3222.8	3148.8	51053.5	36277	34098.8	77885.4	50568.3	36326.8	36120.3	84079.9	53418.2	37615	35205.7	60179.6	47447	32503.4	32550.3	77914.1	44988.5	32727.8	7982.9	6392.4	5587.9	10972.8	8582.9	5962.3	5620
P63104	Homo sapiens (Human)	YWHAZ	25160.1	18944.2	20246.8	26916.8	22016.6	23028.3	20095.1	34209.4	25237.2	22478.8	22075.6	8441.1	8531.5	7476.3	11404.7	9025.6	9025.7	7542.6	14415	9605.8	8576.7	7704.4	24620.4	21257.2	19567.4	34207.6	24623	21901.6	20224	36379.7	26416.9	23049.3	21024.5	28103	23131	19582.2	18967.8	32948.7	22518.1	20323.5	10684.4	10256.9	8634.4	14122.4	11856.5	10339.6	8937.7
Q1KMD3	Homo sapiens (Human)	HNRNPUL2	13064.8	13014.4	14393.2	18185.7	12088	16035.6	14540.5	21373.9	13305.7	16184.3	15001.8	5542.9	6995.1	6407.7	7315	5820.6	7930.7	6204.2	8869.7	6100.2	7573.8	6805.5	17399.5	19941.8	17542.9	27349.8	16944.2	20896.4	18356.9	28963	17480.9	22100.5	17964.3	19597.6	15546.9	18815.5	16832.3	25977.6	14972.4	19482.1	5930.4	7846	6627.8	8557.7	6085.4	7868.3	6709.7
P0A9B2	Escherichia coli (strain K12)	gapA	55871.5	30530.4	58002.2	36054.7	55662.5	34607.2	53967.3	41861.7	61664.1	32413.4	57156.1	3185.5	2092.9	3340.8	2229.8	3513.8	2374.1	3423.9	2670.4	3534.7	2243.3	3540.9	68396	37015	59637.8	44385.3	63944.1	36251.8	62257.7	44196.7	67336	37557.8	61231.5	36043.5	64379.7	33902.7	60988.7	39763.6	60467.9	31618.2	8964.1	5658.5	8832.3	5848.2	9331.7	5600.7	9329.4
P68366	Homo sapiens (Human)	TUBA4A	12212.3	9980.6	7707.5	19079	12026.8	11917.8	7952.3	22303.9	12827.3	11795.4	8505.4	2635.7	2536.3	1932.6	3564.2	2707.5	2766.6	2079.1	4241.2	2797.4	2806.8	2206.2	14158.9	12507.3	11891.4	22277.8	14259.6	12344.2	12274	24913.9	14485.8	13552.9	12295.3	18144	13094	11536.1	11210.8	21578.8	12492.4	11429.6	3950.1	3745.4	3219	5374.9	4307.1	3839.4	3358.3
Q13885	Homo sapiens (Human)	TUBB2A	9302.9	6862	9335.3	12762.7	9576.1	8072	10392.7	14759.1	10305.2	8260.1	9824.3	114.2	112.4	265	159.2	115.9	143.2	225	205.2	100.4	141.8	281.6	8916.9	6886	8710.9	12660.9	8904.3	6835.5	9035.7	14301.7	9206.3	7609	8966.9	9689.7	7558.6	5763.1	7687.4	11026.9	7359.6	5790.2	810.8	791	1210.1	1031.1	830.2	821.4	1141.6
P11940	Homo sapiens (Human)	PABPC1	23414.3	19265.3	29934.4	31973.7	22033.1	23135.7	30277.4	37188.6	24067.4	22702.6	30617.7	9189.4	8834.9	12298.1	11401.3	9927.1	10102.4	11798.4	13911.8	10044.3	9642	13153.9	25188.5	23204.8	31004.3	36702.2	23822.1	23180.2	32591.2	39167.9	25006.9	24742.7	31202.4	29347.9	23364.6	22031.9	32118.9	36156.1	22124.6	21915.8	10312.4	10711.3	13888.2	14135	11245.4	10515.6	13984.2
O00299	Homo sapiens (Human)	CLIC1	18105	19755.9	16255.6	30556.9	17571.7	23835.1	16674.1	34766.1	18809.7	23810.6	16704.9	3000.6	4281.3	3019.3	4362	2908.5	4802.2	2841.3	5695.7	3056.1	4471.4	3107.4	31723.3	36973.4	27464	52096.9	30769.8	38222.9	28719.6	57667.5	31784.6	40684.8	28505	41197.4	26416.3	33189.1	24981.6	49568.3	25463.8	33046.7	5322.2	7323.5	4678.8	8037.2	5384	7183.3	4763.3
P49588	Homo sapiens (Human)	AARS1	17966.7	29791	19171.6	22842.8	16612.9	36662.4	19293.8	26796.4	18400.6	35964	20164.5	3949.9	8419.6	4616.4	5126.6	4188.3	9393.7	4670.8	6168.4	4348.7	8994.8	4876.9	18874.3	33907.6	19503	26409.1	18040.4	35009.9	20377.2	27910.8	19028.8	36890.8	20347.3	21255.3	16546.9	33329	18383.9	25349.2	16281.6	33498.3	5030.3	10891.9	5566.6	6342.2	5287.5	10786.3	5657.3
Q9NY65	Homo sapiens (Human)	TUBA8												387	483.5	935.8	690.2	476.2	594.1	1001.7	944.3	521.5	620.4	1197																			2257.6	2564.3	4539.1	3587	2612.9	2588.8	4792.4
P0A6F5	Escherichia coli (strain K12)	groEL	27937.7	15454.2	27921.9	17951.9	27145.3	17467.4	26759.9	20698.9	30375	16985.2	28146.5	11954.1	7725.7	12314.7	7510.6	12618.7	8191.7	12414.8	9145.2	13634.7	7818.8	12882.8	34609.8	19119.6	31215.1	22124.7	31774.5	19033	32235.1	21633.5	33633.3	19636.8	33069	17952.1	32553.3	18126.8	31742.5	20095.3	31306.7	17099.7	20461.8	13009.9	20490.4	13445.6	21738.2	13679.7	21851.4
Q14789	Homo sapiens (Human)	GOLGB1	9138.5	8035.4	8356.5	10711.9	9220	9032	8763.5	11983	9632.7	9467.4	9102.8	3252.8	3234.9	3449.4	3984.2	3559.3	3562.8	3431	4578	3752.5	3657.1	3662.8	16077.7	14914.2	15717.2	21942	15601.2	15323.4	16323.6	22683	16928.9	16435.1	16676.3	16895.2	13525.3	12645.9	13714.6	19061.6	13774	13319	6236.2	6006.5	6115.2	7928.2	6734.3	6192.2	6167.9
P62491	Homo sapiens (Human)	RAB11A												999.4	1068.6	730.5	709.8	1238.8	1306.6	787.5	820.2	1294.8	1346.7	843																			1148.7	1286.7	557.1	693.7	1211.6	1298.7	570.9
Q9Y265	Homo sapiens (Human)	RUVBL1	13413.3	12985.7	15831.5	20514.7	12652.6	15313.2	16112.4	24132.8	13657.2	15385.6	16962.7	2867.8	3023	3420.6	4026.3	3105.3	3296.7	3488.8	4807.1	3170.6	3411.3	3626.3	18773.9	19662.1	21645.5	31301.8	18370.2	19761.8	22675.1	34135.7	19131.8	21485.5	22134.5	25255.9	17066.5	18354.3	21080.1	30495.8	16315.7	18438.2	3322.3	3680.9	3874.5	4793.4	3525	3743.8	3981.2
Q02952	Homo sapiens (Human)	AKAP12	3660.5	4078.4	22291.2	4257	3413.2	4263.5	23069.1	4393.4	3568.5	4216.1	24466.5	863.7	904.7	4661.2	1011.8	781.7	1003.8	4743.5	1075.5	782.4	1024.3	5064.9	5457.1	5084.7	45687.8	5675.3	4276.7	5451.5	46660.7	5852.7	4944.6	5504.7	48625.8	3776.9	2670.8	2696.3	46882.2	3691	3781.9	2984.1	485.4	412.5	2292.1	535.8	431.9	407.8	2343.2
P54136	Homo sapiens (Human)	RARS1	14615.4	15058.1	16486.9	15541.1	13743.4	18335	16569.1	18535.9	15394.5	18166.3	17630.7	7595.3	9565	9443.2	8273	8182.5	10834.4	9659.1	9854.2	8624.6	11031.1	10692.5	12113.3	14054.5	13359.6	14061.9	11593.9	13994.2	13935.3	15037.5	12292.6	15520.3	13936.2	12181.3	11333.7	13908.2	13377.9	13731.7	11007.1	13950.4	14430.2	18934.8	17641.3	15327.1	15330.9	19323	18208.9
Q92945	Homo sapiens (Human)	KHSRP	18608.1	11021.7	14709.9	15887.3	16310.3	12577.2	14811.3	18299.6	17919.2	12562.9	15407.3	11006.8	8327.1	10332.1	10572.1	12006.8	9421.7	10377.1	12285.7	12926.4	9530.3	11466.7	17145.2	11429.9	14091	17922.1	16793.7	11801.5	14740	18562.7	18467.9	12458.8	14786.8	14546.6	16309	10677.7	14073.9	17296	16396.9	11021.2	23614	17262.9	20895.7	22214.4	25719.7	17366.5	21404.8
P39023	Homo sapiens (Human)	RPL3	25822.7	22637.4	30455.1	34081.4	24507.9	27086.8	30744.6	41872.3	27100.9	27217.2	32245.1	4027.7	3628.9	4528.9	4997.5	4298.8	4529.9	4956.3	6422.3	4480	4561	5176.3	27540.9	25696.7	30518.8	38773.3	26357.6	25305.8	32033	42923.5	27321.1	28214.3	30605.5	31052.4	25491.5	24284.4	30952.5	37219.3	24347.7	24523.1	14047	14157.1	16173.4	17663	15076.9	14081.1	16951.4
P22314	Homo sapiens (Human)	UBA1	22004.2	15287.1	15225.9	22456.8	20000	18002.3	15271.3	27348.7	22320	18236.6	16000.1	18321.2	16555.5	13714.3	19360.8	20258.3	18546.3	14319.8	23435	21514	18681.4	15171	28495	21697.1	19080.3	32457.3	28132.1	22029.7	20312	34590.3	29219.3	23497	19869	26249.5	27092.5	20329.6	18761.3	31457.7	25796.9	20216.5	37030.7	31576.8	26321	36235.8	38615.7	31855.6	27085.1
Q14683	Homo sapiens (Human)	SMC1A	26119.2	14949.5	17471.9	28392.9	24012.4	17882.7	17851.2	33195.3	26925.8	18209.3	18770.5	10393.4	7166.9	8018	10376	11216.6	8171.6	7954	12800.5	12086.2	8038.4	8800.6	36574.4	23457.9	24120.1	43142.6	35704.5	23490.7	25139	46094.6	38153.6	25045.2	25556.4	34511.1	35428.6	21507.7	24055.6	41335.9	34632.2	22404.5	14631.9	9879.2	10102.6	15090.7	15874.7	9904.8	10230.5
P61978	Homo sapiens (Human)	HNRNPK	29721.1	19681.3	21020.2	28086.1	26593.2	23760.1	21223.6	32715.8	30137.2	23443.8	22013.2	23224.5	18879.6	20295	23512.7	24223.4	21203.1	20689.8	29582	25447.3	21207.8	21305.9	45766.8	34191.9	31156.4	47494.7	44318.6	34746.8	32666.9	50958.6	46377	36989.8	32102	37385	45108.7	33215.9	32361.1	47076.4	41967.6	32842.1	33671.5	26881.9	25393.3	31654.1	35785.2	27339.3	26610.5
P40227	Homo sapiens (Human)	CCT6A	27716.6	25120.7	33150.8	33030.7	25418	29911.6	33397.1	38502.7	28290.3	29851.4	33912.4	5929.2	6428.7	7763.1	7190.2	6057.9	7150.5	7665.2	8514.2	6311.1	6978.2	8175.5	25597.7	24934	29000.5	31566.4	24442	25320.9	30261.8	34275.3	25648.4	27230.6	29734.3	25015.4	23080.6	23079.6	28604	30050.2	22304.5	22839.4	13462.6	14596.5	17128.8	15804	14308.3	14519.5	17605
P35900	Homo sapiens (Human)	KRT20	31621.6	23026.3	5367.3	35830.5	30165.1	29544	5676.1	30129.8	33434.7	29216.8	5812.1	24496.5	20969.8	5195.4	15739.2	26137.1	24062.7	5301.4	28111.2	27788.6	24719.7	5617.2	46874.9	36888.6	4971	34580.7	47268.5	36942	5040.1	54389	47997.4	43172.7	5473.4	19402.9	48076.5	37202.8	3443.6	28465.8	44546.5	36979.7	37855.8	33466.5	5558.5	16790.5	41880.6	34804	5945.4
P16615	Homo sapiens (Human)	ATP2A2	18989.6	16049.4	13695.1	21514.2	18579.8	19662.3	13717.6	23544.7	20538.9	19885.2	14308.5	6325.4	6653.7	5121.1	6338.1	6976.1	7728.5	5277.7	8167.7	7230.2	7696	5747.1	27681.5	25983.7	19296.4	31194.8	28050.1	25919.7	20104.4	35090.2	28613.8	28638	19554.4	23163.7	26935.6	25025.3	18564.2	29129.9	26009.1	25161.6	15961.3	16104.7	11232.7	14569	17335.2	16047.7	11365.2
P04083	Homo sapiens (Human)	ANXA1	31911.7	13431.5	42946.1	18658.1	26938	15853	41742.3	21475.2	31254	15528	43726.1	14021.2	8019.5	22557.3	9200.8	14634.8	8642	22047.3	11081.7	15435.5	8473.4	23265.2	42846.3	20338.6	57377.7	29341.2	40756.1	21530.8	60024.5	31116.4	44277	22067.2	62637.8	22405.5	40936.7	18060.2	61435.2	26175.5	39768.9	18565	17699.8	9389	26519.2	10433.9	18794.4	9563.8	27093.2
P05388	Homo sapiens (Human)	RPLP0	21073.3	18805.3	25460.3	27362	20603.2	23057.2	25696.2	32530.4	22378.7	22418.9	26175.3	7089.2	8113.5	9638.6	10190.6	8201.2	9710.8	10302.9	12615.1	8442.4	9999.4	11061.5	26844.1	26102.8	30913.4	36772.5	26531	25881.1	32872.5	39992.7	27053.7	28010.8	31169	28496.2	24971.5	24272.9	31418.3	35512.5	23805.6	24290.2	10484.8	11634.5	13089.1	13519.3	11437.4	11620.6	13824
P07195	Homo sapiens (Human)	LDHB	32643.1	52238.8	27694.3	31525.2	30889.1	64116.5	27484.2	37801.7	34015.4	62661.5	28375.2												34332.8	61522.7	27122.6	36642.9	34075.2	61945.7	28566.1	40113.1	35136.4	67393.4	27226.6	29366	31671.4	61253	25762.2	35475.2	29741.8	58485.4
Q9UPN3	Homo sapiens (Human)	MACF1	10710	7738.3	12098.2	11038.3	10324.7	8946.8	12297.3	12208.1	11368.5	9337.9	13044.8	6473.5	5586.5	8628	7018.1	6876	6347	8912.5	8016	7364.9	6558	9462.3	9045	6218.2	9434.4	9420.5	8728.1	6423.1	9696.1	9951.3	9539.1	6839.7	10100.3	6856.2	7798.4	4945.7	8741.4	7842.6	7839.2	5190.1	10543.9	11418	13249.1	11032.1	10698	11905.3	13654.9
P20700	Homo sapiens (Human)	LMNB1	25438.7	25778.9	15896.9	27532.1	23294.5	31658	16313.7	32070.1	26166.9	31400.5	16955.4	13140.3	16675.4	9331.5	13444.9	13901.8	18577.8	9417.5	17004.3	14779.8	18156.2	9917.6	26560.8	31594.3	16228.6	32536.4	26302.2	32009	17105.6	35458.3	27795.9	34712	16838.9	24766.4	25835.6	31642	16402.5	32168.8	24712.9	31692.6	29165.3	38003	18543.8	30179.7	31021.7	38447	19247.8
P04843	Homo sapiens (Human)	RPN1	23796.6	23197.4	21092.8	32908.7	21844.6	27740.8	21279.2	38519.9	24365.6	27577.8	22275.2	8356.4	9722.7	8159.2	10858.9	9030.8	11077.2	8389	13796.4	9245.1	10987	8901.2	30270.3	32824.3	24941.8	44279.5	29845.1	32954.3	26199.5	50866.1	30718.9	35808.4	25729.7	33839.9	29064.9	32093.1	25563.1	43773.8	27242.1	31490.4	15845	18660.5	14436.1	19543.9	16895	18562.1	15069.2
P04075	Homo sapiens (Human)	ALDOA	16102.7	21214.4	21570.8	25771	14849.2	26455.7	21676.4	31142	16473.5	25400.1	21790.7	5204.7	7881.6	7443.1	7386.2	5337.6	8675.2	7577.3	8688.6	5455.2	8529.2	7866	24235.5	41277.9	30268.2	41683.1	23634	35664.8	32006.8	42945.8	24681.2	36927.3	31651.7	32782.5	21816.6	33050	30879.8	41117.5	20904.8	33152.8	7128.7	9684.2	8982.6	9440.1	7195.9	9696	9370.9
Q14008	Homo sapiens (Human)	CKAP5	12725.7	10076.8	16853.9	18346.5	11762.5	11797	17322.2	21343.9	12944.5	12066.5	17949.7	1165.1	1102.3	1879.4	1874.7	1333.9	1379.3	2251.2	2483.2	1392.5	1472.6	2303.5	20274	17071.8	26523.4	33685.3	19626.5	17388.4	27362.8	35150.6	20645.6	18634.6	27691.1	27297.6	18516.4	15269.9	26216.4	32202.3	18167.3	16091	3155.2	2915	3490.1	4237.9	3183.6	2965.8	3835.8
Q86VP6	Homo sapiens (Human)	CAND1	17601.6	12815.7	12517.7	20526.6	17091.5	15460.7	12638.1	23892.8	18671.8	15569.9	13377.2	3896.5	3777.3	3396.7	4953.5	4458.5	4493.6	3555.4	6214.2	4599.8	4600.4	3832.1	26947.3	21796.2	18018.4	33718.1	26748.2	21417.4	19186.6	35654.9	27529.1	23440.6	19020.2	26365.2	25805.2	20374.4	17527	32288.7	24869.2	20441.2	6518.3	5598.4	5093.3	7154.3	7022.1	5684.4	5410
Q9UHD8	Homo sapiens (Human)	SEPTIN9	13503.1	9305.8	12287.7	19809.7	12758.5	11124.5	12426.6	23006.4	13960.1	11169	12728.4	8766.2	7342.7	8655.3	12952.6	9631.2	8299.1	8801.1	16056.5	10115.4	8437.2	9642.8	18954.5	14762.5	16816.2	33120.8	18505.4	14437.1	17485.7	35499.7	19509.9	15580.9	17217.6	26986.7	17887.9	13517.5	16508.4	32305.9	17102.1	13813.7	14578.1	12143.4	13006.3	22676.8	15580.4	12115.2	13157
Q16891	Homo sapiens (Human)	IMMT	29904.9	19359.3	16068.5	63370.7	26787.5	23107.3	16877	52479.9	30135.6	23083.7	16867.6	9135.2	7609	5822	11869.7	10034.3	8564.3	5930.5	19833.9	10332	8550.2	6235.7	33920.1	25150.1	18067.5	54281.3	32667.9	24123.1	19591.8	75743.8	34603.1	26878.4	18943.6	37486.4	31473.5	22437.5	17677.5	47884.4	29086.9	22372.3	16545	13846.2	10473	18510.7	17977.5	13724.9	11114.4
P17987	Homo sapiens (Human)	TCP1	20661.2	18798.2	22027.9	24313.7	19740.5	22559.5	22239.8	28210.7	21470.5	22719.7	22727.5	6400.5	6507.7	7285.2	7447.8	7050.5	7812.6	7924.2	9477.7	7334	8383.7	8282.7	23440	22576	23530.1	29139.7	22881.8	22695	24555.5	31286.8	23716.2	24883.6	24119	22729.1	21132.9	20909.9	23128.8	27115	20067.6	20469.6	13076.6	12815.5	12715.2	13983.9	13287.8	12936.4	13594.2
Q04637	Homo sapiens (Human)	EIF4G1	19912.9	14085.3	25520.5	26107.7	17613	16748.3	25351.4	30855.7	19748.9	17136.5	26280.8	7205.6	6690.9	9824.9	9046.4	7198.3	6924.2	10241.6	10792.7	7658.3	7012.2	11246.1	21700.3	18386.5	27545.5	33440.9	20903	18644.2	28492.9	35381.8	22469	19716.8	28679.7	26995.1	19445.2	16418.4	27736.2	31507.8	18736.4	16655.1	13113.8	12122	18092.7	17267.3	13274.4	12169	18557.3
P0AD96	Escherichia coli (strain K12)	livJ	15263.1	9067.2	15370.2	10363	15114.8	10162.4	14479.5	12044.7	17224.5	9993.8	15507	6291.1	4082.7	6548.2	3752	6468.9	4451.6	6048	4781.8	6800.8	4148.5	6722.6	27170.5	15965.4	26090.6	19757.2	27523	16553.1	27573.4	20069.2	27673.8	16216.4	25223.9	14713.4	27959.8	14991.7	26182.4	17918.7	26532.1	14610.6	11044.8	6734.1	11285.1	6864.8	12286	6859.3	11969
Q14690	Homo sapiens (Human)	PDCD11	10941.7	8765.7	10579.2	12072.9	10682.5	10487.7	10845.3	13507.8	11773.2	10931.6	11514.6	1854	1738.5	1982.5	1966	2018.6	2054.6	2026.9	2467.6	2183.4	2063.9	2218.3	15026.4	13528.9	15504.7	17505.2	14839.4	13384.7	15990.2	19939.4	15623.6	14994.6	16190.8	13330.6	13783.1	12012.7	14486.8	15524.3	13483.7	12355.6	4214.5	3941.7	4347.6	4428.3	4292.4	3980.3	4368.5
Q99798	Homo sapiens (Human)	ACO2	11698.5	8229.7	9057.7	16233.9	11138.4	9904.4	9273.6	19689.7	12383	9992.9	9503.6	6412.7	5428.4	5822.1	9089.7	6822.1	6235.7	5907.1	12033.1	7220.4	6252.9	6372.5	17266.8	13311.7	13307.4	28025.2	16840.8	13211.2	13912.1	30089.1	17619	14422	13828.3	22251.1	15980.5	12003.8	12991	27130.8	15139	12132.6	7123.5	5877.7	5778.5	9798.9	7553.8	5951.9	5997.2
P62937	Homo sapiens (Human)	PPIA	43909.7	24954.5	37953.5	47279.9	36293.5	28333.6	39193.2	54227.7	40857.2	28729.5	39387.8	15496.4	11111	17119.9	17417.9	15457.1	11791.9	15765.3	19590.7	16865.6	11278.1	18392.9	52807.3	32140.6	45152.5	60276	44824.7	34520.4	48064.6	64430.3	51180.7	33556.5	50992.2	62212.2	42875.6	27708	43922.9	62432.1	39429.1	28599.5	24280.1	15756.1	25118.7	26367.1	24554.6	16309.8	25005
P14866	Homo sapiens (Human)	HNRNPL	17602.8	13579.7	12811.8	16160.3	16224.4	17093.1	12481.2	20821.4	18872.3	16808.9	14375.9	6825.2	6203.9	5529.7	6210.6	7265.6	7007.1	5541.1	7866.2	7726	7110.8	6042.2	28331.4	23433.1	19383.9	31302	27700.6	23458.5	20302.2	33681.8	28962.4	25871.7	19837.6	25507.9	28499.8	23454.5	20208.9	31685	27354.2	23851.3	8176.8	8016.2	6643.2	8422.6	9020.2	8673.9	7145.1
P07737	Homo sapiens (Human)	PFN1	43731.9	19505.4	27885	35565.6	41037	23388.6	27299.6	42857.9	46021	22543.7	28242.5	15185.2	8470.8	10971.9	11421.2	15975.6	9366.2	10913.2	13595.2	16881.5	9165.7	11705.8	53904.4	26211.6	32881.9	48322.2	54284	26029.6	34532.5	52428.5	54581.1	27476.2	32696.8	35806.1	53306.7	23338.8	33032.3	46697.6	50187.4	23405.1	20394.7	10734.6	13816.2	15832.1	21761.8	10609	14437.5
P0A9G6	Escherichia coli (strain K12)	aceA	14318.4	8700.3	13935.9	9900.1	13933.9	9713.3	13558.2	11651.4	15367.9	9529.7	14435.7	4003.9	2778.8	4094	2665.2	4196.4	2869	4246.1	3087.4	4375.7	2913.6	4284.6	21516	13018.1	19229.9	15073.1	20930	12910.6	20080.6	15673.7	21564.3	13462.9	19805.4	11599.5	20355.4	11842.4	18679.4	13361.9	19357.2	11045.9	5327.9	3203.1	5078.3	3228.4	5231.9	3234.8	5293.1
P17066	Homo sapiens (Human)	HSPA6												1117.9	1134.5	1445.3	1355.5	1161.3	1256.5	1501.8	1649	1255.9	1241.4	1652.4																			1120.2	1064.9	1703.5	1419.1	1125.1	1077.5	1684.3
P12268	Homo sapiens (Human)	IMPDH2	10290.1	7689.8	12882.3	12941.9	9073.5	9209.4	12410.8	15181.9	10285.4	8780.7	13619.6	5262	4692.9	6890.6	6108.6	5520.4	5240	6971.5	7521.9	5765.7	5183.9	7593.9	9819	8412.2	12345.1	13977	9702.6	8405	12523.4	15760.4	10441.5	8967.3	12348.2	11422.9	9334.1	7605.2	11880.2	14040.6	9013	7940.7	10522.7	9996.9	14600.8	13984.6	11678.8	10156.2	15149.9
Q9NTJ3	Homo sapiens (Human)	SMC4	16953	9640	21705.6	19252.1	15093.7	10965.2	21961.5	22589.7	17214.3	11138.9	23764	3993.9	2935.4	5533.9	4639.8	4293	3233	5614.8	5482.6	4378.3	3308.3	5985.8	22353	14205	29033.2	29085.2	21191.7	14481.2	30377.8	31412.3	22782.5	15485.6	30645.6	22288.7	20115.4	11826	28908.6	26910.3	20008.6	12439.9	5252.1	3492.5	7210.2	5761.9	5312.5	3516.5	7322.6
P11586	Homo sapiens (Human)	MTHFD1	15816.4	17678.2	14451.6	20103.9	15060.1	21474	14833.1	23664.9	16007.9	21790.4	15388.6	6354.7	9004	6888.6	7612.8	6900.7	9949.5	6774.6	9430	7016.2	10011.3	7355.6	21967.7	28103.3	20307.4	29940.1	21616.3	28656.9	21063.8	32235.1	22834.7	31253.4	20860	23997.9	20276.9	27151.6	19961.1	28637.9	20025.6	27412.2	7624	10937.9	7467.8	9061.7	8035.6	11080.4	7724.7
Q99832	Homo sapiens (Human)	CCT7	20344.3	18173.8	22930.3	24462.5	19070.1	22146	22969.6	29177.2	21378.7	21702.5	24115.4	8469.7	8392.9	10015.4	9967.4	9043.4	9483.6	10114.5	11890	9108.4	9719.9	10797.7	17560.1	16352.2	19457.6	22170.3	16911.7	16289.5	20585.1	24117.4	17298.8	17950.2	20457	18016.1	16213	15672.1	19382.9	21445.6	15703.1	15387.3	13051.4	13582.6	14824.3	14816	13879.1	13471	15473.7
P27708	Homo sapiens (Human)	CAD	11830.1	9580	10395.3	17054.2	11832.2	11448.9	10430.1	20403.6	12762.7	11572.9	11128.1	11438	9927	10470.4	14743	12075.3	11116	10613.5	17553.7	12598.9	11184.7	11146.9	10412.3	8987.4	8976.3	15849	10521.8	9226.2	9219.9	17155	10738.1	9915.2	9400.7	11651.7	9288.4	7820.7	7711.1	14525.9	9226.2	8159.4	22815.9	22389.4	20995.6	31200.1	24128.1	21327.2	21678.7
P0CE48	Escherichia coli (strain K12)	tufB												3270.7	2007.1	3189.3	1938.2	3395.8	2175.7	3242.4	2430.3	3626.1	2065.1	3168.9																			2462.4	1832.2	2352	1884.5	2590	1882.3	2565.2
P0CE47	Escherichia coli (strain K12)	tufA	25817.9	13808	25708.4	15992.2	24618.5	15397.5	24294.4	18583.6	27571.3	14882.1	24847.1	3283.8	1971.4	3142.9	1912.2	3391	2106.4	3166.8	2332.3	3425	1984.9	3080.4	34701.4	18877.3	31106.2	22388.7	34005.3	18637.2	33037.8	22734	34609	19235.8	32058.2	16873.5	33800.8	17837.6	32062.3	20022.2	31362.6	16056.7	4509.5	2671	4350.9	2342.4	4628	2581.6	4549
P09874	Homo sapiens (Human)	PARP1	31997	25352.2	29278.9	19479.5	29112.5	31211.6	28720.8	23695.4	33685.1	31003.8	30638.1	4183.1	3852.1	4218.9	3469.5	4512.7	4367.4	4296.7	4186.6	4504.9	4307	4450.8	35867.6	32228.4	31723.8	24964.1	34931.2	33055.2	33028.3	26336.4	36816.9	35677.9	32747.1	19486.8	34707.1	31530.6	32452.5	23159.8	33219.4	31194.8	5024.2	4746.1	4669.5	3601.8	5530.3	4974.1	4966.9
P46087	Homo sapiens (Human)	NOP2	13748.6	14225.9	8516.9	11710.9	13037.5	17494	8566.1	13186.5	14173	17781.9	8800.9	8696.4	10607.3	6243.7	7624.1	9244	11641.8	6246.2	9356.1	9734.5	11732.7	6723.5	15448.2	17535.3	8870.2	13485.7	14892.2	18462.4	9474.6	14224.5	15792	19410.3	9439	10727.4	14764.2	17302	8626.3	13169.6	14090.3	17220.3	8957.6	11188.2	5899.3	7976	8961.2	11274.9	5858.4
Q96I99	Homo sapiens (Human)	SUCLG2	21283.5	18857.5	14115.9	41687.5	19517.6	21936.9	14480.6	48113.6	21225.8	21801.6	15017.5	2475.5	2743.2	1838.5	4730.2	2662.7	3036.6	1932	6056.6	2697.7	3077.2	2033.1	21425.3	21773.7	14533.1	46124.8	21072.4	20737.2	14801.4	50076.6	21810.4	22419.5	14571	37455.2	19401.3	19573	13231.9	45705.2	18224.6	19479.8	5595.8	6390.1	3816.6	11466.3	6087.8	6271.9	3989.6
A0A2R8Y4L2	Homo sapiens (Human)	HNRNPA1L3	66.4	46.8	65.2	61.6	57.7	53.7	71.2	67.9	54.9	56.3	72.4
P09211	Homo sapiens (Human)	GSTP1	18576.6	12868.9	16101.6	39138.5	18037.7	15328	16225.1	49887.2	19664.1	15058.2	17276.9	2801.4	2499.9	3108.6	6913.1	2938.6	2858.7	3053.1	9126.5	3157.2	2759.3	3446	31275.2	23142.2	25910.9	74251.4	29502.5	22854.6	27208.1	78229.4	30718.2	24151.3	27546	71935.6	25378.7	18321.9	22814.6	75164	23854.5	19591.2	7733.8	6265.9	7231.2	17901.4	7970.2	6074.9	7447.6
O94832	Homo sapiens (Human)	MYO1D	14792	11466.6	4450.8	17810	15074.3	14062.4	4615.1	17708.1	16669.2	14179.9	4681.7	5648.9	5022	2661.4	5560.5	6551.6	6310.2	2524.3	8491.2	7393.9	6511.6	2683.4	22161.8	17976.5	5987.1	23947.9	22684.4	17593.8	6293.8	29008	23108	19915.6	6453.7	17052.3	21636.8	17036.7	4188	21451.1	21000.7	17375.4	10487.2	8483.9	2898.5	8528.3	11243.4	8769.5	3051.3
O95347	Homo sapiens (Human)	SMC2	20328.5	10526.8	24152.7	22846.7	18325.6	12179.5	24670.2	25938.7	20674.3	12634.3	25592.3	3509.8	2314	4356.4	4005.5	3884.8	2615.2	4518.3	4819.5	4046.6	2594.4	4864.5	19960.6	11858.2	22118.7	23417.9	18931.5	11801.4	22829.5	25062.7	20535.4	12752.1	23505.9	19762.9	17631.3	9696.3	21789.3	21739.9	17531	10211.7	7634.1	4649.1	9193.9	8163.8	8022	4683.7	9366.1
Q13435	Homo sapiens (Human)	SF3B2	14942.2	11352.4	16539.4	16136.6	13466.1	13449.9	16442.6	19343.7	15230.5	13289.1	17120.7	8579.9	8395.2	10845.8	10059.3	9323.4	9121.9	10628.5	11762.4	9838.6	9070.9	11567.2	18680.6	17554.1	21266.6	24881.2	18691.3	17384.6	22054.8	25227	20469.3	18275.4	22976.5	19508	17066.9	15143.1	20864.8	22749.4	16768.8	15532.4	11271.2	10684.9	12986.1	13095.2	12106.5	10981.7	13257
P48735	Homo sapiens (Human)	IDH2	25500.7	14511.3	7052.9	24448.3	24613.7	16804.4	7556.4	28018.4	26400.7	17127	7921.3	4940.9	3411.7	1378	4744.6	5544.5	3896.8	1470.1	6000.6	5873	3950.7	1564.8	33065.2	20301.1	8741.7	33822.4	33311.1	20059.2	9318.7	36989.5	34113.6	22037.5	9568.9	27511.4	33396.4	19252.7	7731.6	33099.8	31572.6	19459.7	6615.4	4357.3	1690.1	6036.8	7433.7	4315.4	1859.1
Q15181	Homo sapiens (Human)	PPA1	25475.7	16507.3	9843.9	19776.4	22544.2	20057	10008.4	23680.7	25476.9	18789.4	10143.7	1627.2	1419.4	1631.7	1245.5	1547	1421.7	1502.1	1368.1	1471.4	1182	1709.4	26151.1	20452.1	10378.7	24966.8	26459.5	20836	11277.4	26841.7	27903	20871.7	10947.4	22368.6	25831.6	19534.2	9682.8	25084.5	24230.5	19220.8	1505.8	1190.7	656.9	1240.3	1523.4	1170.7	672.6
Q6P2Q9	Homo sapiens (Human)	PRPF8	19980.2	14512.8	16394.9	21868	19380.1	17675.1	16323	26245.7	21382	17425.4	18129.2	12978.6	11202.6	12720.2	13730.4	14306.2	13044.2	12944.3	16832.2	15345.4	13370.8	14343.7	24416.6	18753.9	19779.8	29260	23979.8	18750.4	20399.8	31683.9	25120.9	20425.9	20483.5	23037.7	23074.6	17286.3	19117.1	27861.3	23086.4	17651.4	19655.8	16652.9	16890.6	21141.3	20720	16686.3	17613
P55011	Homo sapiens (Human)	SLC12A2	24838.4	29189.7	4776.4	9881.8	23162.3	36101.3	5228.1	12401.5	26078.9	35985.8	5170.4	8690.1	12465.2	3274.9	4770.1	9296.4	14140.7	3266.4	5686.4	9874.8	13596.1	3535.7	33310.1	44574.7	6669	13962.9	33961.8	45730.3	7289.9	15367.4	35172.6	49788.5	7273	10420.2	33226	45650.6	4794.1	12920.2	31240	44018	11592.1	15837.4	3347.3	5255.6	12397.8	16324.3	3491.9
P50991	Homo sapiens (Human)	CCT4	22508.1	20039.2	26344.4	25908.9	21765.3	23889.6	26429	29773.3	24282.6	24235.7	27654.2	12175.6	12737.6	15149.6	11999.4	12515	14283.2	15166	15794.4	12970.6	14008.9	16721.3	27861.8	27172.7	33048.8	34653.9	27434.1	26659.2	34514	38051.6	28005.3	29395	32369.2	26991.6	26754.1	25913.3	34142.5	33944.9	25212.7	25213.2	11805.5	12470.2	16041.7	13418.2	12529.5	12384.9	16685.4
P49411	Homo sapiens (Human)	TUFM	26764.2	17863.2	12977	18962.9	25777.4	21937.9	13074.3	22193.7	28988.5	21788.5	13856.4	12365.1	10215.8	6830.2	8371.2	12999.5	11331.2	6530.6	10136.4	12950.9	10639.4	7121.2	34977.1	24917.3	14337.9	24630.4	35013.1	24740.7	15339.7	27522.4	36008	27746.8	14763.9	19213.3	35234.6	24512.2	14207.8	23609.4	32886.8	23928.1	17241.9	13358.2	7986.2	10619.9	18292	13071.6	8316.2
P62701	Homo sapiens (Human)	RPS4X	12650.5	10729.8	14554.3	16776.2	12787.6	13094.3	14544.6	19906.7	14149.9	13242	15374.1	10764.9	10727.3	13055.8	14184	11844.8	12465.5	13815	18503	12474.9	12627.4	14870.1	27310	24865.8	29004.8	37685	27048.5	24169.9	30337.4	41672.5	27507.2	27098.1	28768.1	28340.2	25877	23186.3	29011.3	35642.2	24633.1	22940.3	13633.6	12654.2	14980.3	15489.6	14658.8	12565.5	15643.7
P42166	Homo sapiens (Human)	TMPO	4847	2409.9	3377.3	4815.7	4549.5	2880.7	3394.6	5814.9	5199.5	2901.8	3712.4	2775.6	1865.8	2221.3	2694.2	2993.6	2148	2370.5	3160	3185	2169.5	2461.7	9223.7	5392.7	6190.9	10349.4	9150.8	5633.7	6891.7	11188.3	9868.4	5828.8	6622	8148.1	8889.4	4706.9	6134.4	9579.1	8649.7	4913.4	8901.3	5111.5	6449.5	8838.4	9945	5109	6606
P27348	Homo sapiens (Human)	YWHAQ	14682.6	8968.1	15888.8	15107.5	13398.3	10748.7	15576.2	19088.2	15700.8	10615.7	17609.3	11335	8617.8	14099.2	14076.3	12584.9	9738.9	14468.4	19110.7	13863.6	9409.8	16297.6	24174.9	15081.7	25046.3	28988.9	23525.9	15914	26434.6	31155.9	25341.1	16286.8	27399.5	25396	23061.9	14119.8	26228.7	28815.4	22236.1	14390.2	13005.3	9422.8	15168.3	16673.7	14858.1	9525.1	15668.3
P0A850	Escherichia coli (strain K12)	tig	17774.4	10555	18068.4	12399.3	17227.1	11958.8	17319.1	14277.1	19174.1	11895.4	18690.5	5302.2	3579.8	5180.7	3355.8	5526.6	3838.8	5346.1	4017.8	5909.2	3730.4	5518.4	21519.4	11692.6	19879.2	14371.2	20763.3	12181.2	20723.2	14325.7	21703.6	12431.5	21567.1	11276.2	20508.7	11011.6	19952.2	12729.8	19887.6	10384.8	8650	5326.2	8743.3	5264	9104	5565.5	9193.6
P50395	Homo sapiens (Human)	GDI2	16749.2	15878.6	15276.8	14957	15806.3	19387.5	15360.2	17810.3	17600.8	19310.9	16203.1	8961.9	9926.7	8547.4	8256.8	9580.3	11563.8	8803.3	10388	10528.3	11788.6	9867.9	22349.7	23667.4	19355.6	22052.2	22521.7	24087.4	20307.8	23725.1	23180.1	26462.3	19646.4	16196.6	20957.4	22492	18730.6	20380	20237.1	22138.5	13715.1	15561.2	12535.8	12336.9	14690.9	15795.6	12930.3
P53618	Homo sapiens (Human)	COPB1	8588.7	10022	11556.6	12204.6	8436.1	12242.3	11530.8	14399.5	9038.7	12273.3	12286.1	2937.2	3276.2	3354.2	3719.5	3347	3758.8	3467.6	4533.5	3275	3885.7	3746.4	13323.4	18349.5	18704.9	21585.7	12992	18530.8	19561.6	23325.1	13662.8	20175.7	19044.8	17003.3	12568.7	17992.3	19025	20934	12060.8	18341.3	5560.1	7647.6	8950.5	7478.1	5692.3	7862.8	9171.4
P29966	Homo sapiens (Human)	MARCKS	4566.3	5105.3	21034.7	15374.3	3537.8	5544.2	20631.7	17464.9	3898.5	5312.6	20772.8												5770.6	7006.8	29182.6	26187.1	4840.2	6771.1	30569.2	26774	5570.1	7227.6	30302.3	22929.7	4228.3	5788	31117.7	26287.1	4338.8	6349.6
P41252	Homo sapiens (Human)	IARS1	18731.9	15574.5	14154.2	20089.4	17998.4	19753.7	14204.8	24473.2	20192.5	19533.6	15058	8675.7	8784.8	7215.1	9807.5	9868.8	10254.3	7646.1	12663.7	10239.8	10652.5	8468.6	26301.4	24829.2	19278.2	31563.7	26255.7	24546.8	20291.1	34193.6	26869	27389.1	19927	24241.5	24570.6	23272.3	17705.9	29289.3	23860.2	23177.8	11563.2	11942.6	8632.2	12498.7	12472.8	11976.8	8953.3
Q05639	Homo sapiens (Human)	EEF1A2	3499	2292.6	6463.8	3031.3	3142.7	2924.9	6190.5	3808.6	3586	3194.4	6510.4	566	505.2	657.5	696.6	606.1	553.9	707	767.4	573.4	569	726.6	6631.7	5690.8	14800.5	6724.9	6512	6089.4	15319.3	7137.3	6967.7	6583.9	15491.5	5153.3	5845.6	5117.4	14640.5	5690.5	5912.5	5207.8
P53621	Homo sapiens (Human)	COPA	16087.6	17027.9	15984.1	21747.9	14268.9	20924.9	16136.8	24888.4	15934.2	20078.8	16794	6300.3	8324.5	7540.6	8246.1	6957.9	9767.9	7787.1	10321.7	7057.4	10054.1	8482.2	20977.7	27627.6	23303.8	32510.4	20629.9	27705.7	24398.2	35965.3	21474.6	30207.6	23127.4	24488.8	19055.8	26437.6	22762.6	30934.5	18282.9	26094.9	9416.6	13418.2	11180.7	12533.1	9929.8	13273.2	11479.1
P15311	Homo sapiens (Human)	EZR	18296.5	14806.7	10666.3	33757.3	17045.4	16989.4	10928.6	39591.9	18743.5	17053.3	11060.8	16011.1	15841.7	8372.1	32027.8	17020.5	16899.8	8646.1	36598.5	17855.1	17916	8644.2	23852.9	21081.8	12812	50321.9	23557	20854.3	13260.3	52507.4	24696	22220.6	13720.9	39370.8	22091.4	19270.6	11082.3	49512.8	20606.1	19509.7	12709.9	11703.2	6672	22725.7	13166.9	11770.4	6890.6
P54577	Homo sapiens (Human)	YARS1	16950.9	17817.8	16535.8	24193.7	16056.1	21452.9	16670	28593.4	17464.5	21196.9	17153.9	2632.5	3170.6	2668.3	3571.3	2777.1	3513.8	2506.8	4337.3	2861.3	3304.8	2780.8	21170	24901.6	19481	32963.9	20198.5	25338.8	20546.7	35619.3	21385.7	26536.2	20340.8	27250.9	19494.4	23957.2	19527.3	32857.7	18526.6	24110.5	3934.4	4784.5	3858.6	5316.5	4247.1	5084.2	3924.8
P61247	Homo sapiens (Human)	RPS3A	23065.8	18389.9	25179.5	29823.1	21541.5	21860.3	25577.8	34022.7	23436.6	22023	26127.4	6259.3	5855.3	7336.3	7944.8	7110.4	7002.9	8203.6	10075.2	7000.3	7126.6	8396.9	30990.6	25674.5	32295.9	40735.3	29679	25554.6	34039.6	44732.7	30356.9	27824.5	32677.5	33845.4	29720.3	24897.2	34365.3	41219.2	27817.8	24349.9	10198.8	9634.1	11562.4	12327	10888.7	9510.6	12094.7
P02545	Homo sapiens (Human)	LMNA	38153.1	25327.6	35681.8	35842.9	36299.2	30176.6	36815.3	40277	39590.7	29809.3	36969.7	68334.6	58907.5	71045.8	58960.7	72108.7	62542.7	72458.7	74071	76072.5	62189.8	77207.3	38911.7	28227.7	35615.3	38675.5	38835.1	27727.6	37386.1	42590.8	40343.5	30719.6	34391.7	28719.3	38543.4	26786.3	37199.5	36989.5	36360.1	26683.9	77052.6	63747.1	86243	65548.2	80359.5	65003.3	89115.2
P48643	Homo sapiens (Human)	CCT5	24416.9	21205.5	28004.9	30564.7	22426.1	24978.5	28680	35163	24778.7	25133.4	28518.9	5540.8	5723.2	6975.8	6397	5729	6811.1	6863.4	8151.3	5784.4	6626.1	7278.6	23879.1	22813.3	27149.7	31918.2	22954.3	22740.1	28475.6	35201.5	24287.8	24801.8	27851.2	25228.1	21930.7	21190.3	27242.2	30770.6	21016	21230.7	8451.8	8649.7	9753.5	9975.2	8928.7	8531.5	10160.8
P52272	Homo sapiens (Human)	HNRNPM	25031.3	17436.6	16980.3	26560.9	22618.5	21281.2	16931.3	31163.2	25808.4	20721.3	17897.3	43053	35784.4	32410.1	42814.8	45537.4	38573.8	33331.3	52427.4	46964.8	38798.5	34442.9	30621.4	22434.9	19421	33156.2	29852.2	22670.9	20641.1	38339.9	31045.6	24903.3	20150.6	25909.3	29245.1	21609.6	19603	31949.2	27116.2	20987.3	41620.6	33366.1	29876.8	39193.5	43443.3	34110.7	30811.4
P47897	Homo sapiens (Human)	QARS1	10497.8	10274.1	11046.2	12959.8	10502.6	12425.3	11142.3	15028.8	11311.3	12604.7	11955.5	7403.4	8402.6	8409	9273.9	8221.2	9707.1	8797.5	11430.6	8491.8	9797.8	9416.6	11395	12318.8	12013.5	15465	11140.8	12548.6	12692.6	16730.6	11772.4	13827.8	12486.3	12201.6	10678.8	11937.4	12247.2	14940.8	10296.4	12126.7	10416.3	11789.3	11044.3	12188.1	10542	11833.1	11374.6
P51659	Homo sapiens (Human)	HSD17B4	17007.2	22040.9	6321.7	21148.9	16343.8	27279.8	6768.7	25451	17943.8	26403.4	6719.8	8732.1	12698.1	3924.5	9840.2	9415.6	14819	4123.7	12313.7	9588.2	14562	4362.5	23590.7	33930.5	7780	32056.6	23370.3	33619.1	8230.6	35032.2	24129.7	36190.4	8341.7	26249.7	22827.5	34098.9	7285.3	32760.4	20976.2	33107.5	11031.6	15487.3	5240.1	12421.8	11571.1	15268.1	5308.4
Q02790	Homo sapiens (Human)	FKBP4	24513.7	20473.8	13127.2	23765.7	22783.6	25495.1	13301	28796.3	26038.2	25102.1	13925	3279.7	3502.9	2464.7	3196.3	3525.4	3938.9	2365	4122.3	3559	3781.9	2673.7	28357.7	26729.7	14512.1	30397	27649.2	26927	15414.3	32381.8	28956.5	28706.1	15131.5	24619.6	26646.3	25859.7	13549.1	29672.9	25291.5	25795.7	3867.6	3766.3	2560.4	4108.2	4084.7	3569.7	2667.6
Q14764	Homo sapiens (Human)	MVP	16449.1	19669.8	11686.1	8471.1	15189.3	23468.5	11677.2	9729.4	16776.4	23419.8	11956.9	10427.7	15440.8	8746.1	5740.6	11319.8	17601.5	8620.2	6834.4	11880.4	17339	9657	18707.4	24693.4	12928.2	9534.7	18643.7	25642.6	13712.7	10473.9	19438.8	27588.5	13469.8	6980	17454.5	24564.4	12377.9	8612.7	16953.4	23760	16329.9	24239.2	13306	9058.5	17747.3	25034.1	13892
P60842	Homo sapiens (Human)	EIF4A1	8686.3	8265.7	16500.7	15078.3	8418.1	9715.5	16536.2	17737.9	9226.4	9727.9	17559.8	6110.5	6360	13513.9	11770.9	6709.6	7561.7	14723.5	15646.4	7174.2	7699.1	15565.8	13779.2	13599.3	24711.2	25742	13780.4	13393.9	25828.7	29062.8	13975	14416.7	24908.4	19061.4	12063	11811.1	24677	24056.3	11807.2	12081.1	8097.9	8447.7	15264	14057.9	8358.5	8064	16006.3
Q14247	Homo sapiens (Human)	CTTN	23836	14189	28779.1	33962.7	20520.8	17177.2	28900.2	42529.3	24926.4	16680.1	30886.2	7275.2	5508.7	10369.2	10751.4	7492.6	5806.8	10516.4	12910.6	8105.9	5633.4	10925	29976	19924.8	36588.8	50239.2	27967.2	19195.1	37092.8	52919.5	31172.4	19997.3	37228.7	42177.8	27833	17593	37534.9	50621.7	26654.6	18279	8407.4	6869.3	11779.1	13245.8	9143.4	7027.8	11901.2
P23526	Homo sapiens (Human)	AHCY	25266.6	19304.3	16888.3	27361.5	23766.8	24365.6	16456.8	34890.3	27446.3	23045	17538.6	11495.9	9759.5	7054.8	11506.8	12193.9	11089.3	7029.9	14653.1	12530.3	10749.5	7619.1	28538.9	24404.7	17927.2	37035	28394.7	23846.6	18802.2	39080.3	29580.3	26032.2	18322.6	29837.3	27684.2	23420.8	17236.8	36153	26643.5	23478.6	9290.6	8465.7	5535.4	10257.5	10098.5	8253.8	5773
Q9Y5B9	Homo sapiens (Human)	SUPT16H	15584.3	11825.3	13774.9	12489.1	15223.5	14362.4	13746.2	14451.3	16831.9	14612.6	14733.9	9474.2	8414.3	8889.8	7618.5	10115.3	9442.3	8850.1	9336.8	10981.6	9454.2	9684.1	34026.7	27752.2	27536.3	27868.3	33351.8	28315.3	28674.8	30453.3	34731.9	30131.4	28424.5	22117	32832.2	26654.6	27745.8	26702.8	32111.9	26473.8	15585.2	13380.5	13365.4	11366.6	16385.1	13847.1	13757.5
O95202	Homo sapiens (Human)	LETM1	8608.3	8600.5	9208.2	9867.1	8295.4	10153.6	9319.7	11224.1	8934.3	10182.1	9670.5	3772	4869.2	3811.9	4251.6	4032.5	5385	3874.4	5252.7	4281.4	5300.5	4318.5	14936.9	16924.9	15543.1	18692.4	14583.3	17330.9	16424.2	19820.3	15638.8	18641.3	16288.3	14443.9	13484.5	15548.9	15286.9	17209.8	13014.3	15604.2	4779.1	6073.7	5088.4	5548.5	5128.6	6082.7	5170.2
Q9BSH5	Homo sapiens (Human)	HDHD3												1480	1239.6	662	1788.8	1549	1271.3	666.4	2035	1622.6	1302.9	704.9																			4264	2767.2	1611.3	4179.6	4382.4	2864.4	1622.5
P29144	Homo sapiens (Human)	TPP2	12817.5	10226.2	11182.4	18113.9	12248.9	12446.1	11402.3	21318.4	13628.3	12550.8	12063	2054.4	1928.1	2038.1	3127.3	2270.6	2162.3	2025.2	3537.2	2344.1	2262.8	2216.6	12495	10972.5	10043.6	20348.5	12312.9	10934.9	10556.4	21352.8	12939.5	12018.1	10320.3	16719.8	11726.1	10197.7	9583.4	19704	11437.8	10434.9	4698	4277.7	3627.7	6280.2	4885.5	4172.3	3835.1
Q07065	Homo sapiens (Human)	CKAP4	8080.3	13161.5	14989.3	22362.9	7649.2	15684.9	15254.5	26477	8353.2	15900.7	15843.4	3018.5	5165	5403	6564.6	3485.5	5542.2	5389.1	7794	3244.6	5508	5889	10686.7	19496.6	19651.3	32378	10233.1	19997.1	20404.5	34383.6	11214.3	21248.6	20627.8	27865.6	9620.2	19399.5	20262.5	32783	9346.3	19288.5	7729.3	12840.1	13189.5	17566.1	7784.1	12903.5	13584
Q9UKV3	Homo sapiens (Human)	ACIN1	18119	12230.3	12292.4	14945.7	16368.2	14453.9	12712.2	17743.3	18369.7	14579.1	12975.9	3837.2	3118	2449.7	3299.4	4177.9	3527.7	2454.6	3899.4	4301.7	3521.2	2780.1	19447.4	15010.6	11460	17849.3	18998.1	15525.3	11946	18794.6	20701.3	16226.1	12155	14139	18579.1	14016.9	11130.6	16960.9	17523	14060.2	8779.5	7824.1	6302	8365.3	9627.6	7915.8	6478.1
Q9UIG0	Homo sapiens (Human)	BAZ1B	12485.2	7010.2	12008.8	13351.2	11546.8	8226.2	12442.5	14842.6	12928.2	8541.1	12990	4495.2	2881.3	4548.9	4776.5	5038.8	3333.6	4694.4	5814.5	5168.5	3211.2	5028.6	17596.5	10151.1	15472.4	19897.2	16803.6	9925.5	16249.7	21441	17892.7	10872.4	16599.5	15500.7	16240.9	8615.4	15489.7	18150.4	15792.4	8986.7	5175.4	3015.2	5013.3	4869.3	5674.1	3056.7	5282.6
P22102	Homo sapiens (Human)	GART	12596	11490.4	16528.4	19487.8	12076	14014.8	16842.9	22773.6	13429.6	14018.4	18176.7	2557.9	2686.9	3388	3619.9	2884.8	3165.6	3649.4	4502.3	2942.4	3338.9	3840.2	9941.5	11002.9	14144.1	17969.6	9839.4	10951.1	14539.7	19481.7	10012.2	12058.6	14491.1	14601.2	9332.5	10355.1	14137.2	17474.9	9034.6	10782.5	6568.7	6938.6	8597.8	9253.6	6845.3	6988.2	8730.1
P0AG67	Escherichia coli (strain K12)	rpsA	26586.1	15341.1	27307.5	16630.3	25083.5	17047.1	26319.5	19403.3	28567.7	16177.9	28091.7	5132.8	3633.7	5411.2	3518.9	5602.9	3934.6	5773.8	4051.1	5855.6	3771	5781.6	28610.8	15690.3	25817.8	18852.4	27742.6	16008.6	27166.7	18826.9	28463.8	16131.2	27021.2	14630.3	27922.6	14988.8	26479.4	16781.9	26547.4	13861.2	11378	6596	10725.8	6104.2	11047.9	6388.9	11315.2
P78347	Homo sapiens (Human)	GTF2I	14753.8	7920.1	11466.4	21810	13523.1	9116.8	11705.8	24898.7	14889.7	9239.5	12179.9	3762.2	2665.8	3546.8	5298.3	4105.2	2918.7	3726.4	6167	4210.3	2941	3774.3	19002.7	11265.1	14834.7	30385.5	18536.2	11008	15616.6	32778.4	19559.2	12029.4	15509.7	23918.6	17619.9	9657.1	14398.5	29132.8	16975.8	10002.9	7485.2	4675.9	6489.9	10622.8	7945.3	4589.9	6591.4
Q99460	Homo sapiens (Human)	PSMD1	13397.6	11203.2	12847.7	14833.7	12657.5	13824.2	13060.6	17551.7	14187.9	13780.7	13549.3	2702.8	2670.2	2825.9	2961.2	2808.3	3038.6	2967.2	3437.3	3004.1	3093	3166	18252	17088.4	16773.9	22808.3	17747	17824.7	17437.1	23586.2	18507	19028.5	17439	18211.9	17386	16794.8	16688.5	22273.8	16636.7	17113.2	4036.4	3830.5	3943.5	4415.8	4161.7	4028.6	3970.7
P55060	Homo sapiens (Human)	CSE1L	12573.3	13624.8	24995.1	23132.7	12262.8	16124.6	25177.7	26955.2	13268.2	16358.2	26344.1	3425	3425.3	5570.6	5110.2	3547.2	4084.7	6108.9	6323	3993.1	4344.2	6448	16252.7	19437.7	33928.3	32283	14886.8	19009.1	35292.1	35911.2	15691.2	20554.1	33505.2	26136.5	14175	17854	34782.2	31284.1	13577.5	17396.2	4311.2	5455.1	9595.2	7206.2	4132.2	5467.2	9778.5
P34931	Homo sapiens (Human)	HSPA1L	2312.2	1650.6	2782.2	2065.3	2143	1920.7	2736.2	2217.6	2202.3	1906	2710.4	338.5	306.7	308.4	337.1	352.8	334.1	276.1	387.9	373.1	337.3	307.3	2611.5	2079.5	2813.9	2757.8	2353.6	2364.1	3026	2908.4	2487.7	2434.3	3037.3	2048.8	2324.6	1893.2	2776.8	2623.5	2154.6	1938.6	3028.1	2938.2	3307.2	3056.2	3306.7	3036.3	3366.6
O60841	Homo sapiens (Human)	EIF5B	16054.7	12845.5	16177.6	25450.1	14774.1	15370.5	16368	30610	16643	15255.6	16924.7	3410.8	3346.7	3617.9	5124.9	3801	3582.3	3743.7	6302.7	3978.9	3618.2	4004.7	24260.6	21310.4	23662.7	41294.2	23404.1	21207.2	25028.7	43187	25776.7	22890.5	25585	35978.1	22594.3	19562.2	23852	40489.4	21979.9	20116.4	3943.2	3765.7	4079.6	6023.6	4138.7	3776.5	4135.7
Q03252	Homo sapiens (Human)	LMNB2	20881.8	12096.7	13170.4	22654.8	19258.8	14077.1	13792	24982.4	21044.8	13887	13850.7	20112.8	15480.5	14881	20325.1	20750.5	15743.8	15244.4	25371.5	21626.3	15583.3	16259.2	22987.9	14403.5	14794.3	27817.9	23112	14307.8	15274.6	29894.8	24383.1	15491.1	15529.5	21919	22626.4	13377.1	14639.3	26433.2	21866.1	13729.7	29231.7	20528.9	19880.9	29295.2	30954.2	20950.6	20661
Q13509	Homo sapiens (Human)	TUBB3	2458.9	2381.7	4189.9	2535.1	2426.8	2804.8	4314.8	2874.8	2594.1	2870.7	4435.9	439.7	365.5	441.6	538.4	508.6	427.1	417.7	602.7	474.7	467	447.1	2456.3	2922.1	5782.2	2169.2	2474.7	3030.8	5886.9	2435.4	2541.4	3309	5827	1529.3	2108.6	2619.3	5768.8	1767.2	2101.5	2698.3	1470.2	1630.9	2694.1	1422.5	1520.5	1734.6	2635.1
Q14517	Homo sapiens (Human)	FAT1	10960.8	17423.3	7017.5	8414.4	11076.7	21736.8	7240.1	9449.2	12045.6	22005.6	7898.2	2250	3581.7	1988.2	1605.5	2526.7	4192.1	2041	1830	2643.9	4256.3	2235.5	13101.6	24233.7	8163.9	10263	12976.2	25314.9	8416.6	11277.4	13915	27647.7	8606.6	8121.2	12078.5	23802.7	6800.1	9181.3	11853.1	24686.9	7693.4	12944.4	5322	5646.6	7824.9	13466.1	5500.4
Q10567	Homo sapiens (Human)	AP1B1	4954.4	4942.6	4973.7	6449.7	4863.7	6026.1	4944.1	7232.2	5277.6	5953.4	5135.9	192.5	181.6	126.8	212.1	221.8	203.1	134.2	230.9	198.2	203.2	144.6	6028.8	6689.3	5582.4	8350.7	5930.2	6644.9	5785.2	8781.9	6162.8	7292.1	5668.7	6757.1	5731.5	6362.6	5498.8	7950.5	5551.6	6506.5	1560.6	1971.5	1522.7	2062.3	1715	1991.9	1699.8
P0A6Y8	Escherichia coli (strain K12)	dnaK	11741.5	7383.5	12435.2	8774.6	11741.3	8423.6	12006.8	10376.2	13192.1	8351.8	12520.8	9038.1	5936.9	8980	5600.2	9387.3	6202	9170.4	6821.9	9785.4	5943.3	9425.8	18232.1	10925.2	17217.5	12970.9	17706.2	11010.1	18045.7	12947.3	18398.2	11583.6	17900.7	10249.1	17721.4	10308.3	17328.8	11633	17144.9	9728.8	10129.8	6363.6	9971.5	5883.2	10636.3	6143.9	10326.2
Q96KP4	Homo sapiens (Human)	CNDP2	14110.7	13693.8	13257.8	18546.6	13128.5	16592	13370.6	22553	14632.5	16086.1	13804.3	2650.4	2952	2636.9	3144.8	2498.1	3024	2128.8	2821.1	2333.4	2486.3	2364.7	15442.8	16438.3	13910	23718.5	15444.1	17071.8	14459.3	25379.7	16178.3	17881.6	14566.5	19219.9	14649.3	15753.4	13609.9	23440.2	14274.5	16073.1	4421.7	5350.2	4167.3	5576.7	4841.5	5507.6	4288
Q9NYU2	Homo sapiens (Human)	UGGT1	8846.6	8370.6	8260.7	11069	8853.8	10353.1	8359.2	13384.6	9800.1	10311.2	9042	2920.6	3213.7	3010.5	3590.9	3073.4	3589.9	3004.5	4400.6	3194.7	3590.6	3317.4	10730.7	11847.8	10257	16397.3	10859.3	11879.6	10687	16942.5	11376.8	12908.9	10470.2	12754.5	10037.4	11072.8	9705.5	15424.3	9899.2	11546.3	5504.3	6399.4	5223	7030.3	5783.5	6255.6	5389.1
P39687	Homo sapiens (Human)	ANP32A	20389.6	18676.7	14573.1	15383	17881.6	22811	14446.9	19202.5	21009.2	22036.2	15463.3	4353.3	4665.5	3601.5	3861.7	4488.2	5206.4	3627.9	4532.8	4752.3	5008.6	3696.5	22592.8	22591	16178.4	20639.8	21875.3	23598.4	16916.3	21753.6	24687.7	24560.7	17114	16496.8	21905.3	22622.2	16298.7	20069.1	21205.2	22500.5	5998.7	6878.4	4776.5	5056.4	6609.9	7207.7	4901.7
P09429	Homo sapiens (Human)	HMGB1	28624	15333.5	10205.5	27089	23555.9	17616.9	10698.8	33968.5	27300.3	17542.1	11043.5	4608.5	2964	1574.7	3716.3	4130.2	2964.1	1175.6	3527	3433.4	2015.4	1373	27276.7	17191	10126.8	30229.7	25044.3	18076.5	10729.8	32485.8	30661.4	18591.6	11089.5	30578.3	24693	16365.8	9246.2	31335.5	22465.8	15940.3	1213.2	736.7	300.4	1292.1	1340.4	725.5	328.9
P25705	Homo sapiens (Human)	ATP5F1A	26564	19163.6	18161.8	32759.4	25586.4	23033.9	18765.8	37585.3	27460.9	22742.1	18705.6	32378.4	28417.9	24642	37876.2	35194.4	32730.7	25244.3	48706.1	37513	32554.3	27261.9	39084.6	30381.4	26587.1	47858.3	38692.2	30564.7	27752.5	52914.1	39231.3	33450	27118	38670.4	37316.9	29229.7	25162.8	46475.9	35062.9	28500.7	45292.8	39082.5	31880.8	50941.6	49359.5	39407.5	32935.7
P31939	Homo sapiens (Human)	ATIC	4702.3	13101.3	11101.5	17532.2	4668.4	16413.2	11090.9	22412.6	4885.3	15480.9	11922.1	6678.7	15278.3	12034.6	16394.5	6149.1	16261.4	12197.3	19318.1	6060.2	16065	13073.4	7918.9	26231.7	20898.6	36452.9	7762.2	26626	21708.5	39412.5	7949.9	28066.6	21438.9	28183.3	5420.9	25307.3	20074.6	35895.7	5245.6	25870.1	6904.5	18029.5	14194	19989.1	6769.2	18287.4	14629.4
Q5T4S7	Homo sapiens (Human)	UBR4	12355.7	8582.7	7387.8	12689	11898.3	10383	7526	14815	13524.2	10575.5	8184.2	4104	3323.6	2873.4	4153.8	4535.5	3915.5	3029.5	5207.4	4967.5	3950.9	3296.8	15553.1	12536.7	10868.9	19265.7	15522.5	12212.7	11324.6	20489	16339	13648.1	11289.6	15117.3	14612.2	11308.3	9286.5	17536.6	14323	11699.2	12655.7	10977.5	8316.8	13586	13412.8	10124.5	8633.8
P51991	Homo sapiens (Human)	HNRNPA3	21240	13562.7	15113.9	23004	20644.9	16692.7	15683.2	27857.4	23181.4	16586.7	16500.5	7919.4	8107.7	6745.8	8228.7	7882.3	10179.7	6776.7	11090.8	9204	9687.1	8154.5	25955	17790.1	17352.2	29529.4	25755.9	17525.1	18115.2	32723.7	26294.8	19604.7	17532.8	23103.6	25795.3	17280.9	17692.7	28819.3	24294.1	16999.9	13233.8	10702.8	9543.9	13280.5	13847.8	10549.5	9982.3
Q32MZ4	Homo sapiens (Human)	LRRFIP1	12833.2	8407.8	7262.6	15060.1	11561.3	9799.8	7552.4	17826.5	13122.2	9992	7906.3	2932.7	2260.8	1898.2	2869.6	3162.5	2563.9	1975.2	3517.2	3449.1	2618.7	2219.8	17683.3	12790.2	10367	23914.5	17160.4	12928.8	10908.7	24620.8	19173.3	13760.8	10964.9	18921.5	15813.8	11263.1	9194.6	22731.6	15296.3	11605.5	5364.3	4436.9	3926.4	6675.6	5870.3	4613.5	3938.2
P68032	Homo sapiens (Human)	ACTC1	2307.3	1781.6	2109.9	1970.2	2171.8	2161.5	1908.9	2490.2	2398.4	2274.1	2493.7												2731.8	2043.6	2836.2	3014.3	2711.3	2041.9	2909.4	3418.3	2726.4	2179.2	2877.6	2163.1	2465.1	1831.3	2700.5	2821.2	2477.5	1880.7
Q14651	Homo sapiens (Human)	PLS1	11944.7	12559.9	4102.7	18901.1	11437.2	15168.1	4391.8	21825.4	12687.3	14968.1	4562.7	654.8	789	342.8	977	720.9	904.6	362.7	1131.9	711.1	894.6	349.8	10327.1	12018	3475.6	18382.9	10403.3	11921.4	3609.2	19331.9	10789.5	12903.5	3771.5	14543.1	9675.1	11487.6	2680	18017.2	9201.8	11779.5	3730.4	4535.1	1031.7	5499.3	4182	4854	1039
P55786	Homo sapiens (Human)	NPEPPS	9119.4	7312.7	6865.9	11287.8	8846.9	8533.9	7026.9	13332	9532.4	8744.3	7389.2	5097	5017.8	3794.3	6565.6	5388.5	5478.9	3823.8	7552.1	5641.9	5357.2	4058.9	11825	10228.7	8263.9	17555.8	11769.4	10570.2	8664.1	17987.6	12308.2	11402.7	8709.7	14255	11374.7	9659.3	7919.4	17095	10816.1	9887.3	10744.9	10316.1	8060.7	14089.6	11362.8	10387.1	8216.7
P00367	Homo sapiens (Human)	GLUD1	16552.7	13511.6	9813.9	16682.9	15042.5	16435.6	10036.6	20248.8	16728.7	16665.7	10551.3	8345.7	8428.3	5748.3	8215.7	8709.4	9339.2	5560.6	9993.6	8969.1	9236.6	6022.3	8990	7788.3	4445.3	8869.4	7958.5	8511.3	4763.1	9444.3	8445.2	8780.2	5055.6	8940.3	8115.9	7517.1	4428.7	9528.4	7393.4	7760.8	10273.3	10502.3	6157.4	9749	11005.2	10630.9	6310.8
Q12931	Homo sapiens (Human)	TRAP1	18327	10938.3	8513.8	15841.3	18018.5	13431.3	8469.4	18911.3	20147.7	13496.8	8723.3	17283.6	13202.6	7897.8	14300.8	18419.8	15187.9	8003.4	18352.7	19760.4	15059.9	8817.6	25700.5	17160.2	10195.6	25825	26244.9	17073.7	10844.1	28043.6	26597.9	18947.4	10851.2	19644.8	25814.3	16587.4	9387	24583	24955.9	16937	29616.4	21973.4	11753.7	24054.7	32325.4	22079.5	12028.6
Q5UIP0	Homo sapiens (Human)	RIF1	8151.9	4905.4	6756.5	10514.6	7782.2	5415.3	6992.6	11659.5	8513.1	5627.6	7198.8	927.4	603.4	826.7	1165.2	1053.2	688.2	819.9	1422.5	1109	675.1	968.3	16324.7	8825.7	10968.8	20534.3	15390	8761.4	11459	21535	17065.1	9392.1	11594.7	15106.5	11709.2	6304.9	9693.3	17183	11743.5	6757.4	2377.2	1588.6	2050.5	3029	2609.5	1645	2104
P62258	Homo sapiens (Human)	YWHAE	32003.1	13961.3	19210.8	24338.6	28390.2	16666.3	18983.7	30189.4	33547	16411.5	20699.6	21877.5	11765.8	14915.4	18394.9	23596.6	13245.7	14718.8	22555.8	25134.5	12651	15835.8	34654.5	17592.5	20325.5	31446.4	34879.4	17637.5	21458.9	33162.2	36903.8	18773.3	21383.8	23930.3	33643.4	15203.6	19662.4	28845.3	31984.5	15374.9	25708.4	13912.2	16653.9	22712	28858.6	14076.4	17238.9
P26599	Homo sapiens (Human)	PTBP1	10291.5	8191.6	7144	9650.1	9998.4	10002.3	7190.5	11143.9	10784.5	10053.3	7768.1	5258.3	5288.6	3738	4324.2	5578.4	5624.1	3610.4	5168.6	6044.7	5608	4296.1	16875	14627	11439.2	16040.4	16824.1	15356.7	12116.1	17411.9	17244.9	15926.6	12335.5	11951.5	16269	14083.6	10543.1	15267.4	15265.6	14129	10073.8	9542.9	6597	7674.9	10521.2	9503.6	6618.3
O75533	Homo sapiens (Human)	SF3B1	16940.1	12010.7	13530.9	19104.8	16262.8	15044.9	13198.7	23096.2	18627.8	14922	14239.9	10171.8	8726.1	8288.8	10440.6	11063.4	9679.8	8458.6	13012.2	11550.6	9879.1	9091.5	20590.5	16601.1	15571.7	25810.6	20616.5	16793.1	16243.3	27956.9	22029.8	18442.2	16254.2	21046.6	19721.4	15201.9	15099.7	24373.8	18770	15539.9	17941.7	14814.3	13822.9	18903.9	19316.3	14875.1	14205.1
P31946	Homo sapiens (Human)	YWHAB	12193	13065.3	12269.9	13734.7	11119.4	15778.2	12142.9	17877.9	12700.6	16050.6	13810.2	5107.1	9217.6	7206.5	8885	6073.9	11601.5	7512	13415.9	6736.6	10994.4	8296.6	16059	18766.8	16796.9	22146.5	15909.9	20104.3	17656.7	23299.7	17066.6	20667.1	18336.5	17597.5	14492.5	17699.5	16086.4	20673.4	14605.8	17987.5	10013.3	13390.6	10323.8	13176.9	10135.1	14373.3	10950.4
P78371	Homo sapiens (Human)	CCT2	21424	18360.3	26728.1	25071.3	19387.5	21841.5	27208	29447.3	21989.2	21974.9	28154.5	11670.4	11958.1	14769.9	13282	12494.2	13291.1	15101.8	16041	12774.9	13342.5	16338.7	21600.5	19903.1	25126.9	26972.2	20647.7	20763	26281.7	29232.1	21859.6	21864.1	27155.3	22729	20168.1	19056.8	25928.4	26515.6	19185.4	18952.9	23606.3	23595.1	28619.8	25643.4	24686.3	23567	29657.4
Q01518	Homo sapiens (Human)	CAP1	34827.4	17114.2	25693.7	23760.1	32010.6	20723.8	25889.5	27272.7	35955.6	19985	26110.6	519	320.1	538.2	409.2	534.3	370.3	469.7	433.4	522.3	344.4	542.9	28249	15731.6	20959.5	21822.5	27944.1	16134.6	22127.8	22891.4	29011.2	16824	20987.5	17047.9	28024.6	14758.5	21650.5	21180.1	26563.9	14776.5	1596.9	995.7	2340.3	1115	1637.9	974.4	2383.5
P62736	Homo sapiens (Human)	ACTA2												1708.7	1331.7	2191.1	1413.2	1771.3	1498.9	2082.3	1971.4	1885.2	1562.1	2403.4																			5959.7	4442.7	6538.5	5477	6248.3	4585.6	6665.2
P22626	Homo sapiens (Human)	HNRNPA2B1	45039.8	26640.2	29010.7	38405.5	42480.1	31700.2	30282.8	46749.5	46169.4	32035.4	31154.2	30829.6	23649.7	25064.1	26361.9	33359.4	26798.2	25648.9	32831.7	35645.6	26129.1	29162.3	48808.5	31254.1	29388.8	45553.6	48244.3	31610.2	31150.9	50413.2	48989.9	33252	29734.4	34301.2	48589	30137.9	30820.2	44469.1	44985.2	28904.1	42015.9	30111.2	31124.2	34995.1	43485.8	30291.2	31631.4
P48147	Homo sapiens (Human)	PREP	13982.6	11236.7	7564.9	21577.4	13527.6	13108.9	7870.6	26551.6	14596.7	13164	8190.5	1388.9	1297	1025.4	2151.9	1519.7	1431.5	1051.3	2497.3	1533.3	1433.6	1140.5	14316.6	11739.7	7379	26426.2	14171.4	11805.9	7672.3	28031.9	15203.8	12987.6	8020.5	22424.8	13019.3	10629.5	6419.9	25674.7	12787.8	11163.6	2937.3	2457.5	1574.3	4522	3021.3	2492.2	1566.8
Q13439	Homo sapiens (Human)	GOLGA4	6310.3	5577.8	8809	7620.4	5836.6	6482	9013.6	8574.2	6477	6781.7	9507	331.7	341.8	585.6	451.1	379	415.1	621.7	529.7	345.8	396.5	635.3	12335.5	11825.2	16838.9	16621.3	11919.3	12413	17055.3	17192.7	13132.4	13116.5	17935	12957.7	9911.3	9832.7	15154.4	14210.9	10053.9	10187.4	2241.6	2444.8	3598.2	3051.3	2370.3	2475	3559
P00338	Homo sapiens (Human)	LDHA	37618.1	34046.3	39933.7	50223.8	34909.8	40891.8	39165.1	60487.3	38263.4	40385.4	40972.1	6412.8	8153.3	6996.6	7662.1	6967.6	9612.2	7001.1	9583.5	7482.5	9423.1	8000.3	46327	46270.7	46772.5	68440.8	46654.1	45338.3	49289	74062.8	47182.6	49006.2	47043.8	52501.3	43961.7	43589.5	46793.3	66912.5	42248.6	43108.5	13314.6	17136.9	13752.7	17017.6	13992.5	17085.8	14123.7
Q8N0W3	Homo sapiens (Human)	FCSK												111.2	140.4	169.6	160.1	107.6	155.9	191.5	169.5	110	168.7	166.8	364.6	348.2	260.8	479.2	395.7	374.7	267.9	524.5	380.5	400.3	283.7	315.4	317.3	292.8	208.4	387.7	295.4	292.6	825.3	1145.4	606.7	1303.8	857.9	1154.6	650.3
P30084	Homo sapiens (Human)	ECHS1	21588.7	17377.1	15594.9	25114.2	20270.1	20609.7	15859.3	29333.4	22104.9	20222.7	15877.1	2049.3	1956.5	1392.3	2170.3	2214.4	2245	1443.3	2584.7	2295.8	2243.2	1508.3	21274.8	17938.6	12785.4	24474.7	20841.9	18190.7	13572	26241.2	21930.9	19244.3	13533.4	20440.1	20879.2	17779.8	12670	24781	20119	18026.1	5616.4	5865	3342.3	5980	6105	5682.6	3615.3
O15355	Homo sapiens (Human)	PPM1G	11446.8	6861	9005.2	11930.1	10345.7	7869.5	9366.6	13912.7	11465.9	7906.5	9344.4	6977	4865.3	6162.9	7438.2	7301.2	5164.7	6071.7	8778.9	7713.9	5132.7	6475.9	15952.6	10599.7	12588.4	18644.1	15706.2	10913.5	13355.8	19617.8	16891.6	11480.2	13395.6	15112.4	15682.4	10109.3	13125.8	18416.7	14733	10150.1	9135.1	6598.1	7880.1	9475	9819.6	6982.8	7965.1
P24752	Homo sapiens (Human)	ACAT1	11251.9	8063	9273.9	15918.1	10300.2	9623.1	9251.7	18569.1	11536.3	9677.9	9684.3	1838.4	1687.5	1746.8	2428.2	1910	1923.3	1767.3	3080.7	2018.5	1821.5	1905.6	16061.8	13618	13249.3	26562.8	15869.6	13524.2	13577	28978.2	16363.2	14714	14001.8	22315.7	15143.9	12681.5	12975.7	26373.1	14465.8	12866.7	2345.4	1942.1	1783.3	3371.8	2394.6	1896	1855.4
O00231	Homo sapiens (Human)	PSMD11	11529.8	9330.4	10404.3	12411.5	10839.9	11320.3	10511.8	14676.5	12055.1	11395	11000.2	4524	4892.3	4555.7	4809.9	5085.6	5509.7	4581	6046.7	5340.2	5486.9	4983.2	9217.3	8216	7869.8	11152.9	8788.5	8484.4	8278.8	11890.2	9224	9125.3	8599.7	9194.3	8773.2	8036.1	8029.9	10785.9	8502.8	8253	6239	6281.7	5953.4	6287.4	6700	6416.5	6063.2
P62906	Homo sapiens (Human)	RPL10A	14496	12438.8	16510.8	17972	13828.5	15060.6	16479.2	21463.9	15115.2	14926.6	17370.5	4407.5	4886.5	5810.9	5372.9	4684.6	5457.8	5591.6	7166.7	5050.2	5233.6	6581.4	19738.9	18069.9	21867.3	27241.1	19042.3	18402	22830.1	30038	20110.6	20204.7	22921.3	23366.3	18686.7	17243.3	22488.8	27081	17650.9	17302.5	4856.8	5051.3	6228.2	5868.9	5072.6	5018.4	6409.4
Q9UQ80	Homo sapiens (Human)	PA2G4	21235.3	16406.1	15046.6	25750.8	19563.4	19873.3	15387.7	32148.8	21595.9	19087.4	16106	11634.4	10571.6	8580.7	14300.8	12214.4	11854.3	8328.4	17198.1	12714.6	11250.2	8954.7	29778	25528.3	19145.4	40844.1	29095.6	25330.8	20324.2	44431.2	30345.9	27098.8	20056.3	33515.8	27906.2	24173.3	18981.4	40988	26276	23461.9	10262	9902	6970.3	12864.6	11508.6	9697.5	7249.6
O75367	Homo sapiens (Human)	MACROH2A1	17493.2	13537.7	8411.4	13104	15466.9	15974.4	8528.2	15411.2	16602.9	16293.1	8982.7	5360	5404.9	2247.2	4388.4	5299	5961	2031.2	5695.6	5590.6	5828.4	2262.1	22056.5	19088.8	10381.8	17968	20542.9	20366	10706.1	19485.5	21401.7	21217.2	11274.8	14910.5	19558.9	17909.6	8718.2	17196.2	18086.4	17504.2	8429.2	8857.7	3277.8	7026.6	9720.2	8941.4	3303.6
Q641Q2	Homo sapiens (Human)	WASHC2A	1304.7	1243	1801.9	1295.9	1265.5	1413.8	1766.2	1467.6	1376	1609.1	2231.2	1185.3	1257.5	1792.4	1376	1278	1412.3	1874.4	1449.3	1319.8	1378.5	1880.3	1292	1217.7	1754.4	1377.1	1303.3	1255.1	1805.8	1436.4	1398.1	1329.9	1793	1071.6	1173.8	1054.3	1647	1223.3	1162.6	1068.7	1909.4	1970	3339.7	2467	2050.9	2023.7	3429.5
P45880	Homo sapiens (Human)	VDAC2	17404.3	19365.9	16817.4	29684	16876.6	24485.2	16822.8	24831.4	18495.3	23672.9	17115.7	1557.9	1247	1265.3	1175.5	1620.6	1452.7	1330	1688.6	1771.1	1534.8	1395.1	20244.8	24008.4	19175.9	24502	20654.9	24056	19706.9	33818.9	20370.2	27152.8	18558.5	16385.6	19223	23338.2	18822.5	23142.9	18245.4	22897.3	2423	2316.2	1837.5	1989.3	2232.9	2439.5	1970.6
P49368	Homo sapiens (Human)	CCT3	16177.4	14491.4	17607.1	18990.7	16424.4	17644.9	17866.1	23488.6	17300.1	17422.1	18479.8	15014.3	15658.6	17896.1	17425.7	16778	18465.7	18952.3	21764.9	17576.4	18740.4	19863.2	17957.1	17193.6	18230.9	22219.1	17787.8	17256.1	19141	24083.7	18602.8	19277.5	18802.1	17343.4	16901.2	16267.4	18128.1	20613.7	16292.6	16460.6	15476.8	15849	17205.7	17132.5	16374.5	16110.1	17672
P42167	Homo sapiens (Human)	TMPO	6728	4005	3426.7	6753.5	6061.4	4748.6	3451	8049	6666.1	4785.6	3484.3	7644.8	5644.7	5300.8	7561.7	7893.6	6094.1	5304.3	9100.2	8100.1	5927.1	5759.8	4728.7	3157.8	2389.7	5670.1	4756.7	3265	2569.6	6043.7	5355.3	3402.6	2557.1	4658.8	4773.5	3019.1	2448.7	5582.9	4463	3063.3	7258.5	5395.9	4562.2	7750.7	7851.3	5373.8	4701.8
Q9P2J5	Homo sapiens (Human)	LARS1	9786.5	11349.3	10687.3	14899	9405.2	13673.3	10863.3	17764.1	10312.1	13619.4	11738.8	3458.1	4532.9	4363	5982.9	3900.1	5505	4714.7	7436.6	4090.5	5722.8	5028.9	15517.8	20674.1	17311.2	27450.5	14843.2	20748.7	17735.3	29476.4	15700.6	22800.1	17799.3	22860.5	13389.6	19358.2	16038.9	26638.5	13567.4	19435.2	4480.2	5620.4	5645.4	7567.8	4646.2	5500	5792.2
O75534	Homo sapiens (Human)	CSDE1	11131.4	8082	14674.1	12743	10642.3	9688.3	14794.6	14986.8	11813.9	9489.1	15444.2	4520.6	3862	5855.4	5092.6	5009.6	4347.8	6153.9	5918.9	5045.4	4321.4	6260.3	13299.6	10223	17001.8	16798.3	12895.2	9934.1	17757.4	18075.5	13488	10757.8	16873.3	12236.8	12396.8	9342.4	17295	15122.2	12253.9	9533.7	4427.2	3442.4	5406.1	4223.3	4390.1	3340.4	5499.5
O60610	Homo sapiens (Human)	DIAPH1	9784.2	11847.8	9730.5	14439.8	9274.1	14614.7	9837.9	17115.2	10086.8	14831.3	10534.8	1458.2	2075	1732.9	2369.5	1600.1	2263.6	1723.9	2635.2	1637.5	2263	1860	14731.3	19642.2	13310.8	23916.5	14427.1	19861.2	13854.2	24877.5	15451	21301	14009.2	19370.3	13511.8	18902.9	12856.5	23178	12984.7	19112.8	4195.9	4864.8	3725.7	5263.5	4270.5	4924.9	3750.1
Q9H583	Homo sapiens (Human)	HEATR1	10578	8460.9	10405.1	14861	11096.4	10076.9	10664.7	16551.8	11495	10344	11296	1276.3	1285.3	1342	2017.7	1668	1440	1596.1	2356.5	1578.6	1485.2	1475.3	10934.4	9564.1	10591	15637.6	10837.6	9422.7	10942.7	18215.6	11211.4	10295.2	10967	11314.9	9730.2	8335.3	9727.2	13837	9553.9	8634.7	4954.8	4585.6	4649.5	6386.8	5423.3	4696.5	4807.2
Q99613	Homo sapiens (Human)	EIF3C	11992.9	10086.1	15398.3	14623.4	10821.5	12205.8	15191.7	17403.6	12177	12255.4	16762.9												16213	15800.6	21680.3	23956.6	15700.9	16420.5	22640.3	25281.8	16642.6	17307.2	23016.8	19023.6	15670.8	15690.2	22990.3	23850.1	15483.6	15910.8
P11387	Homo sapiens (Human)	TOP1	18469.3	20068.7	20389.8	29771.8	17113.7	24492.1	20305.8	34119.7	19196.5	24411	21412.3	4748.9	5933.6	5126	7581	5315.9	7062.7	5275.8	9719.5	5741	7162.2	5831.8	29334.3	36313.7	30382.8	52444.1	29044.5	36053	31603	57026.8	30325.9	38836.4	31600.2	42177.5	27222.5	34547.6	30312	50712	26494.4	34937.4	5463.3	6892.6	5659.7	8315.7	5939.2	6842	5720.3
P36776	Homo sapiens (Human)	LONP1	8781.4	11468.3	7890.8	12080.6	8814.1	13899.3	8258.3	13760.3	9428.9	14071.3	8288.8	5077.4	7953.7	4926.9	5924	5516.5	9268.2	4919.6	7619.5	5778.6	9188.7	5455.3	10074.7	14986.8	8577	13946.4	9811.8	15267.7	9123.1	15346.5	10221.4	16447.5	9090.6	10601.5	8598	14322.1	7677.5	12712.3	8238.1	14174.9	8758.3	14923.2	8067.8	11741.4	9549.3	14940.7	8519.3
P42765	Homo sapiens (Human)	ACAA2	16997.5	15498.7	4111.2	10334.7	15968	18949	4203.6	12095.2	18014.6	18824.8	4429.1	5896.7	6713	1383.8	3583.3	6567.8	8055.9	1392.7	4476.3	7156.3	8027.9	1418.9	20436.7	19868.2	4040.8	12395.6	20424.8	20251.2	4494.9	13802.5	21308.9	22111.8	4473.1	10023.1	19698.3	19640.4	2592.4	11492	18956.1	19019.8	11430	12531.5	1289.7	5822.5	12615.6	12566.6	1368.9
P49748	Homo sapiens (Human)	ACADVL	8747.5	9743.6	6528.5	16658.7	8777	11606.1	6689.4	19632.8	9223.6	11581	7062.9	1758.8	2192.4	1396.4	2844.5	1937.4	2470.5	1493.5	3466.2	2015.3	2494.5	1543.2	14214.9	17232.5	9706.5	29715.6	14176.2	17161.8	10123.7	32576.8	14680.4	18720.3	10143.9	24361	13011.6	16658.3	8944	29273.4	12545.9	16768.6	3280.3	4172.3	2571.3	5733.6	3498.3	4113.8	2641.5
P68371	Homo sapiens (Human)	TUBB4B												3821	3044.8	3702	3668.6	3829.2	3594.7	3358.2	5471	4264.2	3465.8	4266.9																			7188.3	5628.7	6256	8093.2	7820.3	5609.6	6455.4
Q14152	Homo sapiens (Human)	EIF3A	17973.7	15633	24933.8	22615.3	16206.6	18735.9	24975	27369.1	18975.2	18944.1	27026.2	16571.5	17528.1	26093.2	21401	17459.6	19450	25584.3	25489	18591.3	19457	27510.3	23439.7	22865.9	33936.4	35313.1	22736.3	23802.2	34768.4	36885.3	24390	25485	36176.3	28081.5	22724.8	22543.9	35464.4	34254.6	22271.1	22941.8	26398.9	26824.8	37185.9	33460.9	27337.9	27209.1	37873.7
O00410	Homo sapiens (Human)	IPO5	13256.8	10654.2	14446.3	21371.6	12540	12506.8	14997.1	25219	13784.1	12245.2	15854.5	2663.1	2461.1	3082.9	3892	2888.9	2729.6	3127.9	4502.3	2972.5	2746.9	3238	16539.9	13650.3	17113.6	28758.8	16745.8	13995.8	17928.6	30113.9	16826.7	15061	18160.2	24276.9	14767.8	11892.6	16275.7	27409.4	14190.5	12399.8	7136.8	6292.9	7795.7	10360.3	7307.1	6409.6	7897.8
P08839	Escherichia coli (strain K12)	ptsI	17372.4	9701.9	17779.9	11280.7	16564.2	10781.2	17093.3	13144.9	18772.5	10646.8	17873.4	5237.3	3626.3	5021.2	3754	5363.3	3878.2	5183.3	4472.9	5787.7	3751	5500.1	19817.9	10837.2	17387.6	13474.8	18625.5	11017	18149.5	13468.9	19407.2	11193.6	18316.2	9681.2	17733.4	9618.8	16604.1	11165.3	16642	8986.1	10683.8	6215.8	9678.2	6104.8	10832.9	6300.6	10261.8
Q14596	Homo sapiens (Human)	NBR1												103.1	91.3	72.5	95.1	98.6	101.1	74	86.9	115.7	111.8	87.8	535	501.8	449.3	553.3	542.7	484.4	461.8	594.8	576.4	557.5	475.8	349.1	454.4	391.5	354.3	441.9	440.6	405.8	368.1	394.6	248.3	216.9	356.7	384.9	266.5
Q9NYL4	Homo sapiens (Human)	FKBP11												841.2	809.6	362.9	1089	891.4	917.3	354.8	1219.7	943.2	872	373.9	587.5	563.6	449.1	764.1	626.8	537.3	455.1	816.6	562	577.4	510	664.5	554.1	506.5	411.7	764.4	557.8	502.6	952.4	842.3	465.3	1190.3	1063.3	855.9	488.9
P30044	Homo sapiens (Human)	PRDX5	25318.9	21681.4	10536.7	20268.7	23924.9	25585.9	10803.6	22938.4	25824	25554	11020.7	3152.4	3969.2	1100.4	2502.1	3505.5	4456.6	1096.2	3279.7	3651	4476.2	1220.5	26479	24998.9	11304.8	21701	26613.2	26130.8	11953.1	23583	27792.1	27372.9	12446	17040.2	25053.3	24157.1	9468.1	20242.1	23546.9	23523.4	1816.7	2175.3	479.3	1363.9	2058.2	2109.2	461.2
P10515	Homo sapiens (Human)	DLAT	12526.9	9090.3	7858.9	14153.8	11869.5	10997.4	8026.4	16927.9	13211.8	10840.5	8524.5	987	959.3	822.4	1306.6	1122.5	1112	826.7	1534.2	1117.1	1138.2	944.8	13012.1	10699.2	8079.9	16622.5	12894.6	10565.4	8475.3	17917.7	13502.1	11424.1	8444.5	13171.2	12280.7	9555.5	7487.7	15875.2	11750	9638.3	2260.5	2254.9	1643.2	2906.3	2484.3	2273	1745
O60271	Homo sapiens (Human)	SPAG9	9466.9	6931.3	7420.5	7373.4	8678	8216.1	7481.7	8334.9	9612	8178.1	7911.7	948.3	938	970.9	787.3	1016	1022.6	1012.3	970.9	1111.5	1034.9	1051.5	12412.9	10466.4	9907.8	10970.4	12137.8	10921.5	10244.5	11159.2	13307.6	11609.6	10616.9	8465.7	11497.6	9553.1	9346	9874.4	11425.8	9907.2	4028.8	3673.1	3424.4	3469.4	4468.6	3847.8	3496.7
O43795	Homo sapiens (Human)	MYO1B	9800.3	5718.5	8756.1	16642	9609.2	6781.4	8613	16414.8	10734.6	7044.6	9283.8	2196.1	1757.4	2012.8	2978.1	2570.4	2076.3	2134.4	4363	2751.9	2155.7	2469.2	19904.2	12624.6	16561.7	31206.4	19608.3	12022.4	17250.8	38459.5	20256.5	13529.7	16664.2	22623.5	18865	11174.6	16335	28709.2	17873.9	11527.5	6821.4	4511.8	6027	7746.7	7021.2	4419.6	6445.7
P11216	Homo sapiens (Human)	PYGB	4726	10007.8	6354.5	7121.5	4589.8	13027	6509.9	8475.3	5036	13119.7	6722	3519.3	7916.1	4936.9	4866.5	3588.8	9023.9	5012.6	5726.8	3642.3	9036.9	5542	6851	17273.9	9368.7	10983.8	6792.7	18021.2	9645.3	11852	7059.1	19520.4	9481.4	8330	5849.4	17574.9	8681.5	10319	5677.6	17603.6	5225.5	13394.1	7174.9	6940	5250.7	13667.4	7388.6
P05387	Homo sapiens (Human)	RPLP2	17436.9	15156.8	20856.3	21131.4	15842.6	17840.8	21004	24956.4	17458.6	17576.5	21330.4												27842.5	26471.9	33829.5	34690.4	26568.1	27444	35673.9	36994.7	29795.4	27999.2	35198.2	30784.5	25415.6	24974.7	34453.4	34326.3	24002	24379.5
Q15019	Homo sapiens (Human)	SEPTIN2	10472.5	6740.2	12538.7	17333.4	9471	8125.5	12744.1	21013	10701.2	8152.9	13118.2	3756.6	3024.7	4590.9	5983.4	3893.7	3359.7	4528.4	7100.2	4194.3	3371	4953.6	9137.3	6686.5	10741.8	16890	8799.1	6341.8	11191.8	17817.2	9321.5	6937.4	10949.8	13771.1	8473.2	5969.3	10885.6	16791.6	8201.4	6152.3	5793.9	4865.1	7470.2	9491.6	6308.3	4892.6	7735.8
Q8TAQ2	Homo sapiens (Human)	SMARCC2	14566.9	7378	10335.5	12340.9	13188.4	8597.3	10806	14292.3	14785.3	8901.1	11122.8	3516.9	2257.6	2560.3	3248.7	3526.5	2427.6	2614.7	3814.9	3864.1	2446.7	3020.6	16973.1	9183.7	11032.6	16601.3	16646.4	9286.1	11562.5	17025.2	17886.3	9951.4	11745.1	13518.6	16741.7	8390.9	11112	15931.6	16166.6	8722.7	3546.3	2177	2518.8	3114.6	3754.8	2285.1	2549.2
P30837	Homo sapiens (Human)	ALDH1B1	15445	5700.3	4302.5	8469.2	14568.6	6856.9	4531.3	9981.2	16579.3	6993.9	4357.1	4882.2	2648.2	1774.6	2775.1	5292.7	3051.4	1774.7	3388.5	5611.5	3010.9	1937.4	26417.9	10066.5	5838.2	15351.3	26419.4	10148.5	6246.4	16291.5	27355.7	11093.5	6410.9	11730.9	26996.1	9531.8	5389.8	14410.6	25715.4	9535.3	10352.8	5002.3	2957	5318	11521.1	5148.5	3114.5
P68133	Homo sapiens (Human)	ACTA1	4120.1	2635.4	4380.2	3619.8	3606.7	3415.6	3964.2	4990.4	4651.2	3316.4	5459.5	117.6	94	116.6	103.2	121.9	110.8	126.2	144.3	121.6	110.8	129.4	3985	2888.5	4338	4387.6	3899.3	2885.5	4470.6	4982.8	4127.5	3087.9	4450.8	3334.4	3858.3	2664.9	4377.6	4272.2	3739.3	2828.6	1137	906.1	1293.9	1071.4	1242.3	940.6	1251.5
Q05682	Homo sapiens (Human)	CALD1	2653	2328.2	22307.3	2970.3	2280.5	2579.5	22145.5	3219.6	2538.2	2625.1	23088.7	1427.1	1308.4	9733.7	1739.4	1298.4	1452	9554.4	1787	1449.6	1431.6	10105.9	3292.6	2863.2	36886.9	4058.3	1973.2	3157.2	37893.7	4154.8	2279.7	3023.4	38735	2341.8	1525.1	1566.5	39333.9	2593.9	2217.6	1836.7	2268.2	2577.6	19205	2457.5	1771.4	2646.2	19305
P53396	Homo sapiens (Human)	ACLY	19200.8	12348.5	22329.5	23314.4	17677.3	14812	22328.1	27792	19897.1	14680.6	23392.5	10064.2	7693.8	12713.6	10801.5	10844.7	8779.1	12916.2	13181.1	11644.7	8977.1	14158.1	21567.3	15550.5	24767.9	28375.1	21283.2	15512.6	25878.7	31243.6	21833.4	16678.5	25214.8	23249.1	20686.1	14191.4	25087.7	27374.4	19577.3	14226.5	13931.1	10447.5	15974.9	14857.9	13974.9	10429.9	16171.1
P0DJD1	Homo sapiens (Human)	RGPD2																							924.5	912.8	161.7	388.8	930.7	876.9	181.1	516.1	990	1067.1	184.1	238.3	947.2	924.3	127.7	313.9	933.2	983
P23284	Homo sapiens (Human)	PPIB	31483.9	36740.4	34773.3	26571.6	28992.9	44388.1	34297.7	31365.2	32540	42645.1	34846.6	13435.8	21685.9	16726.6	12286.4	13927.8	23696.1	16435.8	14781.6	15223.1	22445.6	17558.3	26356.4	36137.7	27998.5	25560.5	25410.9	37116	29506.9	26537.3	26989.1	37890	28360.4	21555.1	24544.8	35654.3	27720.8	24861.6	23199.2	34837.8	13634.8	21540.8	15062	11201.3	15111	22034.3	16075.9
Q12888	Homo sapiens (Human)	TP53BP1	8776.6	7370.8	8816	7378.6	8187.5	8753.8	9072	8460.6	9263.4	9031.8	9415.9	1052.7	998.4	1164.1	959.2	1133.1	1156	1243.1	1147	1282.1	1225.9	1287.8	11534	10943.6	12208.3	10765	11225.6	11442.8	12651.3	11241	12472.6	12146.6	12829.1	8550.5	10357.2	9956.7	11814.3	9908	10481.7	10276.6	3271.1	3172	3595.5	2757.1	3500.1	3199.9	3568.6
Q16181	Homo sapiens (Human)	SEPTIN7	12190.6	8431.3	15204.8	18590.5	11411.8	9973.9	15121	21714.3	12819	10099.9	15819.7	1674.8	1461.9	2646.4	2324.5	1712.9	1609.9	2664.1	2740.5	1874.1	1812.3	2886.3	11479.6	8412.3	14313.7	20105.1	11246.7	8275.9	14891.2	21377.7	11881.3	8966.7	14512.5	15526.1	10484.9	7208.6	14083.5	19046.8	10043.2	7417.6	7010.9	5562.6	8263.8	10662.6	7133.9	5604.4	8549.1
Q8NC51	Homo sapiens (Human)	SERBP1	11729	8870	11695.2	13968.5	10500.3	10358.3	11781.6	16246.5	11888.4	10420.1	12349.1	5611.5	5687.7	6670.8	7239.4	6023.4	6210	6548.4	8159.1	6349	5918.8	6813.7	23153	18889.8	23076.5	31212.7	22001.9	20037.5	23653.2	32175.6	24112.6	20380.4	24146.4	25276.3	21135.9	17679.1	22354.2	30023.3	19504	17079.6	8904.7	7617.1	9908.3	10794.7	8430.4	7806.3	9581.9
P07148	Homo sapiens (Human)	FABP1	31098.9	27779.2	5671.5	12784.9	28334.7	32818.3	6003	14670.5	31607.6	31767.6	6408.2												31991.3	32386.8	6210	14298.7	32456.6	32638	6676.3	15871.9	34524.1	33984.3	6919.1	11158.5	30622.9	30907.6	4515.6	12737.5	28972	29758.5
O75083	Homo sapiens (Human)	WDR1	12607.9	13443.3	17484.4	14728.6	11754.5	16541.8	17484.6	17660.6	13259.2	16136.5	18640.1	2154.6	2604.7	3023.2	2223.1	2263	2955.5	3356	2754.1	2354.1	3000.9	3360.2	17046	19876.2	22377.3	21548.6	16302.2	19439.8	23461.8	23171.2	17264.6	21872	22332.5	17243.1	15778.6	19070.7	23026	20899.2	15125	18949.6	2996.3	3391.3	3450.2	2812.4	3038.6	3335.5	3634.5
P05455	Homo sapiens (Human)	SSB	29869.4	20613.6	16197.1	38457.5	26148.4	23932.7	16430.8	45801	29244.8	23277.4	16410.8	6271.6	5561.7	4147.4	9207.5	6769.4	5999.6	4109.6	11403.6	7478.1	5750.3	4666.8	31733.3	24660.1	17831.8	46020.2	30991.2	24632.3	18792	49904.5	32955.1	25677.8	18720.2	38757.6	30433.1	23626.2	17356.9	47046.6	27936.8	23350.2	4817.1	4226.9	2781.2	7766.9	5621.4	4458.4	2739.9
Q8WWI1	Homo sapiens (Human)	LMO7	17619.5	10803.7	4178.2	14245.3	16102.8	13551.5	4756.3	16817.2	18415.3	13408.2	4750	15070.9	11598.1	4055	12475.2	16002.1	12969	4124.6	14997	17130.5	12836.7	4519.1	21847.1	15385.1	4880.6	20562.2	21867.7	15685.2	5310.7	21813.5	23855.6	16766.4	5330.2	16264	21508.3	14525.6	3925.7	19441.7	20842.6	14896.3	16705.5	12160.8	4197.1	13677.6	18597.6	12530.6	4413
P0AD61	Escherichia coli (strain K12)	pykF	14673	8346.5	15431.4	10009.7	14546.6	9644.2	14880.9	11519.4	16441.1	9321.4	16214.3	957.7	645	1013.1	860.7	1043.8	779.7	1110.6	1065	1078.7	730	1118.5	16204.9	9022	14692	10990.8	15590.9	8825.3	15447.4	10980.4	16301.5	9377	14943	8501.4	15732.9	8400.4	14845.5	9629.5	14922.9	7962.2	2031.5	1299.3	2134.4	1430.5	2106	1311	2320.9
P06959	Escherichia coli (strain K12)	aceF	12454.4	7429.4	12126.5	8376.6	12302	8307.8	11656.3	9522.4	13704.9	8198	12195.9	8278.2	5203.2	8606.3	5456.3	8761	5806.6	8736.6	6742.4	9417.5	5398.3	8953.8	11444.1	6720.4	10647.8	7732.3	10973.6	6662.2	10910.9	7669.8	11279.4	6915.7	10794.5	5601.7	10689.3	5942.4	10336.8	6611.6	10222.8	5661.7	5811.5	3785	5883.4	3864.1	6255.4	3877.1	6112.7
Q7L014	Homo sapiens (Human)	DDX46	13901.5	11032.5	11004.2	14679.1	12938.8	13260.2	11253.9	17226.6	14391.7	13474.8	11592.9	5398.3	5342.3	5052.9	5803	5901.8	5871.2	5165.2	7065	6098.4	5907.3	5548.6	19149.3	16908	14751.9	21369.9	18522.2	17240.3	15484.2	22909.6	19538.2	18381.6	15930.2	16764	17342.5	15534.3	14422	19847.6	16833.1	15592.7	12085.6	10424.1	9185.3	11244.6	11491	10537.8	9383.2
P43243	Homo sapiens (Human)	MATR3	13672.5	10552.3	14027.4	13502.8	12196.1	13259	13692.6	16683.1	14283.5	13085.6	15031	12503.5	12415.6	13664.9	12897.4	13500.8	14330.6	13845	16508.1	14469.3	14502.4	15734.6	24573.2	21685.9	22583	25561.1	22285.7	20822.7	23578.9	27807.7	23812.9	22631.2	23663	20527.1	22027.5	19619.4	23292.1	24704.6	20991.6	19382.6	19462.7	18917.6	20167.5	18617	19741.3	19318.4	21071.5
Q92878	Homo sapiens (Human)	RAD50	15257.2	13780.8	5863.9	17678.7	14517.6	16637.2	6252.3	20751.5	16172.3	17068.9	6389.9	6180.5	6795.7	2974.3	6910.1	6726.3	7647.6	3100.6	8552.8	7089.8	7902.2	3312.5	16971.5	17342.5	5829.9	20664.1	16889.9	17741.5	6153.4	23413.1	17624.3	19056	6371.7	16911.2	16560.5	16845.2	5105.6	20282.5	15863.5	17179	11483.5	12635.2	4926.3	12547.6	11986.1	13056.8	4986.5
P15259	Homo sapiens (Human)	PGAM2												2261	738.3	744.3	773.9	2445.2	853.6	691	855.7	2541.3	836.6	752.7
Q9UMS4	Homo sapiens (Human)	PRPF19	10751.8	7537.2	12968.4	13374.3	9992.7	8991.9	13357.9	15780.7	10991.8	8822.7	13592.5	2526.1	2128.8	3117.3	3216.9	2556.2	2273.1	3141.9	3915.4	2719.4	2239.4	3191.9	13448.3	10584.7	13782.9	17846.3	13270.8	10439.7	14560.4	19535.8	13798.8	11327.6	14003.6	14789.4	12442.8	9580.6	13858.4	17446.5	11936.9	9673.3	4268.4	3682.1	4823.2	5188.9	4685.5	3851.5	4964.3
Q9Y3A0	Homo sapiens (Human)	COQ4												148.5	90.9	119.9	125.8	158.3	93.8	129.1	165.3	162.2	102.2	133																			415.1	226.6	245.8	480.1	528.8	209.4	297.8
Q13423	Homo sapiens (Human)	NNT	7796.7	11238.1	9805.7	15662.2	7775.2	13875.6	10041.9	17842.7	8445.4	13760.4	10590.7	560	566.5	700.8	702.9	557.3	676.2	702.8	897.6	626.7	723.3	765	9360.6	15238.3	11541.6	20577.8	9320.4	15432.2	12026.5	23635.1	9616.1	16464.6	11879.9	16331.3	8087.3	14442.1	10902.6	19645.4	8030.7	14817.2	618.3	1199.5	863.7	1306	656.6	1219.2	897.9
Q14839	Homo sapiens (Human)	CHD4	11945.7	6814.1	7808.8	10931	11213.4	8268.3	8084.3	12464.7	12651.8	8306.2	8371.9	7255.3	5349.2	6032.6	8053.9	8045.8	6022.4	5992.4	9651.7	8312.8	6218.3	6434.4	16589.6	11652.6	10215.9	15630.2	16526.5	11912.5	10763.8	16814.3	17428.8	12842.5	10785.6	12204.4	15380.8	10673.1	9959.6	14331	14976.6	10905.4	10654.6	8059.2	7202.8	10059.9	12107.7	8093.1	7560.8
P14314	Homo sapiens (Human)	PRKCSH	15959.8	15322.5	19931.5	21993.8	14607	18481.7	20305.1	25549.4	16390	18280.3	20408.7	4627.2	5748.7	6625	6580.6	4910.2	6319.3	6910.4	7671.3	5374.8	6139.5	7124.7	19406.9	20394.1	22514.9	28120.6	18848.4	21500.6	23719.7	29339.1	20645	22080.1	24356.1	23559.5	17324.3	18948.3	22392.7	27337.7	16513.1	19090.4	11033.3	13511.1	14222	15001.4	11795.9	13736.1	14901.4
Q12797	Homo sapiens (Human)	ASPH	6281.6	4962.2	9274	5314.1	5775.6	5928.6	9109.7	6097.6	6529.3	6166.9	9895.8	1688.2	1433.9	3232	1448.3	1654.1	1637.8	2491.8	1555.6	1839.2	1682.4	2946.6	12462.9	10758.3	19410.2	11194.3	11997.5	11246.2	20448.5	12210.4	12786.7	11956.1	20476.8	8231.4	10761.8	9509.7	18631	9532.4	10632.9	9685.7	4045.5	3754.6	6875.8	3324.6	4367.1	3809.9	7147.7
Q15293	Homo sapiens (Human)	RCN1	14679.3	8091.4	9213.4	11434.6	12057.1	9250.3	9147.8	13381.8	13894.3	9147.8	9769	8338.3	5928.5	5104.7	7173.4	8870.6	6531.4	5004	8566	9511.5	6208.4	5501.9	18537.8	12445.2	10052.1	18370	18312.4	12740.5	10621.9	19479.5	20006.7	13506.8	10677.5	14535.3	17915.8	11673.8	9804.1	17546.4	17316.4	11852.6	9986.1	7044.4	5445.5	8078.7	10860.9	6986.2	5612
Q32P51	Homo sapiens (Human)	HNRNPA1L2																							324.6	321.4	238.1	312.6	234.9	270.3	244.5	312.6	254.1	284	299.4	289.5	234.4	260.9	226.6	280.6	232.8	252
Q96HN2	Homo sapiens (Human)	AHCYL2																																									420.4	363.9	468.5	874.6	430.1	394.7	438.7
Q6YN16	Homo sapiens (Human)	HSDL2	21424.8	10818.6	7980	20361.3	19346.5	13209.2	8246.4	24359.6	22016.6	13116.3	8502.6	1822.8	1147.1	790	1682.2	1943.3	1265.3	871.1	2076.8	1945.4	1355.3	875.3	19390.4	14082.6	7644.2	23990.3	20612	12905.3	8513.3	24861.5	21382	13775.8	8777.1	18121.8	18776.3	11173.7	6849.1	22328.5	18575.5	11538.2	2403.6	1526.5	869	2106.6	2373.7	1498.2	901.2
Q9Y4E1	Homo sapiens (Human)	WASHC2C	781.8	722.8	1180.7	1087.5	772.2	875.8	1236.7	1253.4	825.1	898.7	1298.4												462.7	533	667.6	940	446.9	545.8	714.3	893.8	495.1	582.2	707.4	658.7	292.8	417.3	654	745.4	302.5	433.6
Q14126	Homo sapiens (Human)	DSG2	10722.5	9788	4049.9	27701.7	9585.7	11995.7	4346.3	23325.5	10456.9	11586.5	4138.2	4595	4846.2	2414.6	6403.5	4926.8	5574.3	2520.6	11284.9	4991	5582.1	2553.9	11714.8	11976.1	5081.9	22288.1	11594.7	11669.1	5176	31116.1	12730.7	12827.4	5186.8	14434.6	10678.3	10930	4293	18403.1	10198.1	11252.3	8098.9	9234.5	4184.1	9746.1	8563	9353.1	4575.7
P23528	Homo sapiens (Human)	CFL1	42741.3	36516.3	60298	52628.3	38050.2	43067.4	59419	63006.3	42711.6	41413.3	62529.7	10752.8	11964.4	19601	15228.6	11061.9	12692.5	18835.7	19330.7	11493.1	12216.2	19826.3	42488.4	39119.7	54913.7	55937.7	41360.7	40183	58193.1	60040.4	44047.9	42061.6	56887.1	44662.7	38042.8	34728.4	54916.9	52948.7	37011	35266.4	10433	10957.8	15830.6	13777.7	11414	11116.2	16449.6
Q9ULC5	Homo sapiens (Human)	ACSL5	17305.1	7753.1	3424.7	8846.4	16743.4	9350	3587.5	9979.8	18573.8	9527.7	3802.8	5706.4	3046.6	1144.4	2810	6183.4	3390.2	1134.6	3416	6544.6	3344.7	1213.9	26597.5	12943.8	4183.6	13426.4	26414.4	13387.3	4626.6	14683.8	27392.4	14499.1	4845.5	10198.8	25833.7	11562.1	2818.7	11731.4	24663.3	11497.1	11175.8	5893.4	1630	5101.1	12339.9	5947.1	1740.1
O95292	Homo sapiens (Human)	VAPB	32098.7	12049.7	10064	17889.3	28110.3	14186.8	10165.8	21086	31766.2	14254.8	10604.5	10151.5	4412.3	3226.8	5738.3	11039.9	4655.3	3158.7	6492.9	11122.9	4426.6	3250.9	34057.8	13110.6	9636.3	21475.4	33611.7	13370.4	10544.3	22707.7	36675.5	13862.6	10504.5	17883.7	34204.3	12615.4	10450.1	21599.3	32104.6	12713.4	7223.8	3167.9	2375.8	4249.3	8190.3	3312.2	2389.2
Q15459	Homo sapiens (Human)	SF3A1	15934.2	11047.2	13121.4	14279.9	14280.1	14076	13010.2	17098.8	16428.8	14367.6	13709.7	5011.1	4554.2	5153.7	4884.3	5331.7	5202.8	4935.4	5709.8	5628.6	4919.5	5404	15202.4	12267.9	13216.8	16759.1	14813.7	12762.6	13779.8	17391.2	16123.1	13450.7	13689.4	14251.3	14497.6	11860.1	13444.9	16494.2	13722.8	11853	5208.2	4745.5	4967.6	5282.2	5543	4808.7	5094.8
P08727	Homo sapiens (Human)	KRT19	28387.4	19781.6	4137	12306.8	25673.2	25677.5	4292.8	11782.1	29302.8	24854.3	4597.1	71460.4	64056.9	17224.8	28305.5	79286.5	76411.2	17970.3	45465.9	88662.2	81358.2	18654.3	36082.6	29529.2	4343.1	12575.5	36562	30861.7	4769	17727.8	38609.2	35355	4954	6885	37197.3	29929.6	3298.1	9703.8	35795.3	30374.3	112964	98037.1	17295.3	29104.6	126461	101851	18749.5
P62805	Homo sapiens (Human)	H4C1; H4C2; H4C3; H4C4; H4C5; H4C6; H4C8; H4C9; H4C11; H4C12; H4C13; H4C14; H4C15; H4C16	57177.9	38596	38993.4	56873.4	56192.8	47045	38890.3	71566.5	63187.6	47342.4	41531.9	63009	47154.1	41123.5	61591.5	64089	52080.7	39607.3	78669.3	67328.2	50802.6	43716.4	72448.9	50831	44074.9	77508.6	71550.8	48990.7	46358.6	85599.6	72713.6	54894.5	44851.6	61103.8	68600.9	46624	42610.8	72342.7	64170.8	45277.5	82784.8	58455	48794.6	73917.5	88865.8	58327	52340.2
P0A799	Escherichia coli (strain K12)	pgk	15324.7	9054.4	15066.2	10202.3	14524.9	9575.8	14452.3	12030.4	16261.6	9351.8	15287.2	2077.7	1253.4	2261.5	1124.3	2093.7	1348.7	2273.1	1421	2272.8	1239.5	2276.6	18240.2	9966.9	16577.8	12065.3	17471.8	10057.5	17234.7	12118.6	17992.1	10219.8	17378.6	9822.6	17704.6	9405.3	16892.4	11024.3	16571.8	8701.7	3597.3	2236.5	3691.7	2174.4	3656.7	2282.7	3846.9
Q14165	Homo sapiens (Human)	MLEC	18555.5	17577.7	8847.5	25210.3	18115.4	22316.5	8740.4	30402.2	20963.1	21358.3	9387.1	4592.8	5112	2169.9	6040.3	5005.2	5928	2291	7607.5	5307.5	5764.5	2377.3	19266.5	20459.1	9420.9	29390.4	19496.9	20278.2	9830.6	31792.8	20401	22249.2	9428.5	23403.7	19000.4	20451.6	8395.4	28959	18302.7	20718.9	6382.3	7169.4	2833.6	8144.1	6987.5	7053	2886.8
Q9NZB2	Homo sapiens (Human)	FAM120A	7634	5479.7	4683	8666.1	7450.3	6667.8	4788.4	10365.3	8363.5	6759.7	5064.2	4507.7	3676.3	3259.3	4727	4988.4	4064.9	3277.7	5356.2	5048.7	4223.1	3594.5	10103	7350.2	5582.3	12007	9877.2	7979.7	6086.9	13232.6	10818.6	8444.8	5994.3	9552.4	9177.7	6790.1	4997.8	11199.1	9119	7225.9	8313.6	7465.1	5370.3	8764.5	8466.3	7537.5	5371.1
Q7KZF4	Homo sapiens (Human)	SND1	9573.6	7330	11883.6	15903	8939.4	8819.1	11830.9	19475.3	9881.6	8653.4	12584.7	12343.6	10860.2	15303.2	17132.5	12635.4	12113.2	15100.7	21120	13423.7	11802.3	16804.3	17481.6	14661.2	20380.1	34870.8	17093.4	13910	21171.3	37334.6	17995.7	15417.3	20671.9	27540.4	16238.8	13215.4	20955.4	33730.5	16048.8	13891	15964.9	14217	18595.9	24521	16362.8	14038.8	19340.7
P36578	Homo sapiens (Human)	RPL4	21561.3	17506.3	24946.8	25520.5	18686.3	19838.6	24711.8	29882.8	20435.8	19696.6	24828	22848.3	24366.9	31167	28783.4	24053.1	26762.4	31075.9	35911.4	25160.4	26410.5	33203.6	17238.5	15370.9	19475	23625.8	17211	15627.9	20436.1	25627.7	17425.5	17051.8	20310.9	18470.5	16663.5	15149.3	20414.9	22953.4	16164.7	14833	21355.1	21642.7	26203.7	24257.7	21733.6	21245.9	26755.7
Q9Y262	Homo sapiens (Human)	EIF3L	8885.9	8457.6	13939.7	12561.7	8385.8	10308.8	13996.6	14847.4	9400.1	10270.7	15034.4	2153.8	2505.2	3795.6	3279.3	2531.7	3099.3	4221.6	4463.4	2890.7	3429.7	4816.8	11412	12025.5	17417.3	18209.2	11172.3	11927.7	18411.2	19717.7	11630.9	13222.2	17782	14551	11183.9	11860.2	18708.4	17955.2	10633	11814.5	2828.2	3059.2	4553.5	3861.6	2888.9	3057.3	4702.7
P49915	Homo sapiens (Human)	GMPS	7790.3	6495.8	9226.4	13283.8	7698.7	7409.7	9631.5	15560.4	8211.7	7767.2	10097	3366.6	3130.6	3922.8	5104.5	3715.7	3475.6	4118.5	6275.1	3928.2	3587.1	4390.7	10246.4	8721.8	11611.7	18264.9	9941.3	8475.7	12014.6	19576.5	10596.5	9413.7	11825.4	14967	9493.9	8049.2	11563.2	17538.2	9331.4	8224.4	6531.6	5724.9	7451.4	9130.8	6564.1	5903.6	7809.5
P0A9Q7	Escherichia coli (strain K12)	adhE	7745.1	4788.3	7630.2	5568.2	7449.8	5310.5	7422.9	6357.3	8203.6	5249.9	8093.2	1841.5	1229.8	1937.3	1284.6	1905.7	1444.1	1954.6	1573.3	2042.1	1410.4	2132.4	15986.4	9882.1	14973.9	11935.7	15505.7	9965.9	15468.5	12005.6	15816.8	10366.7	15824.3	8737.9	14385.1	8447.9	14192.8	9931.6	13966.6	8194.9	3792.5	2312	3614.1	2330.9	3851.7	2470.7	3845.4
Q9ULW0	Homo sapiens (Human)	TPX2	7918.9	4043.8	5866.3	6742.5	7449.2	4564.6	5914.8	7541	8285.8	4615.2	6346	2271	1335.7	1796.4	1820.6	2474.5	1546.7	1744.7	2168.2	2582.5	1497	1991.7	13382.8	6171.3	8782.1	12053.7	12903.2	6401.3	9195	12539.6	14367.8	6780	9349.9	9453.5	12627.5	5406.8	8731.1	11200.6	12315.3	5636.7	4685	2172.6	3417.9	3598.6	4885.1	2234.2	3507.9
P20290	Homo sapiens (Human)	BTF3	4401.6	3679.7	5187.2	4958.5	4145.3	4071.6	5430.5	5947.4	4466.9	4042	5687.5	407	560.6	530.7	580.8	418.7	581.6	565.5	634.5	445.9	573.8	545.3	5174.5	4504.4	6496.4	6583	4964.8	4536.7	6713.7	6947.2	5745.7	4871.4	6529.5	6047.7	4788.4	4223	6390.1	6649.6	4694.3	4392.1	820.1	741.4	712.9	718.1	548.6	717	755.7
Q9NZI8	Homo sapiens (Human)	IGF2BP1	15438.4	4318.4	7990.3	3428.5	14814	5141.8	8099.8	3573.9	16867.9	5137.3	8556.9	3376.1	1083	1996.9	802.3	3677.1	1303.7	1886	986.1	3925.9	1314.5	2185.9	19937.7	4694.5	8929.6	2808.5	19993.7	4918.3	9456.5	2961.6	20908.9	5202.1	9313.9	1840	20613.5	4310.1	9538.2	1854.9	20018.4	4302.5	6349.9	2139.5	4287.7	2043.7	7037.6	2210.6	4509.2
P43686	Homo sapiens (Human)	PSMC4	6485.4	5672.8	6498.1	7125	6099.3	7080.8	6515.2	8676.9	6838.8	7044.1	6980.4	3230	3502.2	3538.1	3587.8	3404.7	4063.8	3750.1	4523	3693.3	4083.5	3865.4	8167.5	8280.8	7912.5	10268.3	8215.6	8463.9	8238.9	11452.9	8867.8	9197.6	8391.2	7883.2	7329.9	7452.2	7590.9	9445.4	7276.3	7600.5	4692.7	4983.1	4847.5	4949.5	4843.3	5103.2	5045.6
Q9P270	Homo sapiens (Human)	SLAIN2												263.8	322.4	494.8	290.9	291.1	348.5	485.4	340.9	294.1	337.3	523.6																			1519.6	1934.3	3379.2	2099.8	1475.6	1966.3	3493.5
Q9H444	Homo sapiens (Human)	CHMP4B	27266.4	14814	14098.1	19002.7	24173	17672.9	13946.7	21155.7	27454.6	17229.5	14724.9	1015.2	796.2	755.6	812.3	1113.4	883.2	782	920.3	1154.3	838.9	848.3	17966	11520.3	9444.1	14443	17858.3	14071.5	12183.3	16232.4	21446.7	13133.6	10683	11458.6	17745.2	10960	9698.1	14025.8	16776.1	11112.9	4179.9	2905.6	2616.6	3035.5	4528.1	3075.3	2729.1
P61981	Homo sapiens (Human)	YWHAG	11991	9111.1	16470	16783.6	10801.5	11216.2	16303.5	21229.8	12838.6	11016.1	17366.7	5547.9	5232.9	8317.9	7948.2	5782.2	5897.9	8407.8	9583.3	6242.3	5740	8729.9	15410.6	13797.2	19338	24325.1	14639.5	13195.1	20466.1	25804.4	15028.4	14347.1	19235.5	18429.2	14299.8	12584.3	20043.5	24189.4	13420.7	12783.1	7272	7321.8	12017	11851.4	7905.2	7216.6	12354.3
P35606	Homo sapiens (Human)	COPB2	10518.4	12799.3	13425.9	14927.9	10075	15523.6	13469.3	17228.7	11072	15763	13969.7	2729.3	3698.1	3639.3	3498.5	2939.6	4100.5	3825	4119.8	3040.5	4143.5	4021	15325.2	20603	18908.8	23597.1	15032.7	21205.7	19764.9	25761.2	15764	22908.5	19197.4	18241.1	13824.2	19747.5	18417.1	22163	13337.6	19866.6	3834.8	5435	4757.2	5052.4	3897.5	5620.9	4953.4
P09622	Homo sapiens (Human)	DLD	25586.6	15763.1	15288.4	29072.1	24278.4	18015.7	15526.8	32655.7	25790	17851.3	15802	4851.4	3631.7	3730.1	4699.6	5090.1	4160.9	3849.7	5662.5	5196.7	4046.8	4163.5	23144.4	15842.5	14383.6	26838.1	22465.9	14943.2	15032.3	28496.9	23412.3	16418.7	14813.7	22688.1	21872.6	14222.1	14166.1	26253.7	20662.2	14282.6	9123.9	6665.2	6122.5	9558.8	10000.3	6763.6	6402.1
Q15424	Homo sapiens (Human)	SAFB	7047.1	5330.9	5169.9	6577.7	6530.3	6517.6	5285.8	7226.2	7349.5	6592.7	5494.7	4226.4	3685.8	3175.8	3630.9	4338.2	4194	3291.6	4429.8	4777.2	4124.7	3665.1	8161.6	7031.5	5999.9	8466.6	7941	7340	6167	8744.3	8618.7	7859.4	6231.6	7102.7	7863.8	6814.6	5979.2	8283.7	7729.6	7068.3	8279.7	7608.3	6592.2	8156.7	8922.2	7845.6	6832.1
Q6UB35	Homo sapiens (Human)	MTHFD1L	8492.5	6486.6	6276.5	11163.6	8051.4	7511.3	6425.7	13126.7	8845.2	7644.8	6790.1	1566.6	1408.5	1191.9	1986.9	1817.8	1604.9	1216.2	2507.6	1947	1651	1315	10949.1	9249.5	7838.5	16042.2	10480.7	9116.2	8214.2	17478.2	11102.9	9949.6	8241	12765	9788	7724.8	6800	14867.1	9415.7	7770.9	4532.4	3873.2	3379.8	5592.9	4689.7	3854.1	3429.2
P0A6M8	Escherichia coli (strain K12)	fusA	14594.1	7858.4	15513.2	9222.6	13920.3	8955.2	14759.7	10806.7	16105	8707.4	15876	7173.9	4346.1	7715	4297.3	7531.4	4780.7	7100.9	5131.5	7663.1	4272.6	7391.6	23803.8	12790.9	21315.1	15189.6	22248.8	12803.9	22081.7	14762.7	23400.9	13314.9	22163.3	12336.6	21918.2	11559.4	21724.8	13617.2	21004.3	10825.8	16162.2	10187.7	16742.6	10230	16683.4	10169.1	17272.4
P00505	Homo sapiens (Human)	GOT2	24800.2	19847.2	14042.8	23011.6	23130.8	24690.4	14024.5	28256.8	26146.1	23156.2	14324.2	13051.5	12900	8661.2	12110.9	14032.6	15163.5	8506.1	15209.7	15009.1	14187.7	9465.8	24187.4	22659.3	12906.1	26818.7	24636.3	22152.2	13694.7	28398.1	25187.7	23839.8	13046.9	19661.5	24107.7	21995.4	12908.7	26280.5	22759.5	21707.5	12468.6	11990.9	7237.1	11857.2	13056.7	12101.4	7596.2
Q7Z6Z7	Homo sapiens (Human)	HUWE1	10512.1	9539.7	7425.4	9462.3	10398.9	11662.9	7558.8	11148.7	11265.2	11998.5	7908.4	12155.3	12086.4	9206.3	10619	12885.6	14016.3	9185	12563.4	13828.8	14921.1	9668.3	19074.2	18227.4	10743	16546.9	18466.5	18784.4	11188.4	17617.4	19493.6	20219.5	11450	12743.5	17541.7	17325.4	9997.9	15065.8	16877.1	17583.8	18404.9	18833	12481.9	15655.4	19752.7	19362.4	13371.8
Q99459	Homo sapiens (Human)	CDC5L	8505	5846.7	7482.9	9168.8	7764.9	7117.5	7533.5	10613	8688.3	7173.6	8094.1	5349.2	4548.4	5561.4	5699.5	5834.9	5042	5484	6935.1	6212.8	5061.3	6098.6	8176.4	6498.8	7800.5	10070.5	8076.1	6666	8061.7	10683	8716.7	7148.4	8297.9	8097.5	7698.2	6031	7358.6	9587.8	7617	6293.4	10142.8	8660.5	9997.1	11438.4	11043.6	8758.5	10429.3
O00429	Homo sapiens (Human)	DNM1L	10817	12015.5	6869.2	9572.2	10362.9	14686.8	6840.6	11090.2	11158.9	14692	7599.2	5659.9	8283.8	3887.9	4812.2	5980.2	9452.4	3723.8	5623.3	6007.8	8217.6	3997.2	10007.3	13686.1	5903.4	9122.2	9914.1	13999.6	6177.8	10177.8	10592.3	14859.4	6295.5	7586.8	9623.8	13340.7	5667.9	8903.6	9465	13494.9	6342.9	8844.4	4091.5	4870.9	6713.3	8946.2	4239.4
Q16695	Homo sapiens (Human)	H3-4												3305.8	2206.2	1875	3287.6	3645.4	2489.2	1802.5	4085.2	3864.5	2462.2	2015.1																			1746.8	1193.7	924.2	1748.3	1994.9	1255.3	942.3
Q9BQG0	Homo sapiens (Human)	MYBBP1A	16919.7	5951.2	9280.6	15901.2	16130.2	7094.9	9460.5	17651.6	17882.9	7086.7	9749.7	14342.4	6183.1	9006.1	12784.2	15772.1	7156.6	8895.5	17005.3	16644.4	7072.8	9855.7	20162.2	7310.9	10639.8	20016.5	20050.8	7048.1	11240.8	23363.9	20736.7	7722.5	11359.2	14819.8	19537.8	5797.7	10429.3	18298.7	18777.8	6102.7	13542.5	5925	7690.6	11516.1	14791	6031.3	7988.3
P17980	Homo sapiens (Human)	PSMC3	10440.9	9191.8	10697.5	11663.2	9585.9	11267.2	10328.3	13777.9	10742.5	11240.1	11281.2	3753.2	4100.3	4375.4	4177.2	3936.3	4512.9	4469.3	4861.9	4058.9	4541.5	4551.2	12714.3	12251.8	12324	14653.5	12624.1	12869	12950.1	15827.9	13158.5	13629.8	12922	11294.7	11309	11235.5	11638.7	13594.1	10874.9	11223.4	6568.7	6993	7078	6788.8	7133.1	7327.2	7163.7
Q9NTI5	Homo sapiens (Human)	PDS5B	10126.6	5986.2	6577.9	19083.9	9758.5	6882.2	6802.8	22113.8	10860.5	6980.8	6972.9	766.7	625.9	645	1126.2	966.7	713.5	676	1442.9	946.5	722.2	675	14895.5	9654.6	8478.8	28537.2	14466	8729.4	8843.3	31488	15145.3	9630.1	8938.8	22597.9	13607.9	8010.9	7892.7	27258.8	13326.5	8523.6	1628.6	1135.1	1114.9	2363.7	1760.7	1156.7	1128.3
P46459	Homo sapiens (Human)	NSF	10931.3	10534.9	12152.7	16340.2	10755.6	12555.5	12490.5	18684.6	11593.7	12781.9	13008.7	3742.3	3816.8	4364.1	5242.9	3993.3	4260.2	4537.6	6329.8	4385.3	4452.1	4773.2	12720.8	13265.2	14049.7	21047.9	12506.6	12844.9	14675	23054.1	13181.6	14120	14573.2	17030	11519.1	12065	13762	19940.4	11066.4	12115.3	6315.4	7175.3	7686	9491.2	6808.1	7431.3	7805.2
P39748	Homo sapiens (Human)	FEN1	13617.2	9748.4	18108.9	19148.5	12313.6	12020.4	17920.8	22087.6	13720.3	11916.8	18486.1	2844.8	2565.1	4234.7	3508.5	2945.1	2923.7	4003.2	4545.5	3141.9	2843.6	4664	15588.7	12831.1	20627.6	24570.9	14984.3	13021.3	21477.4	26192.7	15916.8	14144.6	21382.6	20471.2	14911.5	12169	21826.9	24075.8	14334.6	12638.2	4717.4	4063.7	6487.4	6105.5	4713.4	4081.9	6822
P55265	Homo sapiens (Human)	ADAR	11910.2	10005.4	9748.5	14572.7	11773.3	12046.1	9924.8	17096.7	12771.5	12068.2	10530.4	6820.1	6682.6	5870.6	7716.4	7152.3	7460.7	6003.4	9521.1	7690.7	7477.5	5978.2	15120.6	13639.3	11476	20015.1	14724.5	13618	11850.2	21892	15635.7	14540.3	12084.8	15737.8	13755.8	12441.7	10413.8	18760.8	13311.4	12801.2	10641.1	10278.6	8542.9	12195.5	11078.4	10433.1	8564.2
P02786	Homo sapiens (Human)	TFRC	10200.7	8489.9	16777.6	11780	9379.7	9968.4	16810.6	13940.7	10257.4	10025.7	17393.2	2522.7	2340.3	4394.7	2642.3	2596.6	2592.1	4589	2961.1	2605.1	2569.3	4785.8	15341	13728.1	28493.3	19622.9	14983.8	13648.3	29873.6	20537.7	15616.8	14881.7	28429.2	15274.3	13960.8	12464.1	29505.7	18245.5	13978.1	12729.4	2757	2636.9	4354.9	3291.1	2754.5	2609.4	4346.2
P80723	Homo sapiens (Human)	BASP1	1433.1	1272.9	32313.8	1753.1	1175	1249.3	31901.8	1895.3	1190.4	1289.1	32289												3341.4	2678.8	58170.3	4043.4	2177.4	2786.1	60017.7	3951.4	2718	2719.7	59496.1	2383.9	1416.5	1170.1	61584.9	2236.7	2218.9	1578.8
Q9UDY2	Homo sapiens (Human)	TJP2	12195.6	8142.4	5387.2	15108.4	11399.3	9676.4	5582.3	17847.6	12804	9690.1	6111	15808.2	11979.4	7128.9	17945.2	17345.6	13191	7274.9	20503.7	18045.5	13391.3	7717.7	17648.1	12511.8	5701.8	24042.6	17353.5	12748.9	6037.8	25492	18777.1	13807.3	6443.5	19794.9	17210.1	12089.5	5257.5	23868.4	16715.2	12505.9	20128.9	15112.9	7483.3	22486.9	21399.7	14708	7875.6
Q9Y277	Homo sapiens (Human)	VDAC3	6860	10890.9	9696.1	18024	6842	13931.4	9700.8	15595.6	7538.1	13312.5	10211.2												10512.6	16701.3	13196.6	19318.1	10307.4	16341.4	13911.1	27432.9	10445.5	18890.8	12921.6	12326.9	9436.8	16294.7	12785.6	18333	9292.7	16373.7
P19105	Homo sapiens (Human)	MYL12A												9907.7	9110.7	18220.6	10195	9829	9436.2	16451.1	12164.7	10389.7	8881.4	17367																			7031.8	6170.6	11323.5	7176.3	7153.4	6362.2	11426
Q01105	Homo sapiens (Human)	SET	2140.4	1417	1012	1462.2	1965.9	1724.3	1079.5	1746.3	2182.5	1841.3	1129.7	6992.7	4611.7	4344.4	6018.9	7870	5371.4	4331.1	7926.7	9278.5	5251.2	4941.8	3391.2	2519.1	1561.7	2630.1	3461.1	2679.4	1718.5	2742.2	3669.8	2850.6	1668	2015.9	3234.5	2337.5	1300	2320.8	3036.2	2367.4	20803.2	14285.6	11369.9	17871.5	23584.7	14177.9	11711.4
Q93008	Homo sapiens (Human)	USP9X	9234.2	7795.3	6498.5	13846.6	9265.1	9196.7	6857.1	16196.9	10105.9	9363.4	6815.8	2786.8	2348.1	2283.7	3555.6	2996.4	2682.3	2346.4	4240	3179.8	2700	2451.4	11030.8	9684.2	7605.6	16874.6	10899.6	9350.4	7891.3	18007.4	11428.9	10476.2	8119.3	13345.9	9826.8	8422	6459.7	15568.4	9535.4	8853.6	8101	7801.2	6007.4	11146	8726.8	7813.3	6302.9
Q96AG4	Homo sapiens (Human)	LRRC59	21210.6	11042.9	16961.9	17325.3	18624.4	12688	17073.5	19732.1	20992.1	12614.2	17531.7	9531.8	5764.2	8806.9	7814.2	10136.8	6229.3	8401	9605.5	10894.4	5959.4	9239.2	19012.4	9826.5	12927.7	15092.7	16086.6	10174.8	13984.1	15901.9	23387.6	10631.7	14724.8	16404.3	17010.4	8765.2	13146.2	15063.1	14787.4	8960	6932.7	3888.2	5617.4	5053.1	7610.5	3931.4	5836.7
Q9H2G2	Homo sapiens (Human)	SLK	5053.1	4919.4	6894	9096.5	4749.2	5758	6906.3	10369.1	5120.6	5835.6	7185.1	2154.1	2111.6	2890.5	3447.6	2259.9	2469.5	3001.7	4124.9	2358.9	2580.9	3178.8	8317.4	8709.9	10699.7	15713.6	8544.7	9057.6	11146.7	16442.1	8870.1	9514.2	11418.3	13004.6	7050.7	7653	10172.9	14735.8	7256.3	7996.6	2372.1	2689.7	3241.3	3580.1	2416	2680.3	3219.3
P51148	Homo sapiens (Human)	RAB5C	3690.8	2941.6	3271.9	3718.2	3627.6	3436.3	3343.8	4302.7	3879.8	3430.9	3550.5	3973.6	3382	3481.7	3682.4	4127.5	3587.6	3669.7	4279.7	4216.2	3634.6	3682.8	3498.4	2771.9	2855.7	3998.3	3664.9	2849.8	2949.5	4335.3	3816.4	3189.3	2907.5	3204.4	3383	2689.9	2786.8	3841.7	3392.5	2815.8	4106.8	3778.4	4012.7	4211.3	4410.2	3876.9	4246.6
P50570	Homo sapiens (Human)	DNM2	11315.4	7929.9	6540.5	12066	10623	9478.1	6801.4	13922.3	11898	9621	6874.6	7080.2	6156	4935.8	7503.1	7752.8	7066.9	4986.8	9504.1	8282.9	7063.6	5382.1	11846.7	9329.3	6957.2	13750.3	12028.1	9350.1	7271.9	14921.1	12111.6	10295.8	7259.3	10582.3	11729.9	9065.2	6689.6	13359.9	11291	9044	10651.2	8729.9	6348.1	10668.9	11409.1	8805.5	6496.1
P18583	Homo sapiens (Human)	SON	7344.9	5970.7	7967.2	7033.9	6578.9	7175.6	8050.2	7870.6	7405.4	7289.3	8562.4	1203.4	1185.3	1400.1	1034.8	1169.8	1324.4	1383.2	1410	1252.1	1291.2	1600.7	9804.9	9006.7	10897.8	10450.3	9395.4	9108.7	11336.3	10908	10396.8	9736.8	11592.4	7671.9	8849.9	7924.6	10321.8	8967.3	8514.6	7977.8	3789.5	3597.3	4314.2	3710.7	3839.4	3707	4441.5
Q29RF7	Homo sapiens (Human)	PDS5A	7943	7420.9	8346.5	9109.7	7729.5	8816.2	8736.3	10347.2	8380.6	9026.8	9037.1	1288.9	1334.8	1535.9	1342.3	1444.8	1532.1	1485.2	1710.1	1500	1605.2	1735.1	6104.3	6154.2	6547.6	7456.6	6040.9	6381.7	6808.6	8277.5	6420.1	6942.4	6978.6	5151.3	5435.2	5425.1	6183.6	6187	5395.3	5713	2760.2	2905.8	2935.8	2824.5	2815.3	2879.4	3037.2
Q9BUJ2	Homo sapiens (Human)	HNRNPUL1	15373.4	10704.2	10744.1	17176.6	14391	13139.3	11029.7	21001.4	16308.2	12864.1	11476.2	5449.1	4280.8	3742.2	5863.4	5610.7	4742.8	3762.5	7382.8	6266	4520.5	4162.9	14140.8	10317.2	8416.8	18950.5	14364.3	10327.4	8843.9	21082.7	14674.4	10771.3	8496	14715.8	14322.7	10169.6	8812.3	19150.5	13535.7	9979.8	8728.4	7064.2	6052.7	9856.4	9226.6	6846.1	6387.6
P62917	Homo sapiens (Human)	RPL8	11299.6	9473.3	12805.8	13854	11148.2	11629	12582.2	17301.4	12154.3	12155.5	14396.2	18566	19472.3	24431.4	24864.2	19741.1	22518.4	24804.4	31853.6	20803.4	22878.6	27817.9	16591.2	14563.5	17755.7	23223.2	16709.3	14851.8	18440.1	25269.4	17443.4	16194.9	17936	16513.6	14971.6	12858.8	16853.5	21085.8	14543.2	13080.4	21204.4	22112	25859.7	26413	22550.4	21420.4	26950.1
Q92499	Homo sapiens (Human)	DDX1	15432.8	12913.6	13299.1	16962.9	14388.3	15425.5	13507	19799.5	15758.1	15424.7	14011.2	4967	4854.6	4719.8	5168	5372.5	5512.9	4759.6	6152.5	5713.7	5513.4	5259.7	18179.4	16681.3	14902.5	21807.7	17568.3	16640.1	15629	23515.1	18415.2	17975.3	15296.4	17166.8	17622.1	16376.7	15500.4	21784.9	16732.6	16488.7	7858.8	7435.3	7333.7	8077.6	8232.3	7390	7490.8
P16422	Homo sapiens (Human)	EPCAM	20332.7	17570.3	5167.8	20802.7	18439	21698.5	5337	25682.1	21392.2	21197.5	5576.1	3900.4	4496.7	508.8	4171.6	4206.7	5007.2	543.7	5070.3	4411.7	4718.1	651	25458.5	27632.7	4449.1	32449.8	25763.9	27694.9	4818.2	34654.5	26638	29252.2	5028.8	26026.8	25150.6	27434.7	3328.2	33329.7	23271.3	26736.4	8047.3	8889.6	1051.3	8293.9	8773.7	9220.1	1085.8
Q9NVP1	Homo sapiens (Human)	DDX18	10938.4	8241.8	10090	16831.9	9965.7	10118	10007.6	18999.7	11362.7	9877.9	10843.2	5926	5281.6	5770.7	8009.5	6464.1	6026.7	6015.4	10304.3	6816.4	6241	6640.7	15035.6	13270.3	13730.4	24164.8	14477.3	12752.5	14317.7	27528.5	15175	14372.2	14089.8	19452.4	13822.6	12284.9	13744.8	22893.1	13572.9	12483.8	6565.6	5957.1	6067.7	7869.3	7073.3	5857.5	6342.8
P63010	Homo sapiens (Human)	AP2B1	5074.1	4044.9	6250.5	5212.1	4797.8	4597.2	6139.7	6175.7	5349.4	4739.6	6666.9	203	184.6	239.1	235.4	229.7	213.6	231	283.7	221.2	225.7	258.4	7915.2	6288.1	8955.2	8668.2	7838.4	6243.8	9422.4	9335.8	8132.2	6761.8	9158.5	7217.9	7424.1	5716.1	9143.5	8254.3	7361.4	5700.4	589.5	492.6	763.8	625.5	646.2	477.8	762.4
Q9P2R7	Homo sapiens (Human)	SUCLA2	29105.8	9759.1	8174.5	17714.4	27534.7	11596.4	8522.5	21193.8	31106.2	11571.1	8942.4	2399	964.4	679	1446	2757.2	1134	753.9	1804.1	2803.1	1145.6	798.7	25917.5	10262.4	8129.2	17216.3	25997.8	9526.7	8518.5	18962.1	26982.2	10578.8	8769.9	13949.2	25598.2	8846.9	6741.5	15959.6	24490.1	8811.3	5127.7	1752	1024.8	2636.4	5809.2	1663.7	1112.8
P27824	Homo sapiens (Human)	CANX	24157.5	23708.1	21616.5	22716.2	21635.4	28924.5	21568.8	27805.6	24332.7	28859.8	22074.4	2011.2	2575.1	1756.3	1843.4	2191.6	2731.8	1692.7	2116.7	2156.9	2604.8	1897.8	39353.8	42944.1	32496.2	40080	38417.6	44617.8	33867.7	43868.4	40229.9	48843.1	33549.8	31800	37845.3	42328.6	33694	40735.4	34727.2	41655.4	4912.1	5287.3	4356.3	4283.1	4923.5	5510.1	4502.1
P0A8V2	Escherichia coli (strain K12)	rpoB	12934	7183.2	13381.1	8262.5	12561.8	8152.5	12575.6	9565.3	14154.6	7990.6	13377.2	13129.4	8759.8	13822.7	10323.1	12441.8	9876.4	13993	11929.4	13387.1	9956.7	14725.1	17601.8	10515.7	15396.3	11885.5	17133.8	10347.8	15773.8	12291.1	17495.1	10649.7	15947.1	9699.5	17003.7	9488.9	15336.8	11020	16043.3	8975.5	12740.6	8235.7	12558.8	8517.2	12811.2	8464.4	13301.3
Q15393	Homo sapiens (Human)	SF3B3	10372.3	6580	6577.2	9293.6	10088.9	7927.6	6682.9	10623.3	10981.5	7776.2	6910.9	4935.4	4422.2	4141.6	4890.3	5642.5	5079.5	4376.8	5702.4	5734.9	5083.1	4419.4	15424.5	12381	10461.8	16088.6	15978.8	13430.8	10842.5	16965.3	16959.6	14185.6	10759.3	12535.8	15550.8	12309	10127	15127	15359	12702.6	9100.7	7792.5	7265.6	8820.8	9842.8	7796.4	7324.3
P37837	Homo sapiens (Human)	TALDO1	20160.4	20139.9	18030.9	38901.2	17953.4	23046.8	18222.8	43895.5	19425.5	22961.9	18286.1	4696.5	5927.3	4306.1	9654.2	5012.4	6473.6	4662.9	11727.2	5375.6	6412.8	4971	18910.3	21185.3	16319.9	38986.3	18494.1	20767.5	17124.4	41490.1	19211.6	22263.6	16940.8	32873.9	17588.5	19939.7	16069.9	39277.1	16766.1	20151.4	10489.6	13012.9	9877.2	20537.8	10936	12758.3	10089.7
Q99873	Homo sapiens (Human)	PRMT1	16974	9744	13998.2	13855.7	16068.3	11673.8	13804.9	16252.2	18127.4	11556	14324.8	1097.4	835.2	1023.1	936.7	1224.3	955	1128.8	1204.6	1364.7	995.1	1247.3	21946.8	13348.7	17112.8	18881.7	22252.2	13250.5	17742.2	20218.2	22201.8	14620.5	16708.6	14347.7	21598.1	12600	17385.5	17975.3	20790.7	12546.5	1893	1237.5	1463.9	1477	2062.3	1194.1	1538.3
Q9NSE4	Homo sapiens (Human)	IARS2	14853.6	8940.4	5637.2	12191.8	14149.8	10720.2	5755	15031.9	15505.3	10654.9	6214.1	4204.9	2942.7	2296.2	3940.1	4566.2	3476.7	2400.3	4818.1	4965.2	3475.8	2459.7	15821.6	9838.4	6037.9	15860.3	15825	9777.5	6460.3	17448.7	16732.3	10843.8	6411.8	13223.1	15704.4	9482.4	5916.7	15482.8	14939.8	9592	8409.6	5634.3	3045.4	7412.3	9034.4	5612.3	3167.3
P06576	Homo sapiens (Human)	ATP5F1B	17885.8	12903.9	13507.5	19938.6	16917.3	14846.2	13784.4	23259.9	18457.8	15076.2	14034.6	13657.4	11993.8	10748.6	14929.1	14766.9	13085.6	11214.5	18008.7	15285.7	13375.5	12078.3	17586.2	13374.9	11761.9	21164.4	17843.6	13475.5	12346.7	22749	17770	14645.4	12319.8	18931	15808.7	12162.4	11050.6	20133.7	15026.9	12003.2	26959.1	23337.5	19973.4	28712.4	28220.6	23454.4	20807.5
Q13177	Homo sapiens (Human)	PAK2	5738.3	3359.3	5061.7	7391.1	5471.2	4035.8	4978.8	8563.8	6002.4	4245.6	5360.2	412.2	323.2	395.8	493.7	421.4	363.6	416	614.6	434.4	389.8	449	12369.7	8427.9	11241	17648	11947.9	8634.6	11641.1	19081.9	12685.3	9255.2	11783.1	14474.5	11303.8	7260.5	10681	17067.3	10835.1	7482.9	1137.4	975.1	1091.8	1309.5	1191.1	969.7	1149.5
Q5TEC6	Homo sapiens (Human)	H3-7												9933.1	6557.7	5649.1	8887	11175.6	7583.9	5774.8	11538.5	12314.9	7629.1	6240.5																			15112.7	9310.2	7543.1	12128	16925.8	9108.9	7884.4
P18669	Homo sapiens (Human)	PGAM1	10349.6	8247.4	12321.4	9891.2	9442	10235.1	11944.3	11945.1	10793.1	10169.4	12138.9	5704.9	7498.6	11149.5	7357	5978.6	8155.2	10301.4	8701	6286.6	7624.8	11263.9	18794.3	17655.5	24053.6	20367.2	18108	18599.6	25653.7	21580.1	18989	18697.5	24467.8	15318.6	17370.3	16649.1	24929.7	19905.1	16104.5	16091.3	8437.9	10003.2	14178.6	9079.1	8904.4	10216.8	14261.2
P69849	Homo sapiens (Human)	NOMO3	9950	8312	8868.8	10546.6	9938	10372.1	9046.4	12100.5	10625	9991.6	9179.4												9118.9	8199.6	7621.8	10308.1	9141.4	8135.5	7829.7	10994.5	9722.1	9003.2	7786.1	8118.4	8375.7	7399.6	7079.1	9415.6	8343.5	7576
O43399	Homo sapiens (Human)	TPD52L2	7738.5	13379.7	17179.1	18725.6	6738.5	16376	17152.5	21863.7	7285.5	16836.7	16986.9	5376.3	10679.7	12469	12260.3	5857.3	12456.8	13591.6	15385.7	6129.3	12481.1	14140.7	7489.6	16086.7	17501.3	21739.4	7104.7	15964.3	18239.8	23125.8	7507.2	17007.8	17568.4	17064.8	6464.4	15711.7	18187.6	21794.2	6407.5	15746.7	5479	11432.4	12696.9	13267.6	5625.6	11680.6	13072.6
P08183	Homo sapiens (Human)	ABCB1	4176.3	12319.4	3843.8	14171.5	4273.4	15560.3	4094.8	16480.6	4254.9	15409.6	4126.7	623.4	1623.6	579.5	1491.8	554.9	1766.5	486	1741.5	588.4	1810.2	517.2	2981.7	14883.9	2551	16494.2	2986.5	14855.6	2632.5	17464.8	3183.6	16454.4	2703.3	13907.2	2215.6	15054.5	1753.4	16530.7	1969.5	15422.7	2585.5	9791.6	2273.9	8448.2	2647.7	9963	2285
O00425	Homo sapiens (Human)	IGF2BP3	4283.8	3309.2	7483.2	6863.7	4014.6	3870.1	7611.5	7775.7	4578.5	3902.2	7834.4	503.5	416.2	987.8	731.6	556.2	470	971.7	920.1	585.5	458.9	1067.1	8072.9	6060	13143.8	12905	7259.7	6109.1	13590	13943.5	8054.5	6743.2	13593.8	10093.1	6713	5153.7	12924.7	11652.4	6720.1	5446.4	1145.4	1002.4	1840	1548.9	1216.1	993.5	1875.3
O76094	Homo sapiens (Human)	SRP72	7073.4	7363.9	7760.2	9326	6488.3	9443.1	7791.8	11132.2	7287.8	9594.7	8023.1	1217.8	1077.9	931.1	992.8	910.9	1223.3	998.8	1838.4	939.1	1157.3	1078.6	10964.3	13401	11778.9	15882	10801.6	13831.2	12486.8	17165	11053.7	14958.1	12233.6	13024.7	10335.1	13186.1	11780	15558.1	9971.5	13249.4	899	1176.8	1118.9	1172.5	917.6	1217	1118.4
Q07157	Homo sapiens (Human)	TJP1	8512.4	8512.6	5202.1	7214.8	8084.2	10437.8	5324.5	8152.3	8970.6	10478.5	5576.4	3764.3	4164.4	2603.8	3616.3	3956.9	4777.5	2632.2	4364	4225	4665.8	2753	12451.8	14187.5	6425.7	11658.6	12480.3	14351	6698.2	12427.1	13335.2	15649.5	6639	8896.8	12182.9	13992.8	5782.9	10740.3	12105.4	14436.9	8452.3	9535.7	5453	7604.9	8927.4	9910.4	5622.9
P14923	Homo sapiens (Human)	JUP	10062.9	8258.6	2388.8	15402.4	9647.4	9860.7	2582.6	14942.9	10058.2	9796.2	2827.3	7660.6	8040.5	3381.4	8559.1	8362.1	8891	3454.9	12808.8	8675.1	9057.3	3657.1	10405.1	9639.2	2455.5	14490.8	10436.6	9795.7	2586.4	19265.7	10925.7	10896.2	2651.8	10579.2	10165.1	9435.1	1863.1	13201.6	9504.7	9493.9	15091.7	15005.9	4448.7	13923.3	15442.6	15071.8	4772.4
P23588	Homo sapiens (Human)	EIF4B	12037.6	9023.1	12489.2	13470	10638.9	10910.8	12560.4	16274.9	11988.3	10682.4	12948	13840.2	13273.1	18193	16225.8	14832.8	14196.3	17570.4	19713.9	16674.3	14502.8	19178.1	17279	14958.7	19324.5	22646.9	16938.3	15700.3	20515.2	23725.2	17973.2	16136.6	19753.3	18018.4	16532.9	14703.5	20598.6	22950.7	15421.5	14394.3	21130.1	21424.8	27733.8	26865.3	23092.4	21934.6	28060.8
P62241	Homo sapiens (Human)	RPS8	13995.6	10682.3	15754.2	16669.4	13070.5	13471.6	15586	20457.7	14879.2	13836.1	16819.8	8313.5	8020.5	10283	10165.1	8798.9	8708.2	9479.1	13641.8	9304.1	8717.6	11233.5	18608.3	15758.9	19144	24374.4	18224	15714.6	20200.2	26465.3	18754.9	17208	19176.4	19359.1	18054.5	15457	20181.7	24000.9	17055.7	15183.8	17355	16892.9	18546.4	20289.5	19617.3	17163.9	19506.4
O43175	Homo sapiens (Human)	PHGDH	5305.3	9095.1	7289.7	15244	5147.6	10929.9	7427.7	17157.6	5500.1	11049.6	7554	2117.6	4090.1	2664.9	4890.1	2139.1	4418.4	2748	5733.3	2207.8	4540.2	2924.7	5310.4	9865.3	7293.6	15599.7	5286.3	9878.3	7514.9	16562	5509.5	10835	7503.3	12814.5	4396.8	9213.1	6601.7	14886.1	4363.7	9539.8	5220.3	9252.3	6545.6	11609.8	5260.8	9372.7	6646.1
P35998	Homo sapiens (Human)	PSMC2	9354.9	6646	10364.7	10424	8403.2	8046.8	10282.6	12588.8	9460.7	8248	10686.3	7094.7	7264.2	8950.7	8303.1	7519.2	7906.9	8609.5	9780.2	7608	7594.6	9259.3	13951.2	11482	15524.6	17723.6	13835.6	11876.1	16399.7	19283.8	14226.3	12568.4	16336	14284.8	13275.9	10929.9	15724	17286.1	12576.1	11051.9	9029.2	8029.5	10319.6	9508.2	9400.5	8021.4	10492.5
Q9Y678	Homo sapiens (Human)	COPG1	7050.5	8629.4	7513.9	8658.2	7169.5	10083.7	7774.5	9986.9	7650.4	10328.9	8134.8	4630.3	5811.6	5346.5	5660.5	4932.6	6710.1	5646.3	6773.1	5156.3	6960.7	5848.3	8103.9	10404.2	9084.2	10727.6	7752.8	10692.3	9550.6	11729.3	8018.6	11560.7	9483.7	8340	7293.8	10137.8	9034.9	10410.2	7050.8	10289.9	7627.2	11319.5	9312.4	8868.1	8059.1	11425.9	9386.7
O43852	Homo sapiens (Human)	CALU	8437.7	4419.7	18919.9	8930.1	7584.5	4913.2	18833.4	10665.5	8528.8	4935.7	20068.2												15857.4	9357.7	33216.1	19615	15019.8	9178.1	34795.7	19871.6	16376	9313.3	34443.3	13869.1	13921.2	6565.4	34162.7	17179.1	13566.7	6734.4	1209.4	622.9	2777.8	1287.9	1143.5	589.4	2866.1
P54920	Homo sapiens (Human)	NAPA	5246.8	4881.4	4939.2	4454.3	4801	5773.2	5055.3	5310.1	5373.5	5889.6	5431.2	789.7	1022.6	920.9	750.2	813.1	1083.9	938.3	848.4	862.1	1101.1	1006.2	6778.7	6920.3	6526.1	6625	6810.5	7256	6740	6921.7	7154.5	7724.3	6975.7	5116.7	6296	6529.7	6132.8	5985.8	6074.7	6616.6	885.1	1082.8	914.6	695.5	872.6	1089.7	969.3
P0A825	Escherichia coli (strain K12)	glyA	20579.4	10864.2	20004.3	11905.4	18773.5	12105.8	18939.7	14716.2	21414.7	11679.4	20915.6	7408.4	4534.7	8001.2	3928.1	7362.4	4822.1	7464.8	4862.3	7956.5	4237.1	8238.3	35226.5	18006.2	30053.5	21688.6	32657	18404.9	31579	21592.9	33219	18390.7	31411.2	16490.6	32096.7	16543.9	30725.1	19689.1	30015.4	15196.6	6935.7	4642.6	6970.8	4102.6	7171.4	4997.7	7231.8
Q16543	Homo sapiens (Human)	CDC37	12618.2	8788.6	12839	13782.4	11472.9	10266	12878.3	15893.1	12913.6	10078	13489.1	8717	7281	9843.5	9604	9198.9	7905.8	9812	11686.5	9729.7	7711.1	10260.9	16803.3	12817.9	16637.8	21259.6	16797.2	12997.3	17454.1	21785.4	17350.8	13981.3	17296.3	16075.9	16073.1	11924	17038.3	19547.2	15416.8	12072.7	10282.8	8464.9	11212.8	11480.3	11165.8	8601.3	11618.4
Q14974	Homo sapiens (Human)	KPNB1	10150.5	7244.4	10603.2	10389.7	9517.4	8648.4	10465.8	12240.8	10506.4	8625.2	11170.7	6469.4	5702.9	7495.6	6852.4	7343.5	7722.8	9258.2	8677.9	7793.3	6454.1	8235.6	17452.4	13543.9	17992.4	19363.6	17167	13666.1	18806.4	20902	17988.6	14710.9	19044.8	15377.5	16290.5	12204	17764	18277.6	15473.8	12097.6	8402.5	6827.1	9065.1	8594.2	8941.2	7082	9331.8
P24534	Homo sapiens (Human)	EEF1B2	7186.3	10306.1	16337.1	17917.7	6170.1	12489.7	15692.6	23718.4	7006.7	12174.4	17481.3												10865	15905.6	20475.7	28663.8	10210.4	16509.4	21348.7	30000	11175.7	16925.8	21523.3	25036.9	8964	14478	20156.5	27954.2	8523.3	14450.2
Q8NFI3	Homo sapiens (Human)	ENGASE												1178.3	822.9	759.1	1048.7	1431.8	1057.4	741.5	1178	1466.1	1010.9	885.9																			4115.2	2503.5	2100.6	3459.2	4581.6	2641.8	2289.9
P47755	Homo sapiens (Human)	CAPZA2	4045.6	3129.4	4112.2	6750	4133.5	3505.1	4406.4	7966.7	4060.8	3685.7	4627.5	935.2	830.9	1297.2	1991	1015.5	932.1	1279.5	2380.4	1071.6	933.7	1323.6	5763.2	4036.3	4965.5	10504.3	4680	3890.5	5350.9	11184.4	4902.4	4267.9	5198.9	8254	3718.1	3256	4484.5	9667.9	3614.7	3436.8	1560.9	1410.5	1896.1	3463.8	1644.1	1417.2	1930
Q9NYF8	Homo sapiens (Human)	BCLAF1	17748.5	11570.1	10400.4	13941.4	16146.2	13719.4	10672.5	16447.4	17895.8	13968.2	11414	5855.4	4774.3	3906.9	4911.4	6271.1	5165.7	3804.8	5744.3	6756.4	5190.9	4246.8	17693.2	13111.1	9936.4	16391.7	16995.6	13799.8	10422.9	17004	18994.9	14373.8	10718.2	13391.1	17579.9	12953.7	10223.3	16367	17152.3	13359.8	8857	6878.9	5182.1	6713.7	9209	7283	5140
O00567	Homo sapiens (Human)	NOP56	9803.5	8647.2	8733.9	13539.3	9314.2	10794.7	8752.9	15056.8	10522.5	10645.9	9054.7	4108.4	4023.9	3621.6	4590.3	4221.6	4502.4	3775.2	5944.4	4609.6	4648.9	4239	11351.7	11022.1	10249.4	15487.6	11375	11164.3	10685.2	17789.6	11976.6	12163.1	10666.9	11914.9	10744.6	10434.8	10102.3	14176.4	10447.4	10489.4	14646.4	14483.2	13416.8	16025.3	16129.2	14445.2	13748.8
Q15029	Homo sapiens (Human)	EFTUD2	12299.4	9953.3	12284.4	15353.9	11726.8	11940.9	12306.3	17776.8	12764.8	11856.6	12526.4	3206.7	2980.3	3465.2	3754.9	3456.1	3473.2	3574.3	4494.3	3507.5	3448.5	3743.4	16498.5	14861.1	15983	22609.8	16178.3	14735	16658.8	24138.7	17034.9	15880.7	16272.2	18516.5	15720.6	13769.7	16021.2	22210.9	14916.5	13941.2	6148.9	5892.7	6396.7	7224.5	6397.6	5875.2	6483.8
P20042	Homo sapiens (Human)	EIF2S2	11146.3	10222.5	11194.5	12384.7	10396.9	12241.1	11373.6	14140.9	11329.5	12428.8	11423.5	3542.5	3768.9	3778.6	3815	3944	4384.8	3838.5	4787.2	4100.2	4341	4149.9	13885.6	14355.7	13689	15985.6	13559.2	14610.9	14477.4	16417.2	14356.8	15718.3	14456.5	12578.9	12645.9	13471.6	13345.8	14882.9	11921.8	13148.2	6564.6	7539.3	6919	7752.4	7226.2	7654.9	7276.6
P33991	Homo sapiens (Human)	MCM4	8378.5	3834.4	5185.7	16060.9	8025.9	4372.2	5367.8	19252.6	8696.9	4518.2	5456.3	12469	7212.3	8856.9	20289.3	13664.8	7777	9082.9	25014.1	14311.1	7897.7	9665.8	7626.4	4077.7	4880.6	15361.3	7947.8	3908.5	5137.3	17113.5	8359.5	4412.3	5082.6	12094.8	7026	3135.6	4384.5	14560	6879.8	3485.9	13325	7236	8882.7	21927.5	14546	7031.9	9084.1
P16152	Homo sapiens (Human)	CBR1	3766.7	3459.6	7214.2	8941.5	3604.2	4007.4	7477.9	10798.8	3930.8	4031.7	7781.9	2073.3	1939.3	2989.8	3378.2	2092.1	2077.4	3094.1	4131.5	2097.2	2162.3	3135.3	3505.8	3312.4	7079.1	10108.3	3382.2	3236.5	7368.8	10829.3	3567.2	3426.5	7276.5	8156.1	3172.1	2932.9	7410.1	9822.9	3077.9	3114.8	1763	1574.9	3140	3442.1	1748.4	1493.1	3196.7
P27635	Homo sapiens (Human)	RPL10	7217.6	6411.4	8768.6	10583.8	6924.3	7567.3	9089.5	12252	7656.3	7721.7	9114.1	11521.9	11974.1	15177.6	14780.8	12309.8	13667.9	15097.9	19178.7	13186.3	13777	16771.7	15098.4	14614	16929.5	23826	14872.4	14304.8	18145.7	26556.9	15255.3	15588.4	17254.3	18079.4	14104.2	13474.6	17545.3	22468.8	13288	13162.7	16356.5	17285.6	19690.2	20076.7	17582.6	17225.8	20338.3
Q5JTH9	Homo sapiens (Human)	RRP12	8274.2	6890.9	9688	8776.7	8134.6	8183.6	9889.5	9848.8	9012.8	8322.1	10356.9	2132.5	1984.8	2398.4	1966.8	2241.1	2189.9	2457.2	2380.3	2408.2	2272.8	2732.2	12246	10589.2	13562.4	12404	11827.6	10840.9	14347.7	13921.9	12575.4	11752.5	13852.6	9397.2	11132.8	9676.7	13264.7	10890.9	10920.4	9706.2	5809.4	5187.4	5971.6	4718	6036.8	5484.4	6024.5
P62495	Homo sapiens (Human)	ETF1	10245.5	11409.5	12467.9	12047.3	9845.2	14332.5	12592.3	13948.2	10810	14222.9	12795.5	700.7	835.3	754.4	857.2	826.1	955.5	836	1094.3	840.5	1032.3	858.2	12941.2	16111.7	15079.5	16391.2	12859.5	16029.5	15700.7	17681.9	13241.8	18078.4	14916.8	12659.4	12142.8	15781.4	15305	15693.6	11989.5	15981.1	778.2	918.4	876.6	897.1	838	945.6	876.2
P48444	Homo sapiens (Human)	ARCN1	13023.9	15136.4	17734.2	18339.2	12417.3	18674	18265.1	20976.3	13928.4	18839.4	18621.7	2024.8	2970.6	3216.2	2803.9	2209.4	3458.5	3238.3	3420.3	2311.4	3419.6	3577.9	9412.5	12688.2	12600.4	13957.9	9126.3	12544.6	13221.9	15493.5	9395.9	13704.2	12556.9	11119.8	8440.7	12032.4	12747.4	13553.6	8268.3	11687.7	2923.4	4611.2	4384.3	4096.4	3160.1	4577.2	4590.1
O60716	Homo sapiens (Human)	CTNND1	8748.7	8514.7	5310.6	11447.6	8161.4	10515.7	5450.2	13059.7	8999.5	10764.6	5862.7	9696.8	11195.5	6043.9	11598.3	10467.7	12556.8	6311.6	14478.6	10955.3	12636.4	6844.2	11776.9	13047.4	6325.3	17495	11853.7	13290.3	6453.9	19026.3	12200	14428.3	6692.5	13871.8	11696.7	12782.7	6188.4	17303.4	11094.2	12931.9	17852.3	20169.3	11059.7	20423.4	18555.1	20360.3	11636.2
P30740	Homo sapiens (Human)	SERPINB1	5966.2	13916.4	3487.8	25960.7	6217.2	16984.9	3772.2	32332.5	6178.5	16878.8	3810.1	1340.3	4128.7	775	5890.1	1420.9	4941.2	824	7813.2	1432.9	5038.1	867.7	8296.1	19577.8	5256.3	37926.2	8405.8	19001.9	5370.2	40889.6	8424.3	21153.9	5699.2	31242.5	6334	18812.2	3487.3	37609.4	5928.5	19042	2354.6	6376.4	1415.2	9065.2	2434.2	6211.4	1427
Q9BXP5	Homo sapiens (Human)	SRRT	15700.8	9517.6	13539.2	15389	14089.6	11030.4	13913.3	17802.2	15940.2	11439.4	14270.5	6416.7	4791.2	5997.2	6268.7	6891	5410.2	6095.1	7552.1	7313.8	5581.5	6603.6	17763.5	12172.6	14776.2	19095.5	17193.4	12079.9	15645.3	20550.5	18336.5	13065.8	15558.1	15539.9	17823.6	11783.1	15891.6	19032.6	17147.6	11907.5	10117.5	7701.7	9066.2	9839.3	10669.1	7874.6	9314
O14980	Homo sapiens (Human)	XPO1	11898.6	9232.4	12283	16690.7	11912.7	11291.6	12455.4	19697.4	12653.4	11145.4	12987.8	2614.2	2416.3	2951.2	3507.6	2937.2	2760.1	2924.4	4145.3	3020.3	2772	3201.9	12308.6	9955.2	12059.5	18346.2	12156.8	9760	12418.3	20082	12527.9	10626.1	12164.2	14451.8	11659.3	9206.9	12180	17750.1	11211	9303.8	4287.8	3609	4109.5	5259.6	4539.9	3607.2	4272
Q13595	Homo sapiens (Human)	TRA2A												3772	3327.3	3208.6	3075.7	3968.5	3677.1	3214.4	3622.8	4180.6	3690.3	3513																			4012.4	3379.9	2955.6	2534.9	3751	3357.2	3321.7
O95831	Homo sapiens (Human)	AIFM1	10459.2	7817	4181	6931.5	9857.5	9812.6	4292.6	8203.1	11290.8	9546.6	4460.7	3559.5	3303.8	1955.5	2487.4	3909.7	3669.3	1969.8	2912.6	4065.4	3604.4	2147.7	16393.6	13828.6	6326.5	12143.8	16689.6	13833.5	6784.4	12966.6	17556.9	15188	6725.2	9798.3	16830.8	13964	6319.5	11862.2	16172.5	13935.6	8158.3	7725.4	3451.3	5664.4	9051.1	7493.1	3550.4
Q99497	Homo sapiens (Human)	PARK7	17643.2	13825.5	14962	19282.2	15386.7	16414.4	14856.3	22369.9	17292.2	15686.7	15178.3	3703.2	3714.8	3392	4346.8	4182.6	4257.8	3525.1	5183.9	4145.7	4164.9	3694.4	17737.5	15836.9	13877.4	21568.7	17667.3	15743.9	14781.6	23203.8	18391.7	16435.2	14264.8	17435.6	17577.2	15154.8	14154.1	21303.8	16335.7	14649.7	4304	4212.5	3704.9	4584	4596.5	4283	3742.7
O00232	Homo sapiens (Human)	PSMD12	8548.1	7430.9	8432.5	10329.8	8205.6	9081.3	8423	12273.9	9128.4	9054.9	8625.8	3086.6	2762.5	2601.8	3082.2	3123.2	3178	2802.5	3667.4	3502.8	3393.3	3077	13649.2	12739.5	12164.6	17265.6	13875.5	12989.3	12992.1	19122	13936.9	13974.5	12387.6	13130	12667.5	11720.5	11874.9	15822.5	12127.2	11774.5	5197.1	5529	4823.8	5935.1	5651.3	5397.6	5074.8
P41091	Homo sapiens (Human)	EIF2S3	11070.3	10523.9	11808.4	13161	10857.4	13140.5	11864.7	15266.9	11935.4	12907.3	12397.6	3007.6	3395.2	2673.2	3411.6	3306.6	4053	3007.7	4219.8	3278.1	4018	3063.4	10936.8	11185.8	10831.9	13477.7	10697.6	11163.8	11390.8	14374.1	10924.6	12188.5	10719.9	10495.6	10515.9	10958.9	11325	13268.5	10215.7	11365.5	3186.8	3576.9	3172.8	3468.1	3245.9	3418.4	3317.2
P54652	Homo sapiens (Human)	HSPA2	614.6	410.7	566.6	460.9	553.3	493.1	524.5	562.5	649.5	506.7	599.6	323.2	268.2	332.2	367.7	323.2	314.6	328.2	417.1	354.7	316.1	377.3	3973.1	3346.7	4824.2	4445.5	3639.9	3412.6	4820.4	4835	3992	3518.2	4875.2	3194.6	2723.4	2400.3	3557.4	3731.1	2720.4	2613.1	2379.6	2078.4	3076.8	2762.5	2636.3	2185.7	3152.2
P41250	Homo sapiens (Human)	GARS1	14282.1	15601	16846.7	24328.4	13615.8	18655.1	17163.6	29330.1	14155.5	18861.4	17957.2	4875.8	6343.3	6620.7	8627.4	5204.1	6977.8	6451.2	10477.4	5292.7	6918.4	7093.6	13921.2	17581.3	17095.8	28257.2	13613	17475.3	17941.7	30425.1	14165.6	18911.1	17311.5	21859.7	13003.5	17096.7	17642.6	28393	12361	16929.3	8359.6	11784.1	11547.1	15732.9	9175.1	11906	11876
Q9UM54	Homo sapiens (Human)	MYO6	11040.5	6837.7	6900.7	23838	11045.7	7776.4	7239.6	25127.1	12201.6	8040	7452.1	4082	2686.9	2692.7	7295.5	4412.1	2799.6	2889.1	9587.6	4630.6	3081.6	2947.4	10995	6542.2	5524.9	26818.1	10916.1	6040	5793.8	31312.9	11725	6800.3	6046	21702.7	9888.9	5112	4885.2	25392.6	9543.5	5476.4	5425.7	3344.3	2888.3	10214.8	5672.2	3128.1	3055.7
O76021	Homo sapiens (Human)	RSL1D1	17335.9	12968.1	11591.3	13396.2	15938.3	15578.9	11729.4	14849.5	17315.1	15516.6	12015.5	9460	9220.1	7236.8	7403	10638.9	10474.8	7115.6	9742.7	11175.1	10474.7	8276.2	16314.4	14098.3	10585.7	13135.5	15945.6	14106.3	11203.7	14226.8	16464.9	15219.9	11093.1	10282.8	15805.4	13694	11171.3	12557.5	14966.6	13282.6	7896.2	7343.7	5764.7	5897.9	8830.9	7645.7	5824.7
P42285	Homo sapiens (Human)	MTREX	9995.3	7706.4	10570.2	12422.6	9691.7	9430.6	11305.8	14555.8	10575.2	9265.6	11205.3	2693.3	2398.7	2926.8	3124.3	2896	2719.4	2851.2	3985	3086.1	2736.9	3234.3	13820.9	11234	13421.9	17618.2	13297.3	11359.5	13938.5	18749.6	14018.8	12437.7	13937.1	14333.4	12622.5	10359.6	12985.2	16886.7	12261.8	10754.1	3855.9	3648.2	4395.5	4833.4	4161.1	3670.6	4403.1
Q58FF7	Homo sapiens (Human)	HSP90AB3P	454.5	331	308	402.4	414.3	332.5	320.1	516.8	476.4	361.2	343.8												778.8	577.4	526	849	785.5	590.6	540.2	883.7	872	651.2	547.2	668.5	786.3	551.5	528.9	800.5	782.3	587.7
Q9NSI2	Homo sapiens (Human)	SLX9												1717.1	1494.6	2261.4	1837	1931.5	1742.7	2419.7	2042.4	1950.8	1703.7	2462.4																			1838.5	1368.6	2155.9	1498.7	1848.8	1391.7	2196.7
Q9BTC0	Homo sapiens (Human)	DIDO1	8748.1	5688.3	6735	9589.8	8264.5	6693.1	7154.8	10939.7	9312.8	6768.3	7435.4	2393	1727.4	2093.3	2287	2405.8	1879.7	2146.8	2596.9	2593.4	1865.2	2263.1	7253.8	5342.9	5934.8	9242.8	6828.6	5261.8	6175	9406.3	7563.7	5698.3	6138.3	7388.9	6271.5	4482.3	5095.2	8195.4	6347.3	4766.2	4409.1	3322.1	3674.3	4761.8	4601.8	3399.7	3676.3
P15170	Homo sapiens (Human)	GSPT1	5821.4	4514.2	3376.7	4122.6	5360.8	5544.9	3422.8	5021.6	6113.4	5519	3599.3	8155.6	7486.9	5694.1	6299.1	9034.2	9045.9	6005.7	7987.8	9573.3	8822.9	6315.3	7985.4	7076	5347.1	6837.3	7958.6	7227.1	5475.1	7238.2	8503.9	7870.3	5421.6	5216.9	7549.3	6400.9	4731	6187.3	7456.6	6736.7	1524.9	1341.1	1059.6	1124	1693.2	1420	1121.8
P0A870	Escherichia coli (strain K12)	talB	7597.9	4016	7501.2	4646.5	7162.3	4620.5	7239.6	5439.5	8182.3	4357.6	7826.9	4513.5	3035.5	4870.3	2893	4665.8	3208.3	5011.1	3445.1	4838	3152.4	5351.8	12185.9	7070.3	11345.3	8205.3	11789.3	7013.6	11514.6	8151.5	12372.3	7229.8	11835.1	6582.1	12031.6	6622.7	11518	7329.1	11596.1	6278.4	8530.8	5458.1	8471.8	5626.4	8802.7	5480.1	8881.8
Q13310	Homo sapiens (Human)	PABPC4	10407.8	6177.9	8573.3	8582.5	9877.1	7447	8665.9	9880.8	10940.1	7220.4	8834.2	2870.6	2004.1	2661.1	2283.4	3108.8	2398.8	2365.6	2899.6	3311	2250.8	2844.9	14026.3	8690.3	10270.7	12110.7	13986	8975.6	10845.1	12824.7	14471.4	9596.3	10712.6	9131.7	13615.4	8146.2	10496.8	11345.6	13332.2	8174.9	7510.4	5226.6	6032.5	5604.6	8038.3	5222.6	6127.3
P04844	Homo sapiens (Human)	RPN2	11340.1	11038.5	10805.6	15951.1	10788.4	13925.7	11488.6	17272.4	11849.6	13552.5	11016.1	4002.2	4518.6	4156.1	4734.3	4453.6	5069.3	4266.3	6016.9	4377.8	5159.4	4542.4	13207.2	14440.1	11979.1	17871	13061.1	14233.3	12392.7	20376	13298.8	15820.6	12095.9	12940.7	12325.7	13712.2	11587.4	16635.4	11754.5	13821.1	10061.7	11333.5	9527.6	11297.4	10460.4	11258.9	9678.4
P0ABK5	Escherichia coli (strain K12)	cysK	10949	5940.2	12185.4	6739.1	11365.1	6556.8	11343.4	7663	12553	6181	10983.1	3777.6	2225.1	3943.1	2116.1	3714	2380.5	3794.1	2444.3	3985.3	2405.6	4303.5	18512.5	10233.4	17685.3	11911.1	18527.2	10614.3	18811.2	12271.9	18462	10015.4	16735.2	8203.5	19089.8	10292.5	18432.1	11646	18120.6	9670	5083.9	2681.8	4873.6	2090.3	4675.2	2600.1	4851.9
Q9Y6N5	Homo sapiens (Human)	SQOR	14074.6	13101.1	2844.7	10813.8	13671.1	16375	2997.7	12669.8	15540.5	16090.4	3156.1	3868.5	4435.3	1243.4	3141.8	4408	5316.5	1216.7	4032.3	4756.7	5482.6	1345.6	11781.9	11813	1966.4	9429.3	11766.2	11931.5	2010.3	10098.2	12166.3	13032.7	2049.9	7335.4	11922.3	11910.7	1379.5	9173.4	11345.6	11872.1	6157.9	6602.3	1925	4649.9	7013.5	6598.9	2022.6
Q9NZM1	Homo sapiens (Human)	MYOF	5050.7	6600.8	10767.1	5857.1	5210.9	7425.5	10897.4	6311.8	5565.3	7281.9	11538.1	5604	6139	9643.5	5452.6	5812.2	6997.1	9651.6	6406.1	6143.7	7370.6	11040.3	7508.7	9676.7	17115	8373.2	6989.1	9849.7	17462	8956.6	7437.4	10807.5	17362.4	6237.9	6383.8	8749.4	17172	7216.3	6318.9	8895.7	4945.5	5990.6	11001.7	4868.1	4904.6	6399.6	11292.4
P07954	Homo sapiens (Human)	FH	12566.3	9244.4	6911.6	12064.6	11853.2	11086.4	6931.3	14112.6	13066.1	11091.6	7341.9	3294.6	2916.9	2230.4	3003.6	3469.6	3362.7	2071	3633.4	3524.3	3161	2360.2	20654.9	16523	11385.5	21215.5	20186.9	16711.1	12178.1	23024.6	21055.3	17887	12052.9	17624.7	19655.7	15781.2	11035.8	20658.9	18455.5	15508	6793.3	5908.9	4051	6133.9	7210.7	5695.5	4166
Q13616	Homo sapiens (Human)	CUL1	7373.3	5385.6	7942.5	10552.4	7140.4	6415.6	7836.5	12189.7	7872.1	6574.1	8382.4	784.3	750.6	956.1	1214	927.3	888.5	1002.5	1456.7	952.2	927.4	1119.5	8116	6034.6	8395.2	13136.9	8068.9	5933.4	8639	13955.2	8200.5	6587.4	8505.8	10272.8	6970	5051.5	7919.8	11936.8	7061.8	5219.5	1921.1	1589.8	2003	2449.2	1924.5	1635.9	2050.4
Q96F44	Homo sapiens (Human)	TRIM11												405.2	304.5	482.3	402.3	379.9	325.8	521	469.5	413.7	371.3	519																			698.9	732.4	709.6	1035.2	866.3	511.7	833.6
Q8IWJ2	Homo sapiens (Human)	GCC2	6769.3	4915	4977.9	5790.9	6798.1	5738.8	5205.7	6747.2	7096.7	5881.9	5392.4	1638.6	1368.7	1183.7	1422.7	1776.3	1522.5	1268	1603.8	1852.2	1485.2	1339	9583.1	7362.4	6309.2	8771.7	9379.6	7702.8	6650	9277.5	10359	8064.5	6823.4	6335.4	8198.6	6091	5316.6	7048.1	8187.6	6353.4	895.2	752.8	654.5	773.5	929.1	819	621.5
P35749	Homo sapiens (Human)	MYH11	896.7	707.5	1468.1	1364.8	902.4	841.3	1500.2	1282.7	974.1	872.8	1602.7												939	735.7	1107.1	1048.5	937.5	780.5	1172.4	1141.8	998.5	835	1174.5	687	807.8	621	1103.9	898.4	834.3	635.8	211.1	153	308.2	254.9	199.1	167.5	299
P52948	Homo sapiens (Human)	NUP98	6999.2	5173.7	6231.9	8846.3	6536.4	6225.9	6354.5	10115.8	7251.6	6266.3	6673.4	1663.3	1388.8	1475.7	2027.9	1770.4	1641.4	1514.1	2502.2	1991.8	1635.3	1679.9	13654	10651.1	12090.5	19412.6	13443.2	10890.8	12648.1	21254.5	14387.4	12005.3	12970.6	15051.1	13111	9969.6	11860.1	18384.7	12563.4	10295	5835.6	4965.6	5122	6696.9	5968.7	5052.4	5312.7
Q06830	Homo sapiens (Human)	PRDX1	40933.4	17688.5	11107.5	30395.1	37025.8	21372.9	11127.5	37814.3	42449.2	21003.6	11907.1	11462.5	6842.3	6080.7	8850.5	12098.6	7462.9	6137.8	10862.8	13046.9	7538.7	6722.2	44361.7	21186.6	12474.8	38776.6	43890.7	21190.5	13347.8	41107.5	45089.6	22434.7	13502.2	31413.4	44586.3	19852.1	12696.5	39060.8	40923.6	19754.7	7153.3	3695.2	2168.8	4781.3	7400.1	3778.3	2222.7
P08195	Homo sapiens (Human)	SLC3A2	9992.9	9380.4	2767.4	4693.4	9285	11448.4	2881	5488.6	10495.7	11522.9	2956.4	847.4	999.1	301.4	458.8	1009.7	1203.5	301.5	591	1106.6	1197.5	310.4	16159.8	16768.7	4707.2	8385.3	16596.2	17364.9	4925.9	8961.6	17442	18648.2	4998.7	6440.3	15986.2	16703.7	3917.1	7648.5	15274.8	16296.5	3928	4367.9	1168.7	1834.3	4217.2	4374.9	1274.5
Q9H223	Homo sapiens (Human)	EHD4	11015.7	5962.6	6976.5	6002	10302.5	7075.1	7149.4	6687.8	11540.5	7219.9	7634.7	8351	5206.7	5284.7	4074.5	9125.2	5901.6	5433.9	4908.4	9804.7	5918.4	5939.5	17874.4	9736.6	10409.8	8671.6	17533.3	9954.8	10987.8	9762	18691.6	10886.1	11033.2	6710.7	17308.7	8991.8	10232.7	7684.1	16759.6	8995.6	11414.8	6757.6	6723.8	4719.3	12211.2	6955	6934.4
O43242	Homo sapiens (Human)	PSMD3	8570.1	7328.4	7328.6	9716.6	7977.7	8753.2	7410.9	11264	8894.6	8951.1	7799.8	4960.2	4987.9	4947.1	5711.1	5445.1	5836.6	5013.1	7144.6	5579.4	5865.9	5565.5	10016.3	9283.2	8931.3	12188.8	10033.2	9436	9230.3	13112.9	10488.5	10278.1	9165.4	9092.7	8849.2	8244.3	8057.3	10929.6	8789.4	8318.4	7113.8	6654.7	6780.1	8247.8	7598.1	6836.1	6870.3
P78344	Homo sapiens (Human)	EIF4G2	11642.9	11812.9	16255.4	14678.4	11056.4	13909.9	16345.3	16941.5	11802.6	13917.1	16945.3	2584.7	3238.7	4350.2	2955.2	2690.3	3608.7	4459.5	3834.5	2886.2	3637	4861.5	14267.8	16969.2	21795.8	19994.2	13806.6	17333.9	22774.9	22342.9	14668.3	18432.7	22453.8	15832.5	13438	16440.2	22436.4	19150.4	13271.7	16590.4	5852.5	6974.9	8970.3	6742.5	5901.8	7188.1	9138
P14868	Homo sapiens (Human)	DARS1	8565.3	8998.4	7705.8	14624.7	8389.6	11341.7	7643.5	18111.8	9401.1	11277.8	8331.2	7276.7	8773.6	7661.4	10643.1	7837.2	10065	7822.1	13004.5	8105.4	10096.3	8281.7	12122.1	13580.5	10330.4	22099	12025.5	13287	10658.3	24069.5	12261.5	14704.2	10518.7	17107	11232.3	12887.3	9948.2	21406.8	10744.8	12969.4	11103.8	13438.9	10039.4	17794	11516	13074.4	10306.5
Q15691	Homo sapiens (Human)	MAPRE1	8972.2	5651.6	9039.8	8914	8288.2	6468.1	9088.4	10196.4	9247.6	6414.7	9493.2	2487.6	2152.3	2407.3	2533.7	2747.7	3289.9	3731.9	2899.3	2857.4	2202.7	2497.3	10996.4	7595.7	10848.3	11980.4	10858.5	7818.1	11489.8	12546.3	11392.1	8103	11227.1	9257.4	10876.6	7173.5	11184.2	11414.7	10278.6	7106.8	3195.9	2339	3163.1	2819.5	3486.7	2421.4	3433.7
Q16851	Homo sapiens (Human)	UGP2	7662.7	6729.7	6997.1	10999.9	7263.8	8104.6	7045.7	12676.2	7945.9	7998.7	7246.6	933.8	883.1	840.3	1138.2	1027.1	1047.3	900.7	1494.6	997.5	1009.6	965.5	10127.6	9590.2	9108.8	16424.1	9735	9474.8	9431.4	17362.2	10568.1	10454.6	9483.4	13229.7	9180.8	8717.1	8304.2	15620.7	8975.2	9118.7	1711.7	1888.7	1345.7	2271.1	1963.1	1758.7	1418.6
O95373	Homo sapiens (Human)	IPO7	5287.1	4509.3	7846.8	7518.2	5441.1	5382.4	7731.7	8856.9	5658.8	5521.7	8359.2	2748.6	2367.3	4292.1	3612.5	2876	2626.2	4508.2	4518.6	3096.8	2641.2	4884.2	7067.3	6346.2	11255.6	12007.2	7103.9	6134.3	11693.4	13282.9	7248.5	6572.1	11098.1	9561.6	6820.7	5795.3	11895.6	11835.6	6614.4	5892.4	3268.1	2971.1	4897	4281.4	3291	2892.4	5104.4
Q16881	Homo sapiens (Human)	TXNRD1	6350.4	5115.2	10321.2	5927.1	5949.5	6211.3	10012.2	7641.2	6859.8	6053.8	10699.9	1639.9	1482.6	2501.3	1703.2	1693.2	1703.7	2621.3	1857.5	1675.4	1662.4	2666.5	8621.9	7613.5	12050.8	9688	8423.4	7545.2	12604.4	10194.7	8897.6	8088.4	12207.5	6997.9	7852.1	6719.5	12026.3	8785.3	7800	6852.2	1592.6	1474.1	2696.5	1473.1	1569.3	1601.2	2712.6
P30153	Homo sapiens (Human)	PPP2R1A	12370.7	10361.6	14212.7	14876.5	10735.1	11996.5	14019.3	16872.8	11982.4	12020.4	14758	4217.8	3951.3	5249.3	4752.8	4376	4435.9	5361.1	5661.1	4592.4	4577.8	5622.6	12146.9	11610	13317.5	15913.6	11888.8	11528.3	13910.7	16899.8	12425.8	12480.6	13958	12394.1	11066.3	10479.4	13441.4	14742.4	10919.8	10490.3	4402.9	4215.1	5310.2	4728.9	4331.7	4177.3	5408.7
A0MZ66	Homo sapiens (Human)	SHTN1	7363.9	8437.5	3821.7	6983.2	7381.7	9967	3983	7938.6	7953.7	10213.4	4215.3	231.8	272.3	342.6	204.9	247	323.4	356.8	207.9	264.2	314.1	362.6	12031.4	15302.8	5376.9	11732.8	11824.9	15843.3	5456	13428	12675.8	16562.9	5518.2	10157.2	11186.4	14820	4363.8	11030.4	10592.6	15144.7	847.3	1335.9	359	790.3	957.7	1416.8	383.1
P26358	Homo sapiens (Human)	DNMT1	8000.3	4124.1	7093.5	7974.3	7247.7	4662.7	7270.2	9231.4	8278.5	4821.6	7587	6488.7	4468.6	6705.7	6806.4	6713.9	4974.2	6764.1	7995.3	7658.6	5134.7	7220.2	8087.2	4238.4	7499.5	9326	7658.1	4180.9	7617	9659.1	8298	4529.1	7980.4	7368.1	7771.3	3738.2	7498.8	8703.2	7690.8	3941.9	10501.1	5819	10596	10300.1	11043.6	5837.5	10821.2
Q14573	Homo sapiens (Human)	ITPR3	5532.1	7269.2	5069	9546.5	5440.7	9148.5	5216.2	9563.7	5877.5	9294.4	5443.9	1749.6	3006	1797	2335.8	1820	3308.5	1945	3139.7	1956.2	3382.5	2063.5	7393.2	12202.3	7499.9	12700	7331.9	12130	7786	15017.5	7745.8	13644.2	7584.8	8964.8	6457.4	11407.9	6289.3	10686	6386	11824.1	3574.2	5899.2	3645.1	4640	3642.9	6182.5	3752.9
P0A8T7	Escherichia coli (strain K12)	rpoC	7418.1	4837.5	7530.8	5514.3	7390.7	5571.6	7271.3	6408.7	8140.1	5373.7	7794.3	8223.4	5730	7921.9	6029.6	8463.7	6188.4	8289.5	7193.3	8934.7	6120.7	8417.3	17243.3	10348.9	16045.1	12420.4	16709.7	10248.7	16607.6	12451.3	17489.4	10559.3	16448.4	9172.7	16164.1	9285.4	15208.8	10636.5	15680.4	8965	15833	10416.7	16040.5	10232.4	16431.4	10620.4	16906.7
Q14195	Homo sapiens (Human)	DPYSL3	5179	7051.5	10175.6	3089.3	5020.1	8201.5	9877.6	3332.4	5411.7	8234	10787.5	711.9	1068.5	1686.2	439.1	737.2	1280.8	1740	509.3	755	1221.5	1818.5	4961.8	7843.3	10638.2	2589.6	4875	8294.6	11057.6	2852.4	4921	8541.6	11053.6	1647.4	4235.7	7325.5	10560.6	1893.4	4260.8	7222	1601.2	2488	2550.1	817	1772.9	2624.1	2643.7
O60313	Homo sapiens (Human)	OPA1	7919.5	4605	6730.8	10485.3	7630.6	5460.7	6722.8	11595.6	8456.1	5540.5	7077.9	3914.3	2746.5	3251.6	4880	4190.5	3069.4	3391.5	6054.9	4464.9	3138.4	3570	12189.1	7609.8	8744.5	17404.8	12019.9	7578.1	9213.2	18767.4	12576.5	8310.6	9141.4	12483.2	11006.7	6342.3	7890.5	15504	10615.4	6602.4	4767.8	3333.5	3825.4	5589	4918.2	3398.9	3911.4
Q9UHB6	Homo sapiens (Human)	LIMA1	7150.6	5692.6	7969.6	15037.5	6451.2	6714.5	8061	17453.6	7312.8	6744.5	8473.4	2544	2292.2	2853.6	4388.9	2544.1	2426.5	3040.2	5330.9	2771.9	2468.7	3131.4	11231.8	10148.7	12701.2	24630.6	10392.4	9771	13236.4	25728	11348.9	10399.9	13289.7	20507.1	9360.8	8574.2	11570.1	24093.3	9122.9	8902.8	3707.5	3579.9	4294.3	7239.4	3783.7	3596.9	4392.6
O15031	Homo sapiens (Human)	PLXNB2	5132.2	4666.4	4608	5764.5	5071.6	5549.5	4758.8	6846	5452.1	5701.6	4986.6	1630.7	1739.8	1683.8	1822.8	1841.7	1943.4	1757.2	2183.6	1896.7	2086.2	1910.1	7387.2	7491.3	6457.4	8981.2	7107.1	7191.8	6638.7	9694.2	7520.6	7903.6	6700.7	6885.7	6450.8	6700.4	6116.9	8104.6	6556	6721.9	3523.3	3453.6	3054.9	3633.6	3973.3	3535.1	3206.7
Q96SI9	Homo sapiens (Human)	STRBP	8085.6	4291	2341.9	5446.7	7587	5332.4	2386.1	6495.5	8728.2	5268.3	2577	1566	1354.2	877.8	1288.7	1769.8	1405.6	946.3	1415.2	1784.7	1439.7	973.8	11774.1	7085.3	3723.6	9281	11820.4	7260	4023.5	9791.3	12403.9	7701.7	4042.1	6980.2	11271.9	6323.1	2857.6	8233.5	10801.1	6435.9	1077.4	646.9	366.1	701.2	1093	673.2	402.8
Q93009	Homo sapiens (Human)	USP7	15282.8	11115.5	6723.5	10560.1	15151.8	13722.4	6701.6	12744.5	16812	13703.8	7134.1	4341.1	3696.1	2604.4	3307.1	4725.4	4318.9	2795.4	4049.3	5130.7	4435.9	3180.3	21688.2	16324	9496.7	15936.5	21555.3	16498.6	10095.5	17071.8	22156.9	18334.7	9832.1	12020.4	20971	15461	8377.5	14490.8	19751.7	15634.6	14614.9	12174.2	6746.6	10676.4	16040.5	12457	6996.9
Q92973	Homo sapiens (Human)	TNPO1	7293.7	5470	8040.5	8313.5	6991.1	6694.1	8152.1	9885.5	7909.4	6749.9	8612.6	200.6	180.2	214.1	227.6	203.1	187.6	216.2	263	208	191.6	230.2	8538.3	6866.1	9197.4	10879.1	8514.6	7001.8	9488.9	11796.1	8749.9	7593.6	9559	8531.9	8014.5	6260.4	9092.8	10016.2	7975.4	6569	1825.6	1543.5	2117.1	2040.7	1906.8	1540.9	2149
Q14966	Homo sapiens (Human)	ZNF638	5889.2	4725.4	5106.8	5700.4	5709.6	5453.2	5231.7	6416.7	6303.1	5654.8	5476.9	267.6	221.3	270.9	265.3	311	308.2	246.4	351.2	329.7	282.6	290.8	12139.6	10360.7	10041	12793.2	11846.7	10777.4	10418.6	13197.4	12834.4	11519.4	10694	9868.9	10740.2	8932.8	9434.1	11335.6	10469.8	9336.6	1102	868.8	905.6	1022.1	1133.8	911.3	960.9
P36957	Homo sapiens (Human)	DLST	8709	7273.3	5426.3	8783.9	7606.2	9527	5438.7	10913.8	8612	9381.9	5463	4149.4	5137.1	2905.2	4486.5	4371.8	5482.1	2961.9	5061.4	4581.8	5351.9	3122	8811.8	8838.2	5541.3	10383.2	8649.8	9347.9	5718.5	10803.3	8999.3	9900.7	5560.8	8153.5	8082.9	8604.9	4921.4	10234.8	7578.8	8968.4	4737.5	5719	3155	5202.1	5061.7	5644.8	3295.6
Q5JPE7	Homo sapiens (Human)	NOMO2												160.7	156.3	146.8	142.8	186.5	157.3	146.3	175.7	203.8	177.1	160.3																			172.2	181.3	153.8	173.9	200.2	165.9	160.2
Q9Y520	Homo sapiens (Human)	PRRC2C	7072.7	4738.9	7367.7	6600.3	6581.7	5767.2	7409.7	7627.9	7641.6	5828.3	7746	4176.8	3568.7	4625.9	4163.5	4576.8	3888.5	4782.2	4864.3	4866.3	4012.7	5181.6	13308.4	10072.1	13319.7	14520.1	12618.3	10474.2	13784.6	14187.1	13927.1	11108.1	14033.2	10737	11451.9	8550.3	12360	12510.1	11312.8	9003.5	6628.7	5017.3	6806.2	6494.6	6806.1	5290.7	6917.3
P62987	Homo sapiens (Human)	UBA52	2182.4	1906	2405.2	3046.7	1929.7	2281.8	2377.9	3297.1	2087.7	2257.7	2503.9	2762.2	3296.6	2994.8	4255.5	2759.5	3558.3	2452.3	5712.5	2907	3284.9	3104.7	1740.4	1716.4	1903.3	2734.4	1555.6	1875.8	1947.4	2929.1	1965.5	1819.3	2125.7	2560.3	1552.2	1622	1888.4	2751.3	1467.8	1657.6	968.3	1076.6	1310.3	1444.7	1076.9	1083.5	1282.3
Q9Y266	Homo sapiens (Human)	NUDC	21746.3	12514.8	16245.8	19672	20512	13681.5	17033.8	22261.5	22573.7	13375.5	17633.9	4000.1	2461.2	3558.2	3994.2	4542.3	2729.5	3510.3	4895.5	4719.8	2652.7	3913.8	31177.1	16906.7	22083.2	30561.5	29206	16822.1	23295.2	31412.6	31318.5	17904	23517.6	25357	28749.2	14775.2	21856.4	29085	27492.2	15401	4549.2	2739.3	3910.6	4759.7	5340.5	2830.3	4036.3
Q9NSD9	Homo sapiens (Human)	FARSB	9627.2	8061.3	10543.8	17291.6	9187.3	9634.4	10652.8	20604.2	10197.3	9770.5	11236.8	4169.5	4293.7	5018.4	7231	4573	4921.7	5136.1	9237.8	4890.5	4874.5	5580.3	13859.9	12736	14520.2	28494.2	13658.8	12253.2	15430.5	31146.7	13960.8	13481.9	14920.3	22761	13605.4	12017.1	15544.5	28680.3	12887.3	12319.1	4794	4690.3	5387.6	7813.8	4993	4562.6	5475.6
P07339	Homo sapiens (Human)	CTSD	9171.8	7122.4	8281.9	9830	8884.4	8677.5	8322.6	11774.1	10057.1	8570.3	8709.7	1045.8	2106.5	2215.3	1863.5	1097.3	2290.3	2463.1	2166.4	1193.6	2309.2	2331.8	8986.5	7613.6	7180.4	10126.4	9103.2	7473.9	7615.1	10919.4	9276.7	8304.7	7164.5	8234.9	8642.7	7254.9	7317	9707.4	8233	7121.9	1749	2614.1	2788.6	2186.2	1758.4	2607.7	2979.5
P12004	Homo sapiens (Human)	PCNA	12319	11906.6	25064.9	17690.9	10853.8	13880.9	24459.6	20885.7	12475.5	14097	26050.4	936.9	1149.5	2117.2	1228.7	934.3	1369	2373	1691.8	972.4	1269.5	2373	13656.1	14145.9	25066.3	21398.7	12985.1	14457.1	25978.2	23043	13707.5	15314.8	25107.7	17497.4	12019.6	12927	25311.6	20200.6	11706.9	13000.7	1032.1	1190.4	2361	1398.5	996.1	1185.5	2387.1
P13804	Homo sapiens (Human)	ETFA	14098.4	13483.9	6175.6	15483.6	13674	16322	6355.5	17621	14587.1	16104.7	6598.2	1262.5	1496.8	671.9	1326.4	1379.6	1759.7	652.5	1727.8	1402	1733.3	745.3	22506.6	24376.9	7281.7	24792.6	22085.1	24420.4	7652.1	27162	23008.9	26609.8	7694.9	19847.2	21805.2	24599.4	6635.8	24800.6	20200.5	23724.4	3517.3	4559.7	1464.2	3851.5	4147.6	4672.5	1530.2
Q5VYK3	Homo sapiens (Human)	ECPAS	9378.1	6697.9	5623.9	10862	9301	7800.5	5733.5	12787.3	10118.7	8042.8	6269.9	2010.4	1499	1168.8	2217.8	2163	1645.2	1287	2454	2148.9	1600.7	1193	10503	7644.8	5846.8	13007	10462	7700.1	6270	13972.3	10979	8518	6239.6	10496.3	9566.4	6710.1	5179.1	11989.1	9522.5	6898.9	3076.7	2434.3	1922.4	3479.6	3321.8	2477.6	2043.3
P31947	Homo sapiens (Human)	SFN	40673.3	15768.2	4144.5	10280.9	35478.6	19625.8	4159.1	12820.8	43055.3	19547.3	4732	35400.4	16964.8	2754.8	8637	37838.6	18673.8	2645.5	10755	40496.7	17379.2	3145	51803.7	23244.2	3547	15025.8	53123	24392.6	3958.1	15865.1	56666.1	25371.6	4210.8	11278.7	55323.4	23571.2	2555.2	13932.9	52883.8	23415.2	39312.6	19879.7	3456.7	11121.3	45803.1	20912	3741.1
Q14203	Homo sapiens (Human)	DCTN1	6413.5	5663.6	9906.3	9403.5	5877.3	6733.4	10155.1	10672.4	6600.8	6855.6	10632.6	5963.5	6141.2	9609.5	7969.3	6308.4	6836.8	9762.9	9447.2	6729.5	6853.7	10684.9	9067.4	8746	14079	14213.3	8604.2	8940.5	14465.7	14996.8	9450.8	9638.3	15179.5	11609.4	8085.3	7895.7	14042.8	13297.3	8288.5	8317.5	7917.5	8199.6	12877.8	10968.8	8229.9	8341	13037
Q16531	Homo sapiens (Human)	DDB1	8449.5	7643.2	9983.7	9962.3	8094.1	9200.3	9899.5	11765.5	9054	8924.2	10572.6	4658	3578.5	4836.7	3950.7	3837.5	3945.2	4613.8	4690.3	4016.7	3996.6	4987.8	13670.5	13100.6	15220.4	17461	13263.1	13145.1	15625.6	18357.1	13990.8	14343.5	15525.3	13522.8	12172.9	12015.3	14531.6	15866.3	11966.5	12149.9	9836.1	9252	11195	10403.2	10093.2	9452.9	11868.8
Q8TCS8	Homo sapiens (Human)	PNPT1	9349.1	6908.7	5319.6	10680.5	8942.4	8486.4	5415.3	12792.9	10014.2	8474.4	5795.4	6494.4	5444.8	4038.6	7622.1	7308.8	6484.1	4101	9529.4	7895.4	6300.9	4478	10933.4	8963.2	6292.4	14021	10949.3	9243.8	6631.9	15123.5	11285.1	9865.5	6524.5	11125.7	10344.5	8724.5	5827.4	13489.1	10061.8	8865.5	12075.7	10223.7	6309.9	13820.6	12753.2	9964.5	6553.8
P17844	Homo sapiens (Human)	DDX5	10063.2	6945.8	11705.4	11675.9	9422.6	8498.9	11843.5	14096.4	10740.9	8374.9	12250.4	10441.2	8615.9	12431.7	11253.8	11272.1	9680.5	12999	13930.4	12067.3	9670.2	13862.7	11827.2	8742.2	13000.8	13720	11340.2	8471.2	13623.4	15649.7	11648.7	9516.4	13063.6	10690.7	11296.9	8082.2	13098.5	13049	10608.2	7960.5	16846.8	13828.1	19021.7	17083.8	18069.2	14147.3	19861.8
P62424	Homo sapiens (Human)	RPL7A	18475	14688.1	20554.2	22670.3	17216.3	17365.1	20557.2	25449.6	18538.6	17232.7	20410.6	9953.5	10446.9	12483.4	13407.2	10692.6	11522.2	11717.6	17301	11004.9	11312.3	13471.1	19885.5	16724.6	19710.8	23526.7	18070.5	16871.9	20956.2	25333.6	18628.6	17634.3	20318.2	20379.5	17733.4	15467	20387.1	23914	16488.2	15353.8	12292.9	11994.9	13747.2	15549.4	13432.2	12032.3	14026.9
P11766	Homo sapiens (Human)	ADH5	5813.3	11072.7	10739.5	12285.1	5595.5	14043.9	10814.1	14834.6	6161.7	14005.1	11086.7	386.2	886.5	707.2	793.5	419.3	1064.9	746.2	923.5	453.2	1098.4	841.1	8153.7	15325.5	13206.9	16973.5	7874.2	15523.9	13798.2	18064	8317.7	16985.3	13382.7	13290.1	7030.6	14957.1	12956.2	16390.4	6881.9	15099.6	1062.4	3232.6	2428.7	2661.4	1134.9	3146.1	2511.1
P49419	Homo sapiens (Human)	ALDH7A1	4153.2	9546.7	4031.4	6626	4319.3	11404.9	4144.1	7908.7	4584.4	11353.6	4316.4	985.9	2504.8	997.4	1418.2	1061.6	2872.7	1008	1832.2	1112.9	2831.3	1083.7	5486.9	11443.2	4780.8	8172.8	5549.2	11616.9	4863.5	8874.2	5765.3	12652.3	4978.6	6262.6	4309.7	11044.7	3574.3	7441.9	4220.3	10899.9	3135	8374	2819.6	4848.7	3317.8	8496.5	2984.9
Q8IY81	Homo sapiens (Human)	FTSJ3	3972.5	2907	4749.4	4110	3720.6	3503.4	4894.7	4338.3	4144.4	3530.7	4989.8	4036.6	3768.7	5607.4	3992	4359.2	4177.1	5619.8	5210.2	4672.7	4296.1	6214.5	8716	7279.3	10884.5	9176.6	8424.5	7335.8	11162	10084.2	9132.4	7996.4	11332.4	6965.6	8423.2	6641.5	11147.8	8388.8	8222.2	6975.6	5716.4	5065.7	7029.9	5267.1	5917.5	5057.8	7026.5
Q9UBF2	Homo sapiens (Human)	COPG2	3092.8	3713.7	5771	5974.2	3077.5	4462.9	5846.8	6851.1	3276.6	4387.3	6083.7	1345.8	1540.8	2081.8	1830.9	1294.8	1773.3	2258.5	2364.6	1486.1	1863.4	2301.1	3785.4	4763.5	6258.8	7512	3607.8	4719	6614.4	8207.8	3757.8	5259	6537.8	5716.8	3035.2	4121.3	6057.6	6827.5	3000.4	4374.6	1385.9	2160.3	2884.2	2632.6	1357	2052.4	2999.2
Q9Y4W6	Homo sapiens (Human)	AFG3L2	9514.1	8598.1	6474.5	11925.5	8999.7	10475.7	6625.4	13842.6	9953.9	10437.7	6790.5	4331.1	4570.5	3356.9	5166	4827.2	5183.7	3496.2	6198	4973.1	5205.5	3804.6	9233.1	9419	5882.8	13333	9127.4	9513.7	6074.4	14146.7	9434.4	10341.8	6232	10713.4	9003.2	9104.4	5750.8	13203.9	8640.4	9506.9	5900.8	6143.7	3814	6917.7	6032.6	6249.8	3899
Q92688	Homo sapiens (Human)	ANP32B	11583.4	7652	6837.1	9501	10504	9293.7	6720.4	11642.7	11914.4	9378.5	7349.8												14225	10728	7672.3	13687.4	14258.2	11300.8	7920.9	14466.3	15068.9	11745.7	7949.9	10907.3	13693.8	10268.4	7308.1	13125.3	13488.4	10267.2
Q96B97	Homo sapiens (Human)	SH3KBP1	18824.4	6478.9	4726.4	4348.6	16806.3	7576.4	4793.2	5164.8	19044.4	7566.2	5182.7	5358.7	2723.1	2128.2	2076.1	5616.9	2999.9	2080.3	2345.7	5931.3	2990	2311.4	15265.2	5972.8	4495.6	4490.6	15056.8	6386.2	4821	4902.6	17199.3	6587.1	4854.7	3071.8	14767.8	5208.1	3650.4	3553.4	14092.3	5254.6	7596.2	3708.2	2696.5	2651.2	8762.8	3886	2841.1
P22087	Homo sapiens (Human)	FBL	7611.7	5767.7	5796	8902.5	7319.6	7013.4	5720.9	10552.6	8164.3	7261.2	6122.4	7413.2	6673.1	6624.8	8784.8	8225.4	8041.7	6647.2	11451.1	8865.6	8036.8	7400.2	13412.9	11151.1	9828.8	17440.5	13134.5	10848.4	10242	19436.4	13441.7	12165.1	9975	12891.5	12924.4	10657.7	10147.5	17313.6	12132.2	10716.7	7321	6854.6	6525.4	8530	7769.6	6963.3	6563.4
P62979	Homo sapiens (Human)	RPS27A	898.6	574.1	889.2	784.2	707.2	764.9	800.6	1190.9	859.3	711.5	870.1	2040.1	1944.6	2199.1	2606.8	2179.3	2296.6	2135.2	4165.8	2332.7	2258.1	2973.6	1063	815.3	950.7	1290.4	967.6	834.1	1019	1384.5	1086.4	907.2	1013.8	994	1031.7	807.2	1029.4	1319.1	935	805.9	1572.9	1280.9	1646.4	1599.6	1590.6	1307.4	1676.2
P52907	Homo sapiens (Human)	CAPZA1	6337.7	4791.6	4766.6	5432.6	6137.4	5639.6	4767.9	6339.6	6841	5728.9	5196.1	3821.1	3435.5	2823.9	2934.2	4140.5	3611.9	2825.4	3483.5	4283.2	3527.3	2907.4	10567.9	8828.8	9234.1	10803.5	10681.6	9087.9	9567.7	11499.7	11263.7	9953.1	9643.7	7864	9597.2	7623.7	6857.7	8996.9	9313.2	7735.2	5667	4718	3651.9	3992.7	6028.8	4826.7	3837
O14745	Homo sapiens (Human)	NHERF1	7913.5	5025.3	2737.2	9786.1	7174.1	6008.4	2777.9	11390.6	8216.7	5920.7	3016.6	7878.6	6681.6	2977.7	9603.7	8493.8	6928	3119.3	10817.6	8917	6568.2	3331.5	9492.6	6545.9	4040.2	13221.2	9439.7	6708.3	4209.7	13443.2	10482.1	7036.5	4481.5	10960.7	9051.2	6094.6	3649.4	12613	8825.6	6372.3	9897.1	8037.1	3185.1	12499.8	10914.1	8223.1	3348
Q9HC38	Homo sapiens (Human)	GLOD4	13755.2	6559.7	6486.3	10461.4	12676.8	7742.3	6586.5	12504.3	14070.9	7699.4	7072.7	1101.9	703	718.3	923	1229.5	747.5	650	1027.6	1193	754.3	741.5	20965.9	9641.1	8022.8	15842.2	20299.3	9608.7	8512	16468.3	21814	10073.4	8534.7	13970.7	20438.8	8810.2	7961.9	15582.2	19587.8	9152.7	1266.7	747.9	748.7	986.4	1456.3	778.1	764.6
Q9HB71	Homo sapiens (Human)	CACYBP	11556	7060.7	10997.2	10786.7	10535.6	8666.3	10569.7	13215.7	12031.4	8724.2	11304	509	385.7	502.8	540.3	509.4	369.1	493.3	624.8	542.9	384.7	512.2	12869.2	8103.2	12540.4	13969.4	12783.8	8177.2	12991.8	14699.8	14094.1	10699.3	12667.3	10811.9	12881.1	7713.8	12770.1	13788.9	13051.3	9596	4243.3	2992.2	3979	4334.2	5047.8	3012.4	4297.2
O60763	Homo sapiens (Human)	USO1	4562.4	6562.9	5030.6	8213.7	4377.3	7947.1	5291.6	9135.2	4626.4	7899.7	5400.1	1841.6	3233.9	2310.6	2984.7	1931.9	3585.6	2340.7	3880.4	1997.4	3591.8	2491.8	8168.1	12606.7	8731.1	14549.3	7892.3	12668.5	9036.3	15252.3	8400.3	13614.6	9308.7	11686	6751.9	11564.4	8175	13633.4	6939.6	11776.2	3311.8	5490.9	3921	5296.7	3361.6	5618	3906.1
P55036	Homo sapiens (Human)	PSMD4	1613.2	1290.4	1461.7	1723.6	1618.4	1489.3	1398.2	1942.1	1658.2	1625.2	1439.9	4385.2	4058.3	4524.4	4704.7	4643.3	4486	4343.9	5123.4	4619.4	4446.6	4675	1802.8	1501.9	1630.4	2099.4	1726	1582.5	1679.4	2197	1819	1630	1680.6	1516.9	1830.2	1487.3	1633.4	2082	1690.1	1424.3	8046.6	7341.4	7648.5	8351.6	8519.1	7469.4	7816.8
Q92841	Homo sapiens (Human)	DDX17	8435.3	5414	6785.6	9983.4	7765.9	6475.4	6856	11623.1	8791	6474.6	7194.5	9523.8	7785.8	8340.9	10582.4	10145.7	8875.4	8535.4	13982.3	14066.9	12279.6	9122.7	9563.2	6702.2	7145.3	12037.3	9371.3	6556.4	7516.8	13404.6	9821.8	7194.1	7542.2	10010.2	9483.9	6276.9	7453.4	12125.4	8936.1	6332.4	20726.7	16096.7	17999.8	21901.1	22521.4	16105.2	18566.1
P49790	Homo sapiens (Human)	NUP153	7526.7	6515.8	6434	10181	7143.8	7889.6	6735.8	11227	7768.7	7968.7	6967.3	1159.6	1175.7	1143.8	1343.6	1209.6	1339.3	1174	1586.3	1305.2	1384.3	1264.2	12206	12002.3	10416.5	17662.4	11625.6	12532.2	10801	18694.7	12748.3	13165	11122.4	14982.5	11062.7	11467.7	10073.8	17049.3	10990.2	11874	2183	2289.7	2010.5	2664.2	2341.3	2407.3	2115.6
P13797	Homo sapiens (Human)	PLS3	9140.7	4017.7	10766.6	2247.1	8254.4	4742.8	10657	2500.1	9516.8	4708.8	11552.4	1697.6	984.9	1246.6	326.3	1879	1092.4	1274.9	377	1781.9	1068.2	1457.9	13843	6393.9	14733.3	3435.2	13235.2	6744.5	15433.3	3693.8	14398.7	7118.7	15589.8	2080.2	13269.2	5579.9	15174.3	2278.8	13198.9	5625.9	2071.9	972.8	2388.8	536	2215.1	1055.2	2430.7
P08758	Homo sapiens (Human)	ANXA5	8855.7	6281.4	27155.3	11502.2	7456.5	7046.3	26514.6	13506	8237.5	7078.3	27877.2	6358.9	5591.3	18854.6	7934.4	6713	6174.8	19005.2	9353.2	6775.7	6220.1	20109.1	11186.2	8480.2	32555.2	15365.8	9723.1	8429	34471	16579.6	10141.5	8574.5	33514.1	11575.6	9367.3	7082.1	35310.8	14663.9	9331.1	7075.9	9595.6	8398	30266.4	12543.5	9792.1	8324	31301.6
P43490	Homo sapiens (Human)	NAMPT	8866	8830.6	12445.4	12833.1	8189.8	10633.1	12376.3	15205.2	9207.4	10669.5	13215.4	341.8	343	430	408.3	363.5	402.8	415	486.5	386.9	381.3	486	9548.4	11195.7	14104.4	16109.2	9208.5	11220	14565.9	17418.4	9810.9	12080.1	14320.5	12459.9	8422.4	10412.7	13659.4	14778.4	8347.6	10351.2	1389.3	1991	2506.6	2424.5	1568.3	1907.8	2506.7
P06396	Homo sapiens (Human)	GSN	5932.6	8172.2	12446.9	15608.3	5522.3	10196.9	12735.7	17534.4	6646.6	10418.4	13237.3	1755.3	3363.6	4765	4513.1	1720	3629.1	4895.2	5508.1	1973.7	3551.2	4915.2	4769.8	8356.2	10814	14168	4409.2	8648.6	11135.2	15358.9	4768.3	9000.8	11453.6	11658.4	3794.6	7721.2	10885.6	14272.2	3829.7	8275.9	3922.6	7373.2	10059.8	10374.8	4036.7	7553.2	10357.3
O00116	Homo sapiens (Human)	AGPS	7888.2	7833.6	4842.9	5736.4	7730.4	9698.8	4900.7	6802.1	8729.6	9866.4	5233.9	2657.7	3217.9	1728.5	1730.7	2948.7	3659.9	1815.9	2130.1	3172	3708.7	1866.2	8024.4	8725.7	4663.1	6271.6	8026.9	8838.8	4816.2	6842.9	8508.3	9602.4	4806.1	4934.5	7842.7	8554.6	4460.6	5765.5	7679.6	8562.5	2638.2	2952.7	1978.7	2152.7	2856.5	3005.8	2043.6
P19367	Homo sapiens (Human)	HK1	5451.3	3198.9	13853.7	6774.7	5206.8	3784.2	14127.4	6963.1	5878.3	3874.2	14594	7192.2	4680.5	14983.3	7086.9	7326.6	5114	15578	8548	7766.7	5229.8	16713.8	6687.8	3516.8	18139	7813.5	5931.1	3688.4	19075.1	8918.3	6260.1	3834.4	18624.1	5660.8	5753.3	2845.5	19085.9	7033.2	5933.4	3055	7981.1	5022.2	20928.5	8089.7	7997.1	5155.7	21392.4
Q9Y2L1	Homo sapiens (Human)	DIS3	7217.6	5007.5	5791.2	9388.5	7226.1	6130.2	5865.2	11619.1	7973.6	6368.8	6339.1	4073.8	3097.8	3112.7	4795.8	4422.2	3569.2	3112.4	6150.1	4573	3629.9	3394.6	8596.4	6113.1	5854.9	11726.6	8378.8	6057.7	6064.6	12808.1	8792.8	6656.1	6101.7	8862.1	7746.7	5385.1	5312.4	10878.7	7579.4	5507.8	7922.5	6204.5	5715.9	9736.8	8210.5	6365.9	5969.4
P27695	Homo sapiens (Human)	APEX1	5286.6	5125.8	4913.3	4456.1	4755.5	6418	4812.4	5472	5310.7	6076.7	4883.3	8004.7	12386.2	9056.7	8408.5	9013.6	13807.7	9195.7	10309.6	9532.1	13102.3	9591.3	9241.4	11039.3	8538.3	9408.6	8946.2	11947.6	8988.4	9670.5	9514.7	12033.3	8890.9	7495	8847.3	11131.1	8633.2	9441.6	8362.9	11270.5	8506.7	12406.3	8507.5	7995	9574.4	12794.9	8731.1
Q14568	Homo sapiens (Human)	HSP90AA2P	713.1	544	582.1	801.5	727.7	622.8	647.7	1037.4	784.7	637.1	705.3												1328.9	1006	1091.8	1701.3	1262.9	1058.6	1186.4	1699.1	1401.7	1172.9	1211.9	1431.6	1248.3	953.3	1068.2	1589.8	1172.1	1045.3
P46060	Homo sapiens (Human)	RANGAP1	4851.8	3915.6	11344.1	6867.6	4456.5	4496.4	11470.1	7642	4925	4573.3	11658.5	2549.8	2368.7	7404.7	3614.6	2782.4	2751.7	7728.8	4342.8	2795.4	2692.7	8247.7	8773.4	7288.8	23878.6	13706.3	7761.3	7199.6	24740	14850.1	8467	7654.3	24554.7	11266.2	7516.9	6386.1	24820.7	12843.3	7870.2	6548.1	5306.5	4992	15005.1	7796.3	5327	4959.1	15572.6
Q99959	Homo sapiens (Human)	PKP2	5874.7	8039.7	2398.5	12454	6017.6	9912.6	2609.3	10985.1	6435.9	10168.2	2654.5	7751.8	12664.6	3020.8	9530.7	8483.3	14484.3	3195.4	16782.2	8799.1	14556.7	3264.5	7423.1	11134.6	2698.9	12893.4	7401	11148.9	2832.3	17102.1	7814.3	12483.6	2959.4	8264.5	6873.4	11059.9	2005.6	10992	6805.6	11536.6	16013.7	25842	5863.4	16493.2	16959.1	26493.8	5972.9
O60701	Homo sapiens (Human)	UGDH	5252.6	8100.3	5351.9	11229.8	5270.3	10270.2	5536.2	13861	5653.3	10123.8	5825.9	1731.7	3156.4	1830.2	3357.2	1791.2	3540.9	1918.2	4061	1863	3544.6	2003.8	7674.2	14445.8	7760.7	19421.6	7592.5	13928	8016	21416.5	7899.6	15587	7816	15331.5	7092.6	14109.9	7402.4	19101.5	6791.1	14212.9	3709.5	6228.7	3834.1	6888.5	3817.8	6355.5	3993.4
P35659	Homo sapiens (Human)	DEK	11932.1	11456.7	8998.1	20217.8	11013.5	14262.8	9047.1	24404.3	12882.4	13750.2	9468.4	5819.1	6891.8	4694.7	9984.7	6488.6	7962	4892.7	12142.2	6761.2	7826.1	5326.1	13569.5	14336.4	9624	24755	13030.2	14444	10081.9	26695.7	14149.5	15464.5	9883.4	21115.5	12644.7	13781.5	9510.5	25040.8	12055	14093.5	8164.6	9742.9	6050.8	12824.6	9029.5	10142.2	6381.6
Q9Y2W1	Homo sapiens (Human)	THRAP3	18662.6	11807.6	12071.6	13447.1	16594	13824.8	12076.5	16066.2	19066.2	13920.1	13038	5076.2	4047.8	3920.1	4124	5466.6	4640.8	3939.9	5271.8	6055.7	4611.4	4527	18525.2	12145.9	10865.1	15370.8	17224.6	12592.2	11243.8	15901.7	20166.8	13230	11395.1	13829.3	17998.7	12088.3	11334.3	15319.6	17204.2	11986.8	14308.2	11444.2	9942.3	11854.1	15504	11962.2	10238.9
Q15046	Homo sapiens (Human)	KARS1	10552	11485.8	7686	10697.2	10351.4	13942	7914.7	12535.7	11419.8	14111	8357.4	2050	2570.6	1720.3	2377.3	2300.6	3153.6	1795.2	2792.5	2425	3047.5	1991.3	14651.5	16832.3	9342.2	15037.9	14378.7	16965.8	9819.5	16293.5	15195.7	18583.4	9482	12010.3	14160.1	16722.4	9013	14364.5	13315.6	16569.8	4573.2	5706.4	3101.1	4188.6	4920.2	5727.7	3231.4
P62191	Homo sapiens (Human)	PSMC1	9947.4	7529	10854.4	10879.3	8953	8857.5	10864.5	12786.7	10094	8917.6	11279.5	5127.4	4831.5	6034.3	5794.2	5560.8	5434.9	6115.1	6805.8	5831.3	5448.1	6553.8	14767.8	12423.8	15575.9	18233.9	14419.5	12699.7	16340.3	19817.2	15267.5	13425.6	16200.3	14455.2	13553.9	11309.9	15396.2	17139.6	13078.1	11361.2	9404.6	8699	10191	9869.8	10024.6	8903.5	10308.8
Q06210	Homo sapiens (Human)	GFPT1	11831.1	19673.9	8070.3	23923	11332.6	24061.9	8156.1	28531.6	12195.3	24004.5	8523.9	7308.7	9849.7	5135.3	11122.7	7360.4	11375.3	5554.5	13546.5	7569.8	11278.2	5570.9	10435.9	18437.2	8179.6	22096.6	10397.3	17838.1	8457.6	23836.5	10877.3	20224.1	8549.1	17627.6	9595.7	17958.9	7357.2	21657.8	9225	18092	5627.9	9640.4	4738.6	8981.9	5993.1	9717.7	4998.9
Q12792	Homo sapiens (Human)	TWF1	5323.5	4162.8	4554	6145.3	5241.5	5172.7	4657.5	7115.5	5808.8	5199.6	4841.7	1581.3	1479.6	1328.9	1729.9	1699.9	1661.3	1427.1	2230.1	1819.9	1740.2	1466.6	8486.8	7159.8	6645.7	10924.1	8438.6	7215.6	7030.7	11513.2	8790.7	7938.9	6906.4	8280.2	8213.1	6864.7	6519.5	10498.9	8008.2	7032.8	5005.9	4787.1	4025.6	5226	5122.1	4695.5	4167.6
P20020	Homo sapiens (Human)	ATP2B1	4782.3	4170.4	3890.7	7319.5	4655	4958.1	4010.2	8409.1	5218.2	5050.4	4183.4	1536.3	1751.2	1411.9	2628.6	1836.8	1888.6	1459.9	2992.3	1822.9	1881.7	1532.2	2128	2207.2	1643.3	3692.4	2127.4	2374.9	1659.6	3786.7	2283.8	2564.7	1600.4	2866.5	1951.1	2091.2	1423.6	3292.3	1873	2166.1	1875.9	1816.6	1439.1	2427.2	1792.7	1907.5	1461
P0CG38	Homo sapiens (Human)	POTEI	10676.9	8118.6	11171.3	11282.6	10801.9	9247.2	11367.5	12136.3	11638.7	9440	12107.2	4220.1	3494.2	5324.9	4132.7	4710.7	3927	5300.7	5019.1	4712.9	3958.1	5776.5	14942.5	11526.6	14498.3	15626.3	15021.2	12001.7	15061.8	17356.7	15947.9	12750.7	15394.4	11612.3	12680.2	8889.4	13124.4	13225.5	12557.9	9365.7	6638.5	5260.3	7905.3	5966.8	7263.2	5261.1	8009.9
P26583	Homo sapiens (Human)	HMGB2	4555.7	4442.5	2840.3	5505.7	4475.9	5253.2	3111.8	6743.3	4733	5352.6	3172.8												6687.3	7747.4	3789.1	9721.1	6556.1	7793.3	3913.9	10101.2	7195.7	8217.1	4121.8	8703.9	6187.8	7477	3570.1	9653.3	5860.8	7385.8	104.7	94.2	31.2	125.7	107.6	97.5	39
Q9UJZ1	Homo sapiens (Human)	STOML2	8639.5	6818.1	6523.5	7631	8023	8180	6616	8471	9088.3	8565.7	7065.6	2639.4	2900.7	2045.2	2359.7	2817.5	3119.6	2091.7	2879	2951	3109.6	2252.6	8950.3	8982.8	6494.4	9113.2	9144.4	9288.7	6729.8	9963.2	9660	10080.7	6820.8	6893	8542.9	8602.4	6222.3	8422.9	8587.4	8835.3	3919	4127	2946.3	3468.2	4080.9	4168	3048.2
Q9BVJ6	Homo sapiens (Human)	UTP14A	6406	5279.2	5778.8	6232.8	6198.8	6290.4	5986.7	6927.4	6786.6	6332.7	6275.1	2210.7	2032.8	2240.1	2344.7	2428.5	2260.6	2216.3	2615.2	2367.9	2309.8	2353.4	7535.7	6612.3	6180.4	7080.4	7293.6	6927.6	6471.7	7851.8	7944.7	7321.2	6552.3	5520.2	7006.8	6400.6	6264.4	6806.8	6910.2	6443.6	3835.4	3534.4	3826.1	3508	4065.3	3700.2	3908.3
Q09161	Homo sapiens (Human)	NCBP1	9860.3	5459.1	5767.6	10680.6	9562.9	6519.6	5919.4	12743.5	10477.5	6827.2	5957.8	2616.4	1850.5	1813.6	2577.2	2925.5	2179	1814.4	3406.4	3169.6	2146.2	2046.4	17444.5	10309.5	9223.5	18671.1	17233.5	10110.3	9962.3	20419	18126.2	11098.2	9834.5	15241	16612.2	9432.4	9030.5	17743.7	15900.6	9380	6155.1	4156.6	3868.4	5823.6	6577.4	4214.9	4100.5
O94826	Homo sapiens (Human)	TOMM70	17838.4	13044.7	12121	19758.4	15930	15433.9	12149.6	23594.2	17851.3	15172.7	12665.2	3822.8	3383.1	3047.1	4722.4	4105.7	3770.3	2983.8	5485.5	4205	3508.1	3146.5	19051.4	15832.7	11725	25204.9	18404.1	16011.7	12347	27000	19994.3	16983.9	12625.1	21559.2	18194.1	15138.5	11743.2	25389.6	17146	15270.3	2405.1	2403	1612.5	2811	2560.5	2254.7	1673.3
Q92667	Homo sapiens (Human)	AKAP1	10057.1	5733.9	3782.3	7871.1	9416.2	6767.7	4044.5	8927.2	10477.5	6739.3	4258.2	1344.3	886.5	524.9	708.8	1475.8	1010	534.5	910.9	1523.9	1031.5	564.8	12378	7815.3	4375.4	10468.9	12428.7	8072.1	4577.5	11068.5	13578	8563.2	4707.6	8554.3	11814.4	7033.8	3895.1	9750.9	11410.8	7241.2	3676.1	2504.7	1092.8	2323.1	4097.7	2601	1101.6
O94901	Homo sapiens (Human)	SUN1												1332.2	718.9	1328.2	1266.5	1440.7	776.2	1445.2	1549.2	1514.3	829.8	1445	142.4	59.6	139.4	123.6	136.8	55.1	148.6	160.4	154.9	66.5	147.6	96.9	144.9	50.5	121.7	119	148.5	61.2	3382.3	1609.6	2596	2749.2	3556	1660.4	2618.8
O60832	Homo sapiens (Human)	DKC1	7325.1	6297.6	4382.4	5755.9	6497.7	7434	4450.5	7077.9	7513.9	7315.3	4721.6	1244.2	1342.9	873	1032.7	1302.2	1521.1	896.2	1229.2	1425.6	1474.9	1025.8	16195.1	16072.4	9591	15410.6	15817.7	16456	10017.7	16339.3	17125.1	17570.3	9898.4	13271.8	15949.3	16061.1	9592.9	15618	15298.7	15973.3	2199.8	2061.3	1403.9	1737.1	2292.9	2148.8	1469.6
Q96AE4	Homo sapiens (Human)	FUBP1	6022.4	5653.4	6224.7	6797.5	5565.4	7043	6312.9	8427.7	6298.3	7076.7	6804.4	7346.4	8630.6	7461.3	8395.5	7897.6	9363.8	7419.7	9718.9	8047.2	9125.6	7818.2	7831.2	8766.5	7604.7	10552.8	7515.3	9227.5	8009	10981.3	8462.5	9493.3	8008	8935.8	7605.8	8707.2	7778.8	10760.8	7253	8833.8	8003.5	9617.4	8446.1	9377.9	8345.8	9611.4	8668.6
P62269	Homo sapiens (Human)	RPS18	19872.5	15179.4	22075.7	24905.3	18308.9	18566.4	22324.4	28594.1	20156.1	18689.1	22725.1	17980.6	17244.5	23241.3	22374.3	19005.8	19646.7	23504	29267.8	20422.7	19851.8	25743.1	24077.4	20910.7	25671.1	31217.6	23313.4	20880.6	27405.8	34661.2	24173.6	22544.4	26289.5	24169.6	23563.6	20380	27391.3	31207.6	21994.9	19710.3	21876.1	20636.1	25351.1	25106.3	23251	20146.4	26329.6
P0A6P1	Escherichia coli (strain K12)	tsf	16712.7	9203.9	17185.3	10679.5	16031.9	10260.4	16418.6	12257	17957.6	9892.2	16947	1856.9	1335.8	1786.1	1429.7	2041.8	1501.8	1900.5	1702.3	2101.5	1450.6	1879.6	22557.6	13945	21295.3	16397.2	21866.4	13635.5	22258.8	16249.5	23036.7	14253.5	22422.9	12490.9	20925.7	12077.8	20457.6	13678	20267.8	11458.2	1664.9	1276.2	1484.5	1441.4	1699.1	1329.6	1480.6
P00966	Homo sapiens (Human)	ASS1	20896.9	18354.8	2958.5	12553.1	19893.4	22287.7	3001.8	14919.1	22548	22078	3207.5	3634.6	3775.6	516.5	2088.8	4051.9	4316.9	513.2	2687	4205.1	4367.2	596.3	14439.5	13830	2464.3	9351.3	14382.4	13906.3	2593.6	10090.1	14992.8	15003.8	2798.7	7101.6	14191.8	13678.4	1890.9	8808.1	13585.7	13624.1	10461.2	11465.8	1321.1	5824.2	11681.7	11487.2	1366.9
Q14571	Homo sapiens (Human)	ITPR2	5682.6	6543.7	2490.1	3261.7	5321.3	8246.9	2547.3	3476.7	6001.3	8279.7	2689.8	2397.4	3605.5	996.6	1194.8	2706.8	4315.6	984.6	1573.6	2862.5	4403.4	1036.7	7076.7	9228	3247.2	3986.9	7076.2	9701.9	3404.9	4601	7383.7	10630.9	3591.2	2572.8	6097.3	8634.3	2034.2	2917	5967.6	8781.4	3909.6	5542.5	2017.8	2136.1	4221.4	5781	2102.7
P35658	Homo sapiens (Human)	NUP214	6152.6	4386.3	5859.6	7115.3	6076.2	5337.9	5909.7	8327	6391.3	5415.6	6204.9	2747.2	2318.5	2624.9	2684.4	2819.1	2528.4	2682.2	3196.9	2902.4	2551.6	2878.5	8987.8	6976.9	8436.9	10204.7	8640.7	7256.7	8689.8	10759.4	9150.2	7611.4	8724.9	7757.6	7854.8	6063.3	7590.8	9278.5	7579.1	6320.6	4480.3	3460.1	4211	3971.9	4633.2	3507.3	4353.8
O60437	Homo sapiens (Human)	PPL	9647.2	5686.4	3755.2	5790.9	9103.4	6926	3874.2	6662.9	10231.5	7298.7	4123.7	8073.1	6034.4	3130.1	4886.8	8807.2	6680	3295.4	5738.6	9506	6784.1	3437	10819.9	7277.6	3536.3	7038.2	10605	7779.9	3814.5	7250.5	11956.8	8144.1	3956.4	6858.1	9802.8	6326.4	2349.9	6030.4	9820	6676.6	16985.9	12075.8	5302	9110.7	18281.3	12512.2	5298.1
O94854	Homo sapiens (Human)	MACF1																							137.3	129.1	188.3	141.4	133.5	134.2	189.2	124.9	140.2	133.2	209.3	65	74.7	88.9	139	83.6	70.8	84.5
P23721	Escherichia coli (strain K12)	serC	9441.8	5302.1	10069.6	6094.7	9169.9	6113.7	9306.3	7408.8	10604.7	5801.7	10486.3	3250.3	1970.6	3427.8	1970	3544.4	2157.1	3593.3	2463.6	3803.8	2052	3653.3	10876.6	6696.8	10188.8	7870.7	10680.3	6476.7	10749.1	7907.1	10981.5	6683.4	10708.6	5930.1	10625.3	5935	10012	6896.2	10112.2	5538	5688	3040.6	5209.4	3171.7	5249.2	3235.8	5488.4
P28838	Homo sapiens (Human)	LAP3	4034	5834.9	6833.8	5658.1	3991.2	6944	6796.7	7020.8	4245.5	6875.9	7327.1	799.4	1478.1	1421	1283	891.1	1717.9	1431.6	1833.6	1312.8	1741.3	1584.7	6403.1	9835.3	10626.7	10012.6	6304.9	10394.8	11032	11049.8	6558.3	10882	10765.2	7491.5	5274.9	9334.7	10243.2	9177.8	5262.4	9539.9	2782	5197.9	5318.8	4337.6	2689.2	5276.6	5313.8
P30622	Homo sapiens (Human)	CLIP1	4767.6	4128.1	5825.3	5335.1	4514.2	4807.8	5964.1	6102.3	4892	4827.6	6370.8	812.4	808.9	1094.7	967.5	954.9	940.4	1145.7	1115.8	953.1	908.3	1212.3	7807.2	7481	9256	8775.3	7391.6	7739.1	9585.4	9079.7	7856.8	8273.9	9916.7	7022.1	6838.4	6644.8	8844.2	8000.5	6776.7	6883.4	1517	1385.2	1906.1	1764.5	1555.3	1429.1	1878.6
P53597	Homo sapiens (Human)	SUCLG1	10197.4	5854.9	4386	12296.7	10097.6	6901.3	4591.3	14533.8	10718.1	6945.4	4718.6												17153.4	9874.3	7043.6	21470.9	17111.7	9535.2	7241.5	23690.9	17272.7	10615.1	7241.9	17581.3	16924.5	9268.2	6616.1	21360.6	16025.7	9383	1707	1039.2	746.9	1898.7	1910.4	979	740.9
O75400	Homo sapiens (Human)	PRPF40A	9200	6721.6	6012.7	8647	8277.1	8198.1	6166.4	10485.5	9583.5	8053.9	6619.8	2858	2611.3	2113.7	3001.3	2946.3	2880.6	2110.8	3704.8	3123.6	2762.4	2239	11380.8	9567.4	7717.4	13130.2	11191.8	9879.9	8004.9	13745.4	12319.9	10428.7	8143.1	10692.9	11078.7	9266.3	7778.7	12655.6	10783.5	9501.1	4643.9	4362.2	3617.9	5177.4	5149.9	4642.1	3724.8
P08708	Homo sapiens (Human)	RPS17	12551.1	9854.1	13281.1	15590.1	11323.2	11661.4	13281.5	18007.5	12196.4	11464.3	13412.7	10485.3	9233.2	13133.8	11880.7	10969.8	10620.1	12945.8	15081.2	11461.4	10631.1	14005	11987.5	10000.8	12375	15783.7	11893.6	10442.4	13135.8	17154.5	12432	11052.9	12975.7	11803	11118.1	9498.7	12441.3	14585.7	10687.8	9459.2	15512.9	14881.9	18278.4	18173.4	16794.4	15098.8	18940.1
P30085	Homo sapiens (Human)	CMPK1	11171.6	4837.4	4761.4	7054.9	10001.4	6099.3	4906.8	8535.2	11387.9	6106.9	5094.6	1803.4	1101.1	988	1325.8	1925.1	1161.6	919.3	1515.5	1865.4	1076.6	991.8	13680.8	7137.1	5932.9	10097	13975	7483.6	6159.9	10520.9	14441.3	7901.3	6063.4	6889.8	13627.7	6543.1	5159.9	8779.9	12765.7	6509.5	2559.1	1486.7	1114.6	1668.1	2995.8	1550.2	1117.3
O75691	Homo sapiens (Human)	UTP20	8818.8	6403.5	8976.8	9052.2	8622.2	7756.4	9032.2	10112.7	9733.1	7800.2	9553.2	1641.8	1433.3	1791.6	1695.3	1793.6	1547	1848.1	2059	1839.2	1629.1	1990.8	10368	7820.4	10132	10654.9	10128.2	7784.8	10463	11941	10670.8	8410.5	10253.9	7619.4	9182.6	6582.8	9522.8	8943.2	9059.2	6686.2	2610	2178.9	2796.4	2454.6	2667	2212.4	2827.8
P62753	Homo sapiens (Human)	RPS6	19808.9	13334.4	18384.4	19681.8	15369.5	15414.5	17727.3	23659.5	17449.8	14923.7	19020.5	17358.9	16140	19271.8	20485.8	18252.3	17868.4	18831.9	26394.6	19438.3	17992.1	20817.4	20247.3	14807.2	18088.5	22396	17467.6	16504.6	19240.8	24633	18931.4	15989.6	21963.2	25624.3	17589.6	14209.7	19713.2	24512.2	15676.4	13435.8	28087.9	26728.1	28561.8	32837.3	31551.1	26611.7	29286
Q13011	Homo sapiens (Human)	ECH1	15693.2	8169.8	4007.1	18543.9	14877.6	9617.9	4279.8	21039.9	16020.7	9505.5	4413.2	4674.4	3326.9	2196.8	4807.3	4857.2	3624.7	2307.5	5599.2	5010	3628.4	2318.4	18314.7	11289.1	5474.6	24402.6	18861.7	11064.3	5589.4	25802.5	19277.9	11755.3	5685.2	18960.2	17748.8	10166.7	4095.5	23853.7	17061.2	10378.1	6262.9	4207.2	2554.2	7315.8	6748	4194.1	2548.5
Q9UNX4	Homo sapiens (Human)	WDR3	4848.5	3780.9	4479.2	5883.8	4774.6	4526.9	4489	6701	5302.1	4588.1	4710.5	923.5	770.5	854.6	1003.4	1026.8	916.2	973.3	1254.7	1132.3	939	1009	4728.1	4060.7	4145	5692.1	4739.1	4099.3	4301.9	6234.7	4808.9	4335	4219.9	4072.7	4290.6	3556.9	3752.8	4871.7	4143.4	3583.2	2135.7	1845.2	1974.1	2155.7	2364.6	1882.2	2086.6
Q9UQ35	Homo sapiens (Human)	SRRM2	6878.7	5042.2	4435.8	5953	6420.5	6063.8	4547.2	7014.4	7114.1	6151.7	4644.1	8264.1	7635.5	6448	7630.6	8600.3	8417.9	6498.1	8778.7	9363.3	8474.7	6901.1	11397.8	8881.8	6407.3	10413.3	11004.1	9516.8	6602.8	10645.2	11999.4	9899.9	6733.3	7442.2	9560.2	7760.6	5469.9	8893.4	9058.3	7713.8	13998.9	12425.1	9926.2	12938	14555.2	13044.6	10198.7
P35609	Homo sapiens (Human)	ACTN2	255.3	228.6	318.8	272.6	281.3	235.9	317.2	293.3	284.7	278.1	333.1	2752.3	2368.6	1047.9	2010.8	3304.6	2496.1	1083.7	3739.1	2459.7	2643.8	1239.9	101.1	96.1	111	102	98.1	91.7	115	111	113.9	107.2	123	54.7	57.8	47.9	70	51.4	58.2	52.5
Q9Y6E0	Homo sapiens (Human)	STK24	8227.4	7282.9	5951.9	10448.7	7352.6	8754.4	5898.6	12677.8	8529.7	8641.5	6319.1	721.6	778.2	710.2	885.3	772.8	822.2	701.3	1131.3	831.9	911.9	771.8	7480.9	7554.6	5318.2	11641.3	7346.3	7521.9	5553.5	12670.2	7719.9	8006	5500.7	10027.1	7308.1	7375.8	5457.5	11980.2	6911.7	7376.1	2162.1	2300.7	1826	2997.1	2293.8	2438.2	1878.3
Q9Y5K6	Homo sapiens (Human)	CD2AP	11847	9472.3	4425.1	10648.1	10686	11600.2	4458	12852.5	12129.1	11376.9	4843	1883.4	1945.5	965.8	2001.3	2096.2	2215.5	946.3	2349.5	2247.8	2221.8	1050.7	14782	13514.4	5517.1	15897.2	14669.5	14195.3	5806.7	16583.6	16096.5	14675.2	5951.9	13233.4	13789.9	12820.2	4730.8	15262.9	13143.6	12938.9	333.1	348.9	107.3	327.8	354.8	329.3	110.2
Q9GZR7	Homo sapiens (Human)	DDX24	3841	3898	6294.2	4254.4	3399.4	4589.8	6268.1	4818.7	3972.5	4655.7	6673.8	1973	2240.9	3844.1	2234.3	2094.4	2546.5	3744.7	2629.2	2272	2722.1	4162.8	6508.9	7378.7	11703.5	7687.8	6135.3	7418.6	11884.7	8479.7	6554.6	8069.1	12143.3	5771.9	5979.4	6950.4	12043.6	7008.6	6048.4	7224.1	3899.6	4414.7	6829.4	4267.1	3984.9	4733.4	6927.9
P23847	Escherichia coli (strain K12)	dppA	11117.7	6899.5	11295.8	7812.8	10466.4	7983.6	10455.6	9207.5	12021.7	7621.1	11374.4	596.9	415.4	610.2	423.3	643	444.7	617.9	496.4	695.1	443.1	645.9	10103.8	6104.6	9269.4	7420.8	9594.9	6276.8	9989.5	7541.7	10304.2	6406.3	9832.5	5476.1	9254.2	5368.3	8706.4	6191.3	8760.6	5231.6	2967.9	1557.9	2503.8	1449.5	3146.8	1509.8	2627.9
Q13619	Homo sapiens (Human)	CUL4A	4506	3877.4	4207.3	6872.2	4417	4625.8	4265.4	8149	4732.1	4784.2	4439.6	2307.6	2270.5	2229.1	3683.1	2477.5	2616.9	2353.2	4762.4	2733.5	2770.1	2758.2	7296.9	7150.3	6456.3	14626	7333	6950.4	6754.3	15718.8	7689.7	7527.5	6745.4	10778.8	6871.5	6417.1	5945.2	13952	6710	6726	2994.2	2935.4	2499.7	4709.4	3062.2	2733.9	2604.9
Q15021	Homo sapiens (Human)	NCAPD2	6553.3	4343.9	8523.6	8418.1	6522.3	5124.4	8571	9730.2	7008	5218	9040.7	3200.3	2832.7	3951.1	3532.3	3431.2	3124.2	4126.6	4384.8	3734.7	3364.4	4851.2	8714.2	6384.2	10888.7	12182.2	8468.8	6209.1	11326.9	13318.5	8857.6	6863.3	11346.2	9712.6	8075.6	5559.2	10994.3	11411.1	8029.7	5809.7	8803.9	6824.2	11507.6	9696	9005.4	7096.1	11636.7
O75874	Homo sapiens (Human)	IDH1	18166.2	15920.2	10963.7	25126.6	16041.9	18851.4	10924.3	30868.7	18449.8	18647.3	11507.1	2851.4	3052.5	2061.4	3931.2	2913.3	3471	2081.3	5053.6	3210.3	3441.6	2221.8	20790.6	20106.5	12873.1	33109.2	20536.5	19951.2	13545.3	35363.7	21109.2	21323.7	13601.5	27280.1	19672.6	19390.1	12476.7	33093.2	18464.6	19162.8	3848.8	4086.8	2339.9	5301.1	3996.5	3927.1	2422.1
P45974	Homo sapiens (Human)	USP5	10366.2	13247	6306.2	10325.7	9707.3	17112.1	6217.4	12543	10981.6	16842.3	6420.1	10124.1	15645.2	7532	10055.7	11228.7	17241.8	7835	12108.2	11617.2	17305.7	8223.7	10121.8	15836.3	5850.7	11527.3	10004.5	16320.5	6103	12372.4	10615.6	17392	6111.8	9294.6	9925.3	16481.9	5607.9	11352.1	9488.8	16190.2	12284.9	19947	7899.5	12364.3	13016.4	20329.8	8170.6
P58107	Homo sapiens (Human)	EPPK1	9124.7	5991.3	2383.1	6295.8	8686.7	7409.4	2352.6	5868.8	9809.4	7469.7	2654	21235.3	14309.3	6153.7	9843.6	22906.2	16161	6191	13899.7	23954.9	16603.8	6832	10937.5	6368	2015.8	4991.2	10996.6	6577.6	2263.5	6674.3	11578.4	7301.6	2341.2	2958.9	10383	5642.9	1474.1	3684.1	10076.1	5686.7	45185.5	29518.7	9592.7	16063	48776.4	30757.5	10425.6
O00267	Homo sapiens (Human)	SUPT5H	4590.7	3072.4	3825.9	4603	4400.2	3610.1	3887	5140.4	4881.5	3616.4	4121.3	2250.1	1835.3	2225.7	2374.6	2512.2	2046.8	2441.6	2804.2	2616.5	2115.8	2398.4	5251.5	3920.8	4253	5660.1	5254	4028	4501.6	5998.3	5473.5	4333.1	4503.3	4300.4	4750.7	3519.7	3898.4	5041.7	4849.5	3504.7	5875.7	4782.3	5257.1	6027.9	5923.2	4802.6	5392.7
P62249	Homo sapiens (Human)	RPS16	17147.2	13603.9	19722.5	20728.1	16369.7	16908.1	19489.7	25457.2	18550.2	16388.2	20402.6	6625.9	6126.1	8123.1	8124.4	7274.1	6942.6	8139.3	10252.9	7291.7	6983	8460.5	12463.9	11646.7	14115	17075.7	12528.5	11582.7	14960.6	18891.6	13123.9	12576.9	13869.5	11903.6	11871.1	10710.5	14294.3	15877	11418.6	10633.1	6668.1	6168.2	7309.5	7058.3	7145.2	6062.9	7487.8
Q9NTK5	Homo sapiens (Human)	OLA1	11617.6	10038.7	10449	19379.1	10830.5	12310.1	10569.1	22787.9	12605.2	11971.2	11020	748.3	740.4	730.7	1040.3	772.4	808.2	737.7	1288.3	825.2	844.1	830.7	13848.8	13588	12219.3	25772.9	13675.4	13279.7	12624.1	28614.2	13994.3	14518.1	12346.3	20507.6	13063.5	12810.4	12428.9	25594.5	12375.9	12720.9	867.9	961	882.1	1585.3	970.7	1022.6	930.9
Q14240	Homo sapiens (Human)	EIF4A2	4138.4	2508.7	3057.8	4032.7	4022.1	2989	3040	4878.9	4697.3	2913.4	3328.6	875	535.4	582.1	806.7	927.7	629.9	581.7	979.6	935.9	575.5	585.2	7654.7	4931.9	5547.4	8494.6	7924.4	4833.9	5765.9	9309.1	8180.7	5259.6	5563.4	6426.4	7838.3	4682.9	5607.2	8233.8	7728.5	4732.6	2810.4	1840.3	1934.6	2695.8	2955.6	1904	1999.2
Q6NXT2	Homo sapiens (Human)	H3-5												182.2	123	189	179.6	180.2	152.8	203.1	177.5	151.6	160.9	209.1
O15371	Homo sapiens (Human)	EIF3D	5409.6	4702	7344.1	7534.6	5254.5	5809.8	7489.4	8862.3	5832.5	5819.6	7893.9	5957.9	6307.2	9041.5	7776.8	6344.1	7275	9107.7	10286.3	6770	7163.1	9982.5	5513	5502.9	7542.2	8528.4	5411.7	5407.8	7817.9	9371.3	5559.8	5941.7	7561.8	6227.4	5154.7	5257.4	7662.4	8063.7	5118.3	5298.7	8501.6	8733.3	12020.9	11185.3	9025.8	9051.7	12314.3
Q7Z6E9	Homo sapiens (Human)	RBBP6	4645.7	3833.3	3418	3944.6	4774.1	4577.5	3457.1	4540.2	5065	4739.1	3720.3	312.5	317.6	297.2	363.7	350.6	362.4	337.8	388.9	358.9	357.1	345.9	7145.3	6086	4797.6	6328.5	6874	6435.5	5090.3	6559.5	7441.6	6774.4	5145.7	4903	6349.2	5503.2	4233.2	5724.2	6233.8	5876.7	1803	1574.3	1126.4	1301	1805.4	1582.1	1179.9
P00968	Escherichia coli (strain K12)	carB	11623.5	6452.2	10286.4	7465.5	11167.8	7257.9	9822.8	8623.1	12530.6	7380	10669.2	7274.7	4917.2	7506.3	5039.1	7769.4	5409.7	8237.5	6038.7	8243.1	5262.8	8198.6	13519.9	7899.3	11868	9214.6	12908.5	8135.1	12293.2	9376.2	13736.9	8327.5	12848.3	6472.8	11555.4	6183.2	10375.6	7130.8	11408.3	5972.4	14721.2	9067.4	14715.5	9042.1	15326.6	8985.4	15376.6
Q15907	Homo sapiens (Human)	RAB11B	7255.1	5934.2	3592	5378.3	7347.3	7292.4	3605.3	6119.8	8054.1	7501.7	3638	850.2	865.5	571.5	973.7	1106	1168.9	651.4	1372.3	1281.1	1225.1	723.6	9694.7	8487.1	4628.5	7573.3	9864.4	8717.9	5039.5	8270.2	10122.3	9314.6	4803.5	5694.8	10066	8945.5	4764.2	7691.4	9648.6	8894.8	1128.5	1244.9	668.8	1193.9	1380.1	1276.4	739.9
Q9H6T3	Homo sapiens (Human)	RPAP3	8208.5	5291.4	7255.7	8838.5	7462.8	6307	7370	10368.5	8476.3	6359.8	7701.4	568	485.4	541.6	694.4	622.4	504.9	599.1	683.2	610.8	488.7	536.5	10748.1	7860.9	10650.7	13503.4	10293.5	8276.8	11135	13757.1	11218.6	8641.5	11049.8	11100	9863.1	7182.4	10084.8	12813.5	9680.6	7581	2212.3	1812.8	2142.1	2768.2	2384.3	1887.4	2210.9
P38117	Homo sapiens (Human)	ETFB	11708.8	11276.5	4569.1	12914.3	10753.4	14260.1	4646.8	15399.6	11736.2	14383.1	4782	8063.5	9679.5	4455.1	8638	8300.8	10429.1	4070.3	10128.4	8657.6	10261.8	4121.1	17931.6	19523.4	6576.6	20283.1	17332.4	20323.4	6925.6	22304.3	17979.9	21542.1	7049.9	16273.6	16882.6	19481.3	5960.2	20634.4	15544.4	19211.6	12150	14715.9	4790.2	12004.7	12628.9	14613	5101.7
P46821	Homo sapiens (Human)	MAP1B	2995.9	4572.3	13512	3089.2	2744.6	5393.2	13405.7	3474.4	2922.7	5516.5	14585.2	393.8	566.5	1954	463.8	355.1	634.1	1771.6	526.8	410.4	614.7	2285.5	3954.7	6614.3	20594.3	3885.8	3228.2	7071.3	21115	4130.9	3575.7	7226.4	21619.9	2695.1	2593.6	5615.7	19763.3	2800.2	3080.8	5837.4	842	1962.7	6885.8	873.3	750.3	2039.8	6806.2
P46777	Homo sapiens (Human)	RPL5	19378.5	15078	20576.8	22191.7	17041.7	18041.8	20193.3	27043.5	19653.3	17858.6	21698.6	10516.4	9757.5	12763.3	11793.4	11239.9	11331.6	13000	15983.3	12092.9	11096.4	15297.7	17170.1	14834.7	17418.3	22611.7	16449.7	15175.4	18378	24802.5	17215.5	15997	18090.9	17988.7	16497.1	14432.6	18566	22720.2	15195.4	13959.1	14032.5	13932	15835.1	17424	15268.7	14018.6	16292.2
P60660	Homo sapiens (Human)	MYL6	14703.3	11140.1	19047.9	15695.1	12273.7	12956.3	18602.2	17698.7	14169.4	13110.2	19979.3	3263.4	2950.7	5543.3	3090.8	3379.4	3298.9	5081.2	4255.5	3703.3	3022.3	5523.1	15491.2	13512.3	20422.7	18673.3	15402.8	14124.4	21981.3	20744.5	16767.3	14246.3	21278.5	14136.1	15031.8	12995.3	21690.1	18507.3	14499.1	12813.1	2156.8	1675.1	3063.1	2005.9	2062.6	1813.3	3028.9
Q00325	Homo sapiens (Human)	SLC25A3	18059.9	16299.8	13750	19710.8	17404.6	20338.6	13856.8	22783.9	19472.1	19604.4	14073.7	4821.8	4968.1	3855.6	3953.1	5083.5	5853.1	3911.8	5757.1	5705.4	5791.8	4487.7	17774.5	16311.2	12327.5	18410.8	18146.1	15575	13090.6	21203.4	18002.8	17869.6	12016.8	13561.9	17349	15578.3	12336.6	17319.3	15919.7	14866.4	7830.2	8032.4	7106.8	7270.8	8578.2	8247.4	7273
Q12905	Homo sapiens (Human)	ILF2	10617.5	7530.3	8573.9	10326.2	10127.5	9115.6	8415.6	12023.3	11050.2	8930.2	8503.2	3327.6	2835.5	2886.9	3154.2	3755.5	3247.4	2896.4	3844.6	3866.2	3305.1	3124.6	16144.1	12118.3	11785.5	16658.8	16485.5	12280.4	12047.3	17636.7	16624.2	13559.6	11911.9	13187.1	16356.2	11957.7	11889.2	16308	15449.1	12066	4067.7	3233.7	3064.2	3477.3	4511	3286.3	3203.4
P09373	Escherichia coli (strain K12)	pflB	5949	4285	5998.7	4945	6069.7	4846	5909.2	5545.5	6612.2	4877.6	6264.6	5923.6	3912	6205.9	4208.4	6602.4	4454.9	6704.8	5373.5	7252.5	4539.5	6919.5	8292.4	5746.2	7584.6	6975.6	8071.6	5743.7	7698.5	7224.4	8516	6224.9	7951.7	5115.8	7440.9	4925.2	6755.4	5692.4	7509.6	4821.6	8770.4	5535.8	8253	5490	9169.9	5794.1	8811.3
Q92922	Homo sapiens (Human)	SMARCC1	7830.2	3552.5	4020.9	6092.7	7480.5	5901.9	5694.2	6659.7	8555.9	4165.4	4473.2	2793.2	1735.4	1852.4	2444.5	3044.1	1880.1	1880.5	2613.9	3134.3	1908.6	2015.1	16606.4	7345.2	8128.5	13378.5	16283	7147.9	8647.3	13204	17263.9	7911.7	8250.9	10342.4	16158.1	6441.7	8003.4	12125.9	15900.7	6687.8	2032.6	1016.6	1193.1	1572.9	2127.8	1064.7	1250.4
P16949	Homo sapiens (Human)	STMN1	13034.2	9255	27102.4	18645.4	10864.4	10662.9	27186.3	21726.8	12490.5	10462.7	27534.4	6798.5	5657.8	15239.2	9679.6	6930.8	6177	14500.1	11580	7756.4	6063.4	16438.6	11395.1	8851.9	22433.4	17854.1	10337.9	9138.6	23220.2	18464.8	12135.6	9342.1	23962.3	15197.2	10273	8101	23093.1	17257	15474.8	8388.6	9080.8	7834.9	19766.2	13786.7	9529.3	7755.2	20680.6
Q9NNX1	Homo sapiens (Human)	TUFT1												349.7	215.5	200.8	250.9	390.9	310.6	212.7	292.2	390.3	238.6	264.2																			220.7	120.6	86.4	128.8	228.1	111.5	95.6
Q9NVA2	Homo sapiens (Human)	SEPTIN11	2305.4	1492.6	3696.2	3070.8	2191.3	1758.6	3806	3594	2357.7	1748.2	3998.4	532.3	371.2	958.2	622.6	527.9	411	1058.3	767	521.6	366.1	1013	5010.4	3624.7	8616.1	7715.9	4867.4	3571.9	8801	7783.6	5214.8	3893.9	8663.4	5990.3	4608.5	3149.8	8468.2	7263.9	4564	3372.4	445.7	343.7	679.6	521	438.9	311.8	743
Q8NE71	Homo sapiens (Human)	ABCF1	6521.7	6488.4	6968.8	8939.2	5977.1	7890.7	7108.2	10323.6	6702.7	7945.9	7320.8	3602.7	4542.9	4126.4	5051.5	3886.8	5023.3	4136.2	6361.5	4426.2	5085.7	4538.7	10547	12120.1	11390.8	16478.8	10020.4	12619.5	11949.8	17118.1	10997.7	13393.4	12024.5	14178.1	9805.6	11737.1	11556.8	16416.1	9525.1	12087.9	10672.4	13240	12012.7	15319.1	11111.2	13432.2	12231.1
Q9BS26	Homo sapiens (Human)	ERP44	7032.1	6304.1	3868.4	8748.4	6734	7568.8	3903	10442.6	7628.6	7480.5	4161.2	4663.1	5478.7	2630.2	5176.1	5019.7	5971	2538.9	6801.3	5363.3	5797.3	2832.2	7406.5	7502.4	3752.7	10714.5	7699.7	7543.1	4028.7	11409.8	7811.9	7993.1	3907.1	8084.1	7172.8	7177.5	3432.9	10264.7	6809.7	7111.4	6895.8	7628.4	3553.7	8315.9	7600	7929.5	3745.6
P61106	Homo sapiens (Human)	RAB14	6012.7	4091.6	3681.2	5160.3	5787.8	4870.4	3797.2	6071.5	6442.6	4934.6	3963.8	1723.4	1361.2	1195	1593	1847.4	1510.6	1211.3	1708.8	1858.4	1558	1255.3	11036.9	7930.1	6160.9	9741.7	10699.6	8033.8	6412.4	10505	11081	8673.9	6544.2	8018.2	10399.1	7337.4	5710.9	9483.7	10001.1	7550.3	3330	2480.1	1997.9	2903.6	3480.3	2586.6	2079.2
P51858	Homo sapiens (Human)	HDGF	31442.2	16125.6	10755	23262.1	26174.4	19137.3	10357.2	28806.8	30695.5	18642.7	11333.2												34752	19193	10031.8	32117.3	33859	19773.1	10651.8	33190.4	37183.9	20196.2	10858.8	27802.4	33677.6	18414.8	10206.5	33158.6	30924.5	18252.8
Q06323	Homo sapiens (Human)	PSME1	11003.5	19034.7	9361	20589.2	10104	23390.9	9314.8	24676.5	10905.9	22687.1	9294.9	1747.2	3823.6	1687	3490	2017.2	4434.4	1709.3	4290.2	2195.4	4454.1	1812.9	13045.5	23582.8	10934.2	23758.1	12889.5	23926.7	11276.5	25521.1	13660.7	25181.4	11252.8	19122.5	11793.9	23041.4	10305.5	23974.4	10944.5	22070.5	3992.9	8766	3560.5	7536.1	4396.8	8803.2	3644.4
P40925	Homo sapiens (Human)	MDH1	19062.7	12270.5	16272.1	21451.3	16819.2	13861.2	16199.8	25222.3	18925	13406.1	16444.6	2984.8	2408	2950.5	3626.3	3190.7	2797.5	2988.3	4324	3314.5	2691.8	3150.7	26202.3	19050.7	22226.3	34252.2	25693.5	18773.1	23140.1	36174.7	26970.2	19297.2	22478	28291	25247	17564.6	22883.9	34231.8	23820.7	17518.2	2189.3	2067.2	2143.3	3138.2	2422.4	1912.2	2224.4
Q9UBT2	Homo sapiens (Human)	UBA2	9290.9	7658.9	7024.2	10975.7	8735.2	9261.9	7053.8	13547.3	9822.5	9053	7430.2	4338.6	4487.8	3604.4	5401.4	4664.6	4816.4	3808.4	6426.4	4877.2	4859.4	3799.3	12646.6	11522.9	8957.3	16818.2	12461.8	11409.8	9355.3	18516.4	13195.6	12420.9	9232.7	14083.5	12364.4	11181.1	8940.7	16859.4	11703.9	11057.4	5419.1	5433.8	4086.5	6512.4	5811.7	5545.4	4226.1
Q9NWH9	Homo sapiens (Human)	SLTM	8284	6481.4	5035.4	5902	7966.6	7818.7	5278.8	6558	8826.2	7900.4	5535.1	3587.8	3134.1	2627.3	2678.9	3947.5	3525	2512.2	3066.5	4268	3625.2	2969.2	15629.8	12006.8	7591.5	10700.8	14055.8	12256	8095.7	11120.9	14754	13134	8115.1	7673.8	13735.2	11317.9	7498.6	9455.3	13353.5	11283	8596.2	7607.4	4805	5808.1	9234.8	7847.8	5015.8
Q16555	Homo sapiens (Human)	DPYSL2	4701.5	5775.1	8150.4	7506.9	4403.1	7191	7959.6	9287.7	4643.8	6831.8	8351.8	2625.2	3233.3	3693	3647	2679.8	3625	3675.6	4252.7	2756.2	3719.1	3991.4	4092.8	6115.8	7321.4	8349.5	4017.5	6080.7	7672.6	8824.4	4110.2	6631.1	7370.1	6684.1	3370.3	5525.5	7184.8	7935.3	3271.4	5665.3	2867.6	3931.5	4849.6	4607.2	2841.1	4098.3	5041.3
P12429	Homo sapiens (Human)	ANXA3	19155.5	16027.5	2105.6	11690.5	17465.8	20301.6	2167.9	14291.2	20494.7	19678.9	2236.3	9689.6	10769.8	1978.5	6379.4	10623.6	12138.2	2056.3	7668.8	11267.7	11938.9	2239.7	22125.1	21717.8	2723.7	14809.9	22249.1	22232	2801.1	16253.1	23082.3	23842.6	3159.9	11898.1	22186.5	21705.8	1953.7	14587.9	20737.1	20932.5	14747	15623.6	2811.9	8946.5	16097.6	15816.2	3012.3
P49591	Homo sapiens (Human)	SARS1	7635.7	8995.9	4811.8	6295.3	7115.7	10846.3	4927.9	7504.2	7798.6	10838.7	5048.4	3684	5552.9	3463.7	3268.9	4000.2	6109.6	3384.6	3624.3	4359.1	6271.1	3638.8	14118.4	19285.8	8494.1	12982.2	13881.4	19861.5	9019.2	13650.1	14564	21321.9	8662.3	10347.3	13681.6	19526.7	8396.3	12587.8	12953.9	19271.4	3830.9	5608.3	2406.8	2844.4	4010.6	5743.5	2467
P08243	Homo sapiens (Human)	ASNS	4195.8	6707.5	6311.9	9285.5	4307.1	8159.6	6340.9	10997	4446.2	8140.8	6800.6	1272.2	2849.4	2049.7	3414.1	1449.9	3392.4	2198.1	4570.5	1634.4	3512.3	2560.5	5075.1	10173.7	6348.4	13920.9	4947.3	10249	6477.9	15095.3	5160.6	11190.6	6355.9	11498.6	3810.2	9298.4	5745.3	13175.1	3722.1	9691.9	2248	4233.5	2747.5	4566.8	2283.9	4187.6	2829.1
P23396	Homo sapiens (Human)	RPS3	11861.2	9620.8	13212.2	15018.7	11326.4	11787.5	13135.8	17901.2	12782.8	11828.8	13878.2	14881.4	14049.3	18149.4	18296	16422.6	16817.4	20025.5	23741.9	17467.3	17106.2	20712.1	23123.7	20233.3	25500.6	31836.2	22262.3	19464.9	26723.6	34643.2	23034.4	21985.3	25172.3	26899.3	22260.9	19605.4	26617.1	31989	21132.4	19454.5	20516.6	19577.6	22402	23581.4	21510.9	19589.5	23607.1
O00159	Homo sapiens (Human)	MYO1C	8677.5	3706.2	6645.1	10921.2	8579.2	4453.5	6828	10347.5	9476.3	4472.6	7068.1	7030.5	4583.7	6335.4	7013.1	7934.6	5246.5	6678.8	9524.4	8301.9	5437.7	7212.3	10169.2	4515.5	7107.5	10760.6	9968.5	4261.3	7554.6	13439.3	10210.4	4834.4	7293.6	7432.6	9718.9	3817	6987.7	9735.5	9373.7	3978	13821	6885.1	10235.1	10616.5	14565.1	6963.5	10376.5
Q15847	Homo sapiens (Human)	ADIRF	18732.7	19668.4	3048.4	6723.6	16908.5	23290	3233.9	7818.9	18485.4	22527.4	3399.8												11783.6	13483	2421.8	4553.9	11131.8	14396	2661.8	5005	12722.8	14262	2665	3866.2	10664.2	13156.7	1425.6	4790.3	9761.7	12625.6
Q9BXJ9	Homo sapiens (Human)	NAA15	7499.5	6566.3	9522.6	10946.6	7132.3	7838.9	9767.1	12670.2	7908.8	7938.7	10070	2499.4	2693.6	3498.1	3418.3	2737	3093.8	3700.8	4519.9	3017	3126.3	3996.3	9342.5	9081.8	11399.5	14495.8	8871.4	9242.9	11744.9	15707.4	9367	10063.1	11602.1	11316.5	8612.5	8672.4	11573.3	13851.8	8279.7	8758	5157.2	5563.4	6321.7	6472.5	5441.1	5665.7	6723.6
Q14151	Homo sapiens (Human)	SAFB2	4066.1	2790.2	3252.5	3351.7	3697.4	3317.6	3276.6	3666.9	4283.4	3461.3	3362.2	3579.5	3034.6	3201.8	3096.8	3681.1	3337.2	3142.9	3402.7	4005.8	3449.7	3451.8	4227.6	3288.2	4094	4084.5	3792.2	3617.2	4052.8	4594.1	4305.8	3592.4	4277.5	2279.4	2895.8	2368.1	2444.1	2596.1	2860.5	2437.7	3256.7	2753.8	2704.5	2678.2	3481.9	2737.2	2697.3
Q92614	Homo sapiens (Human)	MYO18A	6059.5	5246.7	2911.2	6821.9	5856.4	6234.8	3104.9	6743.3	6374.9	6377.6	3289.5	3919	3731.6	3211.1	3856.8	4229.4	4203.8	3321.6	4618.8	4398.8	4263.1	3481.3	11475.7	11016.4	6284.4	12093.2	11603.6	11216.1	6595.7	13898.4	12126.1	12066	7025.4	8708.4	10598.1	10169.9	4277	10787.7	10313.1	10431.5	9458.9	9273.4	4700.1	7948.7	9603.3	9457.4	4862.6
Q04917	Homo sapiens (Human)	YWHAH	11187.8	9051.6	12845.1	15423.3	9888.9	10943.7	12477.1	19668.5	11715.4	10708.8	13367.7	801.9	841.4	1004.9	1313	876.5	929.2	1019.1	1361.1	871.6	872.4	1071.1	10706.6	9794.7	11511.9	18059.4	10470.9	9839.8	12237.6	18861.7	10930.9	10426.5	11632.9	13950.4	10367.1	9420	11857.6	17759.6	9884.1	9640.8	1137	1194.1	1544.3	1759.9	1216.3	1152.4	1586.9
O14979	Homo sapiens (Human)	HNRNPDL	12334.9	8862.8	17270.4	13831.3	10783.8	10327.6	17218.1	15974.5	11949	9873.7	17777	3404.1	2920.6	4860.4	3718.2	3659.7	3291.9	4798.4	4566.4	3668.1	3319.8	5478.5	14449.4	11223.1	19569.5	17560.1	13797.1	11549.4	20714.2	19004.5	14288	11825.4	19906.7	13502	13752.5	10629	20854.7	17686.7	12783.3	10516.3	5887.4	5155.2	8414.8	6498.2	6387.2	5335	8784.4
P61011	Homo sapiens (Human)	SRP54	7009.5	7424.6	6982	8654.6	6589.2	8949.1	7108.6	9589.5	7239.1	9168.3	7385.1	821.9	964.1	853.6	905.9	889.1	1089.2	874.3	1058.6	924.4	1110.6	910.9	8728	10524.2	8767.6	11550.4	8305	10886.6	9105.3	12408.8	9113.5	11720	9263.4	9395.8	8070.1	10057.7	8503.8	10949	7707.5	10242	1363.3	1726.5	1613.1	1604.1	1452.9	1778.3	1640.6
Q58FF8	Homo sapiens (Human)	HSP90AB2P	332.9	257.8	355.8	397.2	334.3	332.7	343.4	487.3	357.9	326.9	330.6												1921.6	1469.5	1537.3	2365.5	1962.7	1567.8	1642.7	2565	2106	1698.4	1635.6	1876.6	1946	1435.1	1514.9	2351.4	1894.3	1569
O95793	Homo sapiens (Human)	STAU1	6186	5549.3	7514.5	7591.6	6124.7	6607.4	7654.9	8603.1	6380.5	6634.2	7943.8	2022	2272.5	2699.3	2458.5	2099.3	2438.3	2716.9	2934.9	2165.1	2415.9	2924.6	7448.6	7669.6	9012	10155.2	7219.5	7900.7	9309.5	10731	7446.6	8379.3	9415.4	7820.9	6629.7	7059.3	8870.6	9617.3	6384.5	7132.1	5103.5	5373.1	6005.8	6194.8	5281.8	5642.6	6114
P67809	Homo sapiens (Human)	YBX1	1388.7	980.6	1963	1387.3	1281.2	1205.9	1952.1	1622	1426.4	1250.8	2031.3	2288.2	2066.1	4108.5	2574.6	2264.6	2203.6	3635.5	3404.2	2570.8	2103.8	4383	5059.7	3737.8	6377.5	5781.1	4204.3	3957.8	7012.2	5973.5	4635	4073.6	6509.1	4628.7	4436.5	3662.8	6975.4	6493	3871.1	3700.4	4328.8	3958.2	7318.7	5299.5	4693.6	4055.2	7553.3
P35241	Homo sapiens (Human)	RDX	6186.6	7720.4	15097.5	4312.3	5549.9	9159.5	15357.2	5096.1	6254.7	9154.5	15398.6	1909.3	2867.8	5178.9	1274.4	1906.2	3321.5	4895.6	1475.1	2088.2	3224	5720.7	3483.5	4854.4	8681.9	2356.3	3054.9	5151.8	9093.7	2484	3395.6	5309	9068	1643.7	2906.8	4539.7	8932.6	1992.9	2914.6	4387.1	1584.4	2558.3	4748.4	1005.2	1592.4	2804.5	4920.6
P31150	Homo sapiens (Human)	GDI1	2287.8	2330.1	3688.3	2150.1	2194.8	2656.3	3700.2	2463.2	2419.7	2681.8	3942.2	1656	2125.3	3015	1478.2	1683.6	2384.6	3020.2	1920.8	1882.2	2327.5	3688.1	5178.1	5871.5	8489.1	5129	5164	6007.8	8774.1	5437.4	5276.1	6514.5	8647.1	3714.1	4651.9	5436.3	8708	4440.3	4618.4	5351.7	1931.2	2318.5	3627.9	1855	1964.9	2352.8	3700.2
P23229	Homo sapiens (Human)	ITGA6	11978.8	8888.4	3796.3	8395.4	11103.9	11033.3	3900.1	9886.5	12573.4	10783	4230.9	8385.2	7541.7	3718.7	6798.5	8926.9	8279.8	3876.6	7942.7	8884.3	7963.7	4213.2	24626.4	20081.2	6315.2	19045	24382.5	20371.2	6611.4	19898	26197.5	21933.9	6740.1	16137.4	25111.8	20198.6	6009.2	19190.9	23941.9	20541.1	13386.9	11950.6	5140.3	9327.8	14179.6	12281	5422.8
O94874	Homo sapiens (Human)	UFL1	5272.6	5127.1	3625.1	6322.9	5024	6336.6	3640.6	7336.5	5633.9	6196.4	3955.6	1940.2	2077.9	1571.8	2266.4	2095.8	2458.4	1665.1	2679.4	2219.5	2434.6	1740.2	5524.7	5973.8	3918.4	7326.3	5362.1	6064.3	4005.4	7768.9	5754.1	6520.3	4136.9	5634.6	5018.5	5595.6	3655.4	6883.2	4991.2	5890.6	4182.5	4203.7	2438.1	4148.7	4354	4271.8	2553.7
Q86XP3	Homo sapiens (Human)	DDX42	4351.1	3863.2	4177.8	5789.5	4317	4351.3	4363.6	6509.6	4544.8	4351.3	4710.1	3091	2752.6	3442	3641.7	3238.9	3116.6	3299	4544.9	3400.2	3045.6	3799.5	5106.7	4415.4	5774.2	7267.4	5070.5	4587.9	5797.6	7674.9	5273.2	4828	6067.9	5363.9	4351.9	3805.6	4598.7	6384	4353.9	4039.7	6473.9	5993.3	6913.8	8079.8	6688.2	6042.4	7065.6
Q8WW12	Homo sapiens (Human)	PCNP	7783.5	5754.6	6506.3	9303	7261.3	6934.1	6535.9	10739.1	7989.3	6965.2	6752.9	1280.4	988.4	1408.4	1410.1	1234.7	1044.6	1165.9	1660.1	1266.7	1037	1415.7	12079.7	9348.6	9760.8	15749.5	11514.6	9305	10232.6	16577.9	12503.7	9927.1	9933.8	12972.1	11841.6	9074.2	10375.7	16275.6	11045.3	9172	1086.1	942.9	1152	1471.6	1241.8	939.8	1108.9
P23843	Escherichia coli (strain K12)	oppA	8660.3	5290	8577.6	6255.8	8544.4	5906.6	8142.5	7261	9307	5904.4	9191.4	1177.1	753.2	1222.1	704.8	1139.5	824.7	1056.4	876.3	1194.6	796.4	1361.2	11002.4	6594.8	10345.3	8044.7	10581.7	6541.8	10764	8147.4	11186	6753.6	11288	6046.1	10350.7	5788.2	9984.3	6885.6	9963.5	5537.1	2264.5	1651.7	2218.6	1703	2201.1	1771.4	2317.9
Q8N1F7	Homo sapiens (Human)	NUP93	6067.8	4579.9	5938.8	7600.5	5941.8	5480.6	6071.7	8563	6612	5533.3	6308.4	2717.1	2386.6	2926.8	3006.5	3113.6	2670.2	3064.3	3639.8	3243.9	2745.7	3146.3	8091.3	6292.1	7392.5	10302.7	7893.5	6394.2	7751.4	11307.3	8404.5	6901.7	7776.3	8285	7620.3	5834.7	7354.5	9716.9	7385.6	5968	6793.3	5671.8	6354.9	7321.6	7093.5	5721.3	6484.8
P50502	Homo sapiens (Human)	ST13	4178.4	2908.7	5088.7	5091.2	3769.4	3515.8	5170.8	5940.1	4210.7	3502.5	5148.9	2427.9	1998.7	3619.5	2725.8	2360.8	2122.4	2798.6	2796.5	2089.9	1655.1	2950.8	5724	4088.4	6446.3	7308	5426	4147.5	6678.6	7656.1	5814.6	4315.3	6698.1	6073.2	5379.9	3744.5	6595	7306.4	4994.5	3777.6	4698.8	4181.6	7060	6298.9	5298.3	4151.2	7087
O00571	Homo sapiens (Human)	DDX3X	8328	5701.2	7608.6	7698.7	7891.2	7104.1	7346.3	9087.9	8612.1	7322.2	7778.3	8373.2	7151.6	8167.3	7563	9012	7852	8260.6	9121.5	9481.3	8099.7	9104.1	8757.3	7049.5	8471.1	9169	8917.5	7222.2	8803.3	10136.2	9327	7703.5	8536.6	6421.5	8381.9	6458.2	7873.6	8154.3	8061.5	6481	4510	3665	3804.6	3727.2	4748.2	3606.8	3916.8
Q9UG63	Homo sapiens (Human)	ABCF2	4947	3775.2	12061.2	7911	4407.3	4507.1	11991	9399.1	4958.6	4426.6	12860.8	2449.6	2114.7	6196.3	3689.9	2582	2354.5	6200.8	4577	2676.2	2441.1	6839.4	5065.2	4066.7	12098.9	9024.7	4676.5	4068.7	12516.1	9534.7	5291.5	4428.6	12228.4	6773.5	4119.7	3434.4	12303.9	8108	4229.1	3635	2373.9	2130.9	5935	3624.8	2545.3	2198.6	6015.5
O94776	Homo sapiens (Human)	MTA2	7162	3962.2	4895.3	6770.7	6819.2	4738.2	4824.9	8011.7	7590.6	4782.5	5217.8	8845.6	5708.1	6531.1	8032.2	9489.9	6361.8	6617.9	9815.5	10027.2	6224.9	7432.9	7869	4786.2	5360.4	8297.3	7764.2	4817.2	5682.5	8868	8170	5173.8	5705.6	6277.9	7450.1	4323.5	5090.2	7731.7	7265.3	4359.3	11861.9	7372.8	8231.7	10431.3	12405.6	7343.9	8430.9
P26367	Homo sapiens (Human)	PAX6												95.8	111.9	168.2	150.7	114.6	125.5	179.2	156	98.1	128.3	184.9
P62750	Homo sapiens (Human)	RPL23A	16112.9	13048	17588.1	19760.5	14409.8	15628.8	17261.4	23031.5	16202	15464.2	18129.8	682.6	716.8	878	745.2	662	744.8	783	938.2	752.8	706.5	927.1	18797.8	15671.3	18611.4	23033.7	17776.7	15946	19663	25763.6	18593.4	17322.7	19447.9	18930.8	16561.2	14197	19086.2	22099	15528.8	13920.3	856.6	842.3	947	985.1	909.5	870.3	912.9
Q9P258	Homo sapiens (Human)	RCC2	18485.5	6172.6	3032.2	8266.7	17756.2	7281.1	3122.1	9715.4	19757.4	7196.4	3390.4	15728.5	6981.4	3732.4	8334.8	17886	7973.5	3843.6	9851.4	18836	7882.5	4074.8	18909.6	6600.1	2437.3	9055.5	18952.4	6645.3	2791	9836.6	19580	6978.9	2949.6	6797.8	19316.3	6391.9	2494.6	8795	18181	6384.1	20895.6	8109.9	4007.4	9172.8	23220	8114.5	4221.9
Q9Y696	Homo sapiens (Human)	CLIC4	5225.5	5422.6	7384.2	10429.2	4983.1	6569.5	7286.1	12148.6	5388.6	6555.2	7788.5	587.5	646.4	917.5	1163.6	505.9	750.2	817.5	1363.1	608.4	668.9	942.1	5008.6	5585.2	8883.4	11834.7	4646.4	5698.1	9344.2	12438.6	5136	6258.4	9257	9699.1	4173.8	4986.2	8677.7	11476.9	3947.9	5196.2	1125.3	1384.3	1997.9	2553.1	1135.2	1318.9	1948.4
Q6PGP7	Homo sapiens (Human)	SKIC3	5020.2	5168.1	5772.9	8175.1	5095.9	6373.5	5994	10013	5359.5	6151	6196	652	639.1	617.3	885.7	691	679.7	657.3	1053.2	730.7	737.2	683.7	6041.8	6375.6	6804.3	11360.5	5974.3	6350.2	7119.1	12128.9	6259.8	7044.6	7089.7	9101.1	4987.7	5525.8	6312.8	10391.5	5049.4	5867.5	1279	1546.9	1414.8	1895.6	1294.3	1471.7	1490.7
Q96TA1	Homo sapiens (Human)	NIBAN2	9792.6	5441.4	8235.6	8893.7	9166	6577.3	8257.4	10646	10511.6	6631.8	9005.5	4982.7	3478.8	4528.5	4673.5	5239	3776.9	4684.6	5606.6	5582.7	3892.1	5092.6	12681	7744.4	9822.3	12869.9	12747.6	7572.9	10331.4	13898.8	13005.9	8283.3	10134.3	10216.7	12934.8	7433.1	10348.8	12569.3	12257.5	7423.3	7578.3	4996.1	5958.9	7248.7	8013.7	5149.7	6212.7
P61088	Homo sapiens (Human)	UBE2N	8148.4	7000.2	6182.4	10475.4	7501.7	8526.9	6262.3	13060.1	8627.3	8320	6659.8	4069.9	4145	4030	5190.6	4430.1	4651.8	3884.3	6358.1	4706.3	4514.2	4262.9	9705.4	8944.5	7655	13959.5	9594.8	8892	8104.7	14904.8	10105.4	9545.9	7929.3	11451.3	9282	8484.4	7550.8	13772.1	9003.9	8705.4	7793.3	7845.2	6399	9348.1	8703	8072.6	6675.6
O43264	Homo sapiens (Human)	ZW10	3865.4	3383.2	4335	4950.3	3613.9	3902.6	4446.9	5502.1	3771.7	3991.6	4673.8	683.2	723.9	989.8	850.4	705.9	810.3	994.4	1023.8	811.6	846.7	1114.9	7238.5	7011.1	9413.3	10753.3	7284.5	7230.4	9776.4	11488.7	7767.1	7860.1	9756.6	8670.1	6286	6095.6	8973.1	9781.2	6240	6079.7	2320.7	2378.6	3313.5	3200.3	2393	2408.6	3350.8
Q9UKK3	Homo sapiens (Human)	PARP4	6644.8	6643.2	4999.5	6579.9	6465.4	8092.6	5037.6	7591.8	7049.4	8056.1	5399.1	613.2	805.2	388.6	487.5	689.5	948.3	371	582.3	696.1	931.7	445.5	8545.8	10534.8	5790.7	8520.4	8036.6	10638.1	6025.5	8904.5	8687.3	11552.2	6220.4	7016.6	7688.5	10204.5	5333.7	8008.2	7561.3	10350	1650.3	1562.6	1389.1	1294.8	1688.7	1583.1	1366.9
P07910	Homo sapiens (Human)	HNRNPC	22760.9	16455.8	14536.7	21415	18981.6	19295.1	14815.3	25229.2	20924.1	19384.7	15017.8	24389.7	22895.4	18630.8	23828.4	25198.2	24812.4	18321.8	30183.9	24566.9	24855.5	19744.3	9493.7	5995.6	4958.8	8230.1	7020.3	6184.1	5307.3	8018.3	8807.8	6468.4	5579.5	11763	7580.1	5889	4958.8	10241.4	6589.7	5777.4	20275.3	19097.3	14885.1	18760.6	22239	19242.3	15425.7
Q7L7L0	Homo sapiens (Human)	H2AC25												21792.7	18342.9	14287.2	22724.7	22533.5	19639.9	14222.9	28350.4	23974.8	19442.1	15211.7																			29664	23214.9	17219	28423	31941.8	24060.4	18193.5
O43143	Homo sapiens (Human)	DHX15	7147.6	6278.3	6263.8	8662.4	6979.2	7843.7	6248.7	10416.1	7696.6	7733.2	6640	11212.3	12059.4	10574	13746.3	12781.6	13688.6	11252.2	17167.8	13560.9	13905	12843.8	11289	11081.1	9989.7	15182.7	11529.5	11289.7	10228.2	16306.3	11942.3	12111.7	10204.2	11703.1	11077.9	10753.2	9755.9	14396.2	10578	10682.8	18968.2	20032.4	17393.4	21768.7	20660.6	20193.7	17942.9
P0A836	Escherichia coli (strain K12)	sucC	4032.8	2351.3	4227.6	2800.4	4033.9	2707.8	3991.3	3169.9	4426.2	2600.1	4265.8	386	253.1	402.3	307	415.5	281.4	398.9	376.8	445.8	266.4	442	6835.2	4652.5	6808.7	5638.3	6649.8	4700.7	6992.4	5682.1	6865.8	4867.4	7137.8	4597.2	6566.1	4387.7	6703.4	5188.5	6374.6	4255.8	599.8	412.1	581.6	384.4	608.8	371.2	664
P51572	Homo sapiens (Human)	BCAP31	30417.4	26607.4	17822.9	19742.4	26676.7	31248.3	18084.7	22002	30043.1	31299.9	18672.4	3210.6	3395.1	1900.7	1713.9	3467.9	3798.2	1787.6	2360	3653.3	3701.7	2039.3	35379.1	33539.1	18842.8	23181.9	33752.2	35501.4	20125.5	25541	36051.8	36680.4	20500.9	20745.4	34117.1	33823.4	19973.1	23907.3	31624.9	31806.2	7659.3	8626.8	4815.5	4957.1	8854.8	8973.9	5002.1
Q96GQ7	Homo sapiens (Human)	DDX27	6999.9	5351.1	6771.4	6442.1	6646.3	6334.3	6986.6	7180.5	7352.9	6626.5	7478.1	6015	5396.1	5410.8	5501.2	6578.9	6088.4	5426.7	6631.7	6876.9	6251.4	6043.1	6277.6	5208.7	5212.1	6054.3	5983.5	5422.4	5320.7	6569.3	6466.2	5726.7	5549.8	4645.8	5832.6	4780.8	4990.1	5594	5683.6	4920.3	9484.8	8288.6	7615.1	8097.7	9960.6	8441.7	7940.6
O60814	Homo sapiens (Human)	H2BC12	667.5	396	383.6	413.2	613.2	529.6	393.2	467.2	732.5	524	413.9	20989.1	15493.8	13329.4	19283.7	22129.5	17429.9	13935.9	23111.3	23204.2	17520.7	15042.7	1760	1278	1265.1	1702.3	1943.9	1405.2	986.6	1682.8	2141.1	1336.1	1139.4	4358.3	1864.8	1265.2	1033.8	2431.2	1930.6	1356.6	25231.8	19294.3	15903.4	23628.3	25939.5	19375.7	16719.9
P55884	Homo sapiens (Human)	EIF3B	8424.1	6287	11323.1	10448	7446.7	7472	11060.5	12820.3	8675.1	7421.8	11949	2772.6	2550.1	3699.1	3390.7	2986.2	2863.4	3839.9	4164.9	3191.5	2895	4069.3	7050.5	5457.9	8683	9979.8	6888.5	5486.6	8992.6	10635.7	7423.6	6015.9	9056.4	7850.5	6312.6	4672.2	8142.7	9125.7	6177.2	4742.2	7411.7	6696.4	9508.5	9341.9	7870.7	6448	9811.7
P29692	Homo sapiens (Human)	EEF1D	5979.3	6309.9	11311.9	11130.8	5738.9	7674.5	11544	13507.8	6254.7	7634.4	11974.8	7638.8	8870.6	13568	12173.4	7805	9468	14182.3	14170.2	8203.1	9678.1	14913	7508	8443.3	13415.4	15163.4	7302.9	8450.9	13914.5	16169.7	7612.7	9116.3	13675.2	11986.2	6908.1	7931.4	13805.7	14803.3	6774.7	8125.5	6653.4	7316.1	11308.9	10408.4	6620	7420.1	11634.9
P49736	Homo sapiens (Human)	MCM2	6486.3	3060.9	3396.4	10805.1	6077.3	3467.5	3579.4	12603.2	6769.3	3540.9	3580.5	6122.8	3776.4	3709.4	8468.4	6339.3	4490.7	3834.1	10197	6978.8	4973	4017.2	5904.3	3111.1	3325.7	10326.6	5987.6	3007.2	3434	11557.1	6168.2	3249.8	3394.6	8534.6	5481.4	2445.4	2789.1	9989.4	5209.8	2609.2	15345.5	8999.7	9458.5	24255.4	16187.7	8864.8	10006.5
Q8WVV4	Homo sapiens (Human)	POF1B	7973.7	5948.1	2766	23410	7480.2	7151.2	2928.5	18355.5	8065.9	7013.4	2969.5	10171.9	9028.6	3666.2	15339.5	10543.1	10225.8	3882.6	30565.4	10734.2	10064.7	3955	9940.3	8108.6	3360.7	21514.8	9911.9	8082.2	3488.1	31953	10823.7	8980	3619.1	13465	9581.8	7549.4	2694.1	18643.5	9454.4	7867	11016.1	9754.9	3091.4	13407.2	12156.7	9914.4	3315.8
P0A9A2	Escherichia coli (strain K12)	ftnB																																									128.2	91.8	106.4	105.2	145.5	96.5	133.7
P31937	Homo sapiens (Human)	HIBADH	3553.1	3313.3	3043.8	7774.1	3450	3901	3149.5	9098.3	3759.7	3945.8	3298.4	396.4	446.7	355.4	798.7	429.8	467.9	361.2	1012.7	426.8	479.2	381.9	3733.3	4104.1	3105.5	11227.4	3722.9	3994.5	3267.1	12071.6	3914.1	4417.7	3280.3	10167.7	3333.6	3725	2979.6	11474.6	3247.5	3940.7	593.5	478	313.9	908	647.6	489.1	309.7
E9PAV3	Homo sapiens (Human)	NACA	6255.9	5081.8	8713.2	6930.8	5988.7	6096.8	8605.7	8019	6848.3	5870.2	9060.2	3940.3	3651.5	5433.8	4484.5	3987.6	4067.1	5448.9	4984.4	3892.7	3727.8	5311.2	6562.2	5469.5	8260.5	7999.6	6408.2	5656.7	8578.8	8437.7	6887.9	6051.4	8284.5	6600.6	6103.5	5116	8295.2	7743.1	5820.6	5138.6	2426.3	2223.1	2967.6	2654.2	2609.7	2165.5	2923
P23381	Homo sapiens (Human)	WARS1	6521.6	15867.1	7982.6	8909.6	6409.3	20222.3	8041.3	10800.2	7057.5	19493.3	8456.3	1037.2	1872.1	1205	1149.1	1185.5	2075.1	1204.8	1348.9	1153.1	2192.2	1325.6	8001.6	17587.4	8709.5	10985.2	7914.9	17636.6	8970.8	11954.5	8275	19311.3	8713.5	8499.9	6646.8	17168.2	7612.4	10193.1	6604.6	16942.5	1510.7	2777.4	1532.5	1757.4	1519	2860.4	1524.3
P22234	Homo sapiens (Human)	PAICS	8445.3	12014.8	8909.2	12620.8	7664.2	14718.2	8797.6	15068.1	8529.4	13890.3	9154.4	5884.6	9142.9	5875.6	7878.6	5934.1	10419.3	5459.7	9904	6356.4	9629.4	6212.3	13272.6	20361.4	12067.5	21472.6	13007.3	20666.4	12456.4	23246.9	13748.4	21096.5	11984.9	16919.5	11992.8	19864.4	11889.3	21356.2	11284.8	19157.1	7364.2	12323.4	6850.1	10501.8	7707.8	12201.9	6929.1
Q9H4G0	Homo sapiens (Human)	EPB41L1	5425.3	2252.3	1534.6	5500.3	5273.1	2643.5	1631.4	6446.5	5825.5	2560.2	1651.9	1996.2	1016.5	831.7	1933.3	2121.8	1114.9	813.1	2314.3	2189.2	1197.7	884.8	10004	4577.3	2782	13278.8	10678	3989.7	3710.3	12722.2	10490.9	4728.1	2708.3	8412.2	9204	3361.8	2016.5	9957.8	9007.8	3566.1	4807.7	2263.7	1417.1	4358	5117.6	2221.1	1409.2
Q9Y3F4	Homo sapiens (Human)	STRAP	10325.4	9223.1	8191.8	8872.9	9189.5	11332.6	8125	11086.2	10889.5	10958.7	8812.9	349.7	375.5	316.7	301.8	368.7	462.9	364	377.7	413.3	440	378.9	11262	11439	8562.3	11654	11027.3	11579.2	9114	12558.7	11821	12265.2	8772.3	9846.5	11029.6	11322.3	8843.2	11678.2	10755.7	11405.3	569.5	646	519	513.3	581.3	645.7	567.7
P18621	Homo sapiens (Human)	RPL17	19355.2	16758.6	22378.8	26668.4	17961.5	19661.7	22334.7	30256.1	19103.2	19904.5	21445.4	5239.5	5059.2	6534.9	6296.8	5433	5871.3	6588	8024.1	5989.5	5863.4	7371.3	16368.4	15029.8	18249	22407.5	15473.3	15025.9	19347.7	24527.4	15513.2	16325.7	18746.5	17404.7	15408.3	14550.9	18898.3	22602	14144.5	14308.9	8838.6	8635.1	10345.4	10210.3	8925.4	8294.3	10664.8
P61158	Homo sapiens (Human)	ACTR3	7478.7	5380.4	6816.1	9453.7	7009.3	6619	6739.9	10557.2	7865.4	6649.2	7294.3	2893	2586.6	2786.7	3184.5	3012.8	2844.5	2739.3	4041.4	3086.4	2858.7	3004	12319.1	9439.9	10242.6	15075.7	11471.8	9461.7	10962.1	16824.6	12247.5	10091.7	11310.7	15752	11244.3	8839	10186.2	15600.6	10609.9	8924.5	5666	4822.1	5305.1	6325.4	5972.2	5080.7	5524.9
P30086	Homo sapiens (Human)	PEBP1	8715.4	6702.7	8190.5	14627.1	7628.1	7802.5	8148.3	18254.8	8485.5	7543.6	8674.5	3686.7	3323.3	4000.4	6745.8	3613.4	3512.7	3867.5	8378.4	3788.4	3424.5	4174.8	11321.4	9543.2	10287.2	21454.8	10937.7	9622.7	10753.7	22360.3	11400.5	9961.3	10878.9	17966	10093.6	8606.9	9821.3	21170.2	9465.2	8840.5	4950.7	4458.2	5102	9257.1	5317.7	4553.4	5209.5
Q9UHX1	Homo sapiens (Human)	PUF60	8446.3	6441.6	7336.1	8915.4	8246.3	6876.8	7424.7	10536.7	8633.5	7017	7995.4	1532.9	1351.2	1691.2	1547	1635.5	1567.4	1711.9	1862.2	1687.8	1520.4	1800	10977.9	8561.4	9966	12724.1	10665.6	8513.2	10440.2	13618.3	11295.4	9083.2	10522.3	10714.9	10450.7	7785.4	10080.6	12395.9	10161.5	8095.7	2802.5	2269.4	2658.9	2975.4	2986.4	2152.2	2766.6
Q8TEQ6	Homo sapiens (Human)	GEMIN5	6586.5	5103.6	5654.9	7447.4	6685.9	6017.8	5824.2	8841.5	7084.3	6098.9	6057.9	2724	2523.3	2921.7	3151.6	2992.7	2886.6	3022.3	3697.6	3092.2	2925.2	3237	9345	7352.5	7838.8	12068.3	9037.1	7323.1	8133.4	12990.4	9575.7	8249.1	8143.4	9872.5	8610.5	6852.6	7628.5	11393.4	8794.6	7253.6	4400.5	3692.8	3901	4771.7	4531.8	3905.2	3925.7
Q9Y230	Homo sapiens (Human)	RUVBL2	9452.3	9210	11506.8	14494.3	9098.4	11435.6	11602.9	16659.2	10026.3	11371.4	12093.4	5878.3	6197.9	6743.7	7694.4	6151.6	7200.6	6951.3	9482.6	6411.4	7207.4	7463.9	12702.7	13939.9	14637.7	20542.7	12354	13426.3	15087	22209.3	12841.9	14811.8	14704.8	16347.5	12008.4	12880.9	15065	20196.7	11761.1	12848	10415.5	11744	11873.3	14563.6	10972.8	11691.5	12342.2
P09960	Homo sapiens (Human)	LTA4H	9565.6	7923.3	6033	8925.5	9182.6	9595.7	6197.8	10894.5	10287.4	9485.8	6582.1	1773.6	1886.3	1442.6	1962.7	2010.5	2153.4	1494.2	2245.9	2013.8	2317.8	1524.9	15016.4	12995.9	8410.1	15630.9	15091.3	13119.5	8989.2	16443.1	15875.7	13973	9082.4	12535.6	14275.2	12204.8	7693.4	14660.6	13937	12359	1746	1609.3	1238.4	1578.8	1905	1703.9	1239.6
Q9Y6E2	Homo sapiens (Human)	BZW2	6266.7	3809.4	6976.1	11361.5	5896.7	4350.3	7069.1	13120	6689.6	4306.5	7470.8	2192.9	1455	2627.8	3942	2320.7	1692.8	2592.5	4804.6	2456.1	1629.9	2839.4	6123.5	4060.3	6960.3	13303.5	6193	3919.3	7255.7	14585.6	6560.6	4311.7	7234.6	10422.9	5947.8	3616	7253.6	12820.3	5867.7	3878.5	3436.4	2209.2	3767.6	5779.5	3481.6	2079.2	3728.8
Q5UCC4	Homo sapiens (Human)	EMC10												1217.5	1030	1092.8	1141.2	1268.5	1162.1	1154.6	1395.1	1378.9	1113.7	1223.7																			1554.4	1323	1308.2	1337.3	1653.1	1378.6	1359.6
Q92820	Homo sapiens (Human)	GGH	20329.5	9571.1	7055.4	9502.3	19696.3	11935.9	6971.7	11346.5	22333.9	11349.4	7199.2	1039.3	596.5	344.1	458.6	1059.8	728.2	347.5	587.9	1169.9	634.8	422.3	26072.9	13188.4	7417.9	12592.9	25953.3	13197.6	7947.2	13235.6	27201.9	13915.4	7785.9	9353.7	26171.4	12899.5	7254.2	11771.8	25194.7	12687.5	2765	1613.7	1145.5	1571.4	2868.5	1662.3	1138.3
P17655	Homo sapiens (Human)	CAPN2	3642.3	3566.7	9961.5	5204.5	3483	3998.2	9764.8	6112	3695.1	4085.9	10727.1	1073.9	1246.3	4158.9	1663.9	1050.1	1384.5	3891.5	1969.3	1155.4	1358.1	4541.4	5976.3	6459.5	19682.8	10971.6	5446.1	6557.6	20410.8	11633.9	5895.1	7039	20326	8617.5	4877.6	5714.5	20563.2	10285.6	5331.8	6165	1710.5	1922.1	5970.6	2527.3	1640.5	1970.3	6007.6
P21964	Homo sapiens (Human)	COMT	2908.8	1644.5	1462.2	3095	2728.5	1987.8	1464.6	3799.5	3128.6	2003.1	1595.4	2718.5	2391.4	1965	2758.6	3048.2	2763.7	1984.8	3427	3109.4	2746.4	2194.2	5304.2	3470.4	2691.1	6489.4	5435.5	3316.3	2823.1	7012.2	5590.5	3609.5	2843.5	4855.3	5079.1	2904.6	2296.9	5810.3	4839	2944.7	4875.1	3149.5	2531.9	4882.2	5384.8	3138.7	2653.1
O75822	Homo sapiens (Human)	EIF3J	10072.7	7528.3	5819	6858.6	8937.7	9016.3	5908.3	8238	10182.8	8853.2	6301.8	4206.8	4054.7	2557.7	3085.1	4766.2	4535.4	2516.9	3649.3	5023.5	4480.9	2696.5	10262.8	8850.1	5463.6	8076.5	9992.1	9252.1	5723.8	8271.6	11228.3	9715.8	6042.5	6702.9	9984.9	8691.6	5603.8	7823.1	9550.6	8692.3	6943.7	6723.9	3709.2	4699.9	7863.7	8637.3	5435.1
Q8IVF2	Homo sapiens (Human)	AHNAK2	4184.8	5364.4	12826.4	4469	3967.6	6178.7	13171.2	4861.2	4259.2	6252	14006.2	595.4	658.3	978.8	628.7	593.5	705.3	996.2	692.4	616.8	721.4	1067.2	6490.1	8985	20980.8	6794.1	5861	9612.1	21557.4	6938.7	6424.5	9943.1	22233	4424.5	4238.3	7465.5	20290.4	4764.5	4492.8	7518.6	775.5	1148.2	2268.7	1043	687.8	1177.5	2284
P67936	Homo sapiens (Human)	TPM4	9912.2	7666.8	13632.1	9273.8	8799.7	8897.7	13952.8	10396.4	9755.6	9067.8	13935.1	5267.3	5385.8	10363.8	5611.1	5446.5	5891.6	10053.3	6448.9	5841.9	5705	10525.3	13743.2	11993	19426.8	13906.7	13083	12300.2	20467.6	14406.7	14989	12955.1	20267.3	11749	13587.1	11721.5	21022.2	13693.3	12713.1	11588.7	9971.4	9755.9	18733.1	10072.4	10529.5	10006.8	19497.1
Q07020	Homo sapiens (Human)	RPL18	15044.7	13296.7	16995	20117.4	14709	16154.7	17160.1	23167.4	15964.9	16249.6	17559.2	14241.3	15712.4	17881.4	19681	15987.5	18444.2	19490.3	26121.7	17515.6	18759.6	21667	16176.5	15315.4	17562.2	22177.7	15991.2	15087.4	18493.6	24300.7	16287.2	16384.4	17754.7	15722.7	14924.2	14277.9	17533.8	20595.8	14146.9	13936.8	26966.5	26571.7	29475.2	30881.4	27810.6	26381.1	30451.3
O75475	Homo sapiens (Human)	PSIP1	10107.4	6238.4	7594.8	11810.6	9245.1	7109.7	7684.5	13863.9	10300.1	7312.4	8121.4	2410	1759.1	2352.6	3228.3	2558.4	1987.8	2420.7	3795.3	2756.8	2017.9	2545	14894.5	10122.3	11817.6	22149.8	14449.1	10226.2	12793.2	22743	15822.9	10890.7	12350.8	18269.5	13603.3	8916.3	11444.2	21316.7	13389.1	9536.6	1566.2	1316.9	1456.1	2311.8	1627.8	1335	1554.9
P51610	Homo sapiens (Human)	HCFC1	5208.5	4069.7	4331.8	5136.8	5182.7	4879.3	4397.6	6060.6	5638.4	5060.4	4738	2191	1934.9	2184.7	2437.4	2252.6	2168.3	2183.2	2790.8	2379.5	2226.5	2397.6	7526.6	5922.6	5602.2	7917.3	7228.4	6144.1	5994.6	8719.9	8029.6	6483.2	6118.8	6612.5	7029.8	5634	5475.8	7852.3	6693.8	5754.5	2746.8	2211.8	3016.2	2547.9	2709.2	2460.5	3286.6
P46063	Homo sapiens (Human)	RECQL	5825.1	8749.6	7533.5	5829.7	5366.4	11443	7307.6	7145.3	5966.1	11153.7	7196.2	877.5	1358	1061.5	832.2	966.1	1698.9	1078.1	1027.8	1030.1	1724.2	1283.5	9558.9	14996.7	10773.9	9280.9	9142.5	15741.7	11315.5	10247.4	9431.4	16737.1	11179.1	6692.5	8158.2	14578.4	10088.3	8254	7857	14526	1483.5	2608.8	1826.7	1475.6	1511	2676.8	1829.1
P23921	Homo sapiens (Human)	RRM1	4860.6	4807.9	9173.4	6942.6	4759.2	5885.1	9042.6	8400.6	5545.1	5870.2	9796.4	660.5	668.1	907.4	723.4	644.3	707	940.3	826.8	707.9	784.9	1012.8	5295.9	5374.9	8754.9	7473.9	5233.9	5221.6	9129.7	8022.3	5280.3	5661.8	8786.8	5477.7	4318.7	4652.1	8718.5	6486.7	4392.3	4777.8	1467.5	1783.8	3253	2109.1	1516.8	1789.9	3437.3
Q5VTR2	Homo sapiens (Human)	RNF20	4990.9	3163.7	4911.1	5189.2	4667.4	3649.1	5058.9	5923.6	5170.7	3687.5	5285.9	1765.7	1358.7	1807.7	1618.2	1779.9	1559.8	1926.4	1804.4	1762.5	1467.7	1923.9	5697.7	3915.9	4969.5	5807.8	5393.7	3991.8	5222.5	6164.9	5961.6	4318.8	5323.8	4756.5	5275.9	3473.8	4801.7	5319.4	5131.6	3526.9	3893.1	2778	3656.2	3596.2	4177.5	2778.2	3767
P0AEM9	Escherichia coli (strain K12)	tcyJ	8033.2	4898	8481.6	5385	7952.5	5601.8	8185.5	6226.2	9142	5407.7	8673.2	4960.4	3576.9	4588.2	3017.5	5376.6	3777.5	4896	3539.1	5829	3635.9	4941.5	11557.7	7014	10344.6	8412.1	11531.8	7013.5	10740.4	8447.5	11728.7	7442.6	10505.5	6502.3	11178.5	6548.5	10099.4	7350	10667	6029.5	5127	3057.2	4914.7	3216.9	5391.1	3307.3	5263.3
Q96RP9	Homo sapiens (Human)	GFM1	7760	5483.2	6574.1	10780.9	7239.7	6611.6	6550.3	12890.3	8143.8	6642.5	7045.5	2127	1870.8	2060.9	2870.8	2261	2188.9	1989.3	3525	2416.7	2203.1	2215.8	7821.7	6465.1	5544.8	11225.2	7837.1	6738.9	5916.3	12606.4	8346.3	7157.5	5887.7	9407	6468.3	5159.9	5391.6	10895.8	6452.1	5368.1	4786.5	4067.5	4089.3	6748.3	4940.3	4008	4106.3
P62820	Homo sapiens (Human)	RAB1A	5346.8	4239.6	3773.5	5817.6	4914	5067.1	3793.9	6507.1	5449	5165.1	3955.3	2333.8	2408.3	2566.5	2776	2416.9	2795.5	2584.3	3609.8	2556.7	2702.7	3019.3	3625.3	3320.6	2594.2	4248.4	3514.3	3333.3	2683.3	4652.5	3676.3	3513.4	2717.5	3420.9	3438.2	3104.4	2578	4168.2	3265.7	3036.9	4089.6	4100.9	4197.7	5199.2	4136	3978.4	4380.4
Q9NZM4	Homo sapiens (Human)	BICRA												140.2	135.4	119.6	181.5	135.9	149.1	129.9	197	156.1	150.5	129	275.1	237.3	257.5	316.6	288.2	257.8	268.7	348.8	292.9	254.6	284.8	191.4	207.2	186	185.7	216	210.9	201.7	165.4	135.1	151.3	163.9	152.4	141.1	161.3
O76003	Homo sapiens (Human)	GLRX3	8397.3	6749.1	11495.6	5498	7557.7	8022.1	11651.9	6370.4	8524.7	7978.6	11680	504.2	446.7	563	533.1	518.9	539.2	580.5	647.6	537.6	516.3	609.7	8106.7	7321.1	11073.7	5801.2	7848.5	7472.2	11423.6	6195.6	8422.1	7988.8	11331.3	4318.6	7713.1	6891.7	11254.7	5126.4	7436.9	6788.3	631.5	650.9	767.5	482.5	658.4	695.1	781.6
Q8N163	Homo sapiens (Human)	CCAR2	5197.8	4179.6	5920.7	7133.2	4813.1	4966.6	5990.6	8186.4	5246.9	5157.1	6324.3	7042.9	7002.4	8775	9429.3	7542.6	7736.3	9090.4	11395.3	8192.8	7676.9	9876.2	8639.5	7354.8	9709.4	12415	8222.7	7659.7	10226.5	13065.4	8565.3	8327	10117.4	9536.2	7564.8	6795.1	9313.6	11735.7	7202.8	6935.9	6810.3	6623.2	8445.1	8896.3	7178.2	6829	8579
Q9BPX3	Homo sapiens (Human)	NCAPG	5541.2	3603.2	8017.5	6939.7	5487.6	4141.9	8093	8108.3	5705.4	4267.8	8399.1	3245.4	2496.6	5652.8	4031.6	3597.9	2875.3	5745.3	5000.1	3754.3	3030.7	6242.4	4730.9	3513.5	7038.7	6657.7	4554.1	3450.5	7300.2	7121.6	4824.8	3800.3	7238.8	5058.5	4195.5	2960.5	6838.1	5907.6	4272.9	3116.3	3874.8	3138.1	5947.7	4855.7	4013.8	3285.3	6154.3
Q9Y2A7	Homo sapiens (Human)	NCKAP1	7454.8	4982.9	5437.1	7774.9	7371.8	5992.1	5581.3	8886.5	8244.3	6067.7	5623.6	1762.2	1474.1	1398.7	1869.1	2016.4	1693	1495.2	2148.6	2091.5	1592.3	1538	10302.4	7581.6	6700.9	11269.4	10287.9	7125.3	7018.7	12013.4	10601.3	8236.7	6877.2	8785	10371.4	7150.3	6883.5	10780.9	10094.2	7244.8	2765.7	1946.3	1836.4	2508.8	2898.5	2041.9	1865.5
A3KMH1	Homo sapiens (Human)	VWA8	4173.2	4811	3090.5	9455	4219	5755.2	3199.6	10894.6	4531.9	5888.9	3353.2	4230.4	4514.9	2526.3	6855.4	3546.2	4954	2724	9011	3740.9	5144.5	2797.1	6139	7908	3869	15905.3	6031.9	7746.1	4130.7	17575.8	6283.7	8445.5	4059.1	13183.7	4922.8	7208.6	3163.6	15262.6	4884.2	7377.1	6008.7	8100.8	3850.4	12351.4	6376	8037.7	4075.4
P09525	Homo sapiens (Human)	ANXA4	12648.6	14630.9	5060.5	20327.5	11969.8	18003.1	5299.8	23897.7	13290.1	17562.2	5464.2	10471.2	14226.1	5089.9	15465.8	11336.6	16687.5	5132.8	20351.3	12097.9	16450	5648.2	13062.6	16904.5	4544	22551.5	13010.6	16377.6	4666.2	24629.9	13352.7	18023	4755.3	18258.5	12724.6	16759.2	4299.9	22507.6	11747.3	16405.2	18511.8	24601.2	7885.2	26212.2	19681.6	24391	8134.2
P36507	Homo sapiens (Human)	MAP2K2	4590	2974.4	4570.8	4915.7	4408.3	3573.4	4543.8	5816.2	4972.4	3605.2	4716.8	1297.5	1069.6	1352.4	1226.8	1370.9	1290.2	1370	1617.3	1436.7	1303.7	1531.5	5076.8	3367.2	4389.5	5384.6	5111	3400.7	4704.5	5666.7	5345.7	3789.6	4738.4	4178.7	4771	3067.8	4427.6	4791.3	4598	3029.6
P18124	Homo sapiens (Human)	RPL7	13005.8	11479.2	15308.7	16932.9	12102.7	13651.3	15013.8	20047.4	13388.7	13682.7	15792.8	12860.5	15904	17058.2	19383.2	14298.6	18298.4	17689.3	24743.9	15576.8	19084.6	20481.7	12999.4	12438.8	14247	17977.5	12719.1	12465.7	15004.6	19950.4	13172.7	13438.8	14556.2	13772.1	11916.2	11498	14472.9	16797.2	11474.1	11123.4	18341.3	19066.6	22611.7	24249.6	20154.8	18540.8	23371.1
Q9NQW6	Homo sapiens (Human)	ANLN	5339.4	3379.4	9384.2	6848	5093.9	3929.3	9608.7	7687.7	5573.5	4101.4	9990.2	2678.5	1920.4	5421.7	3235.7	2862.8	2056.1	5536.4	3924.6	3025.7	2071.4	5886	8127	5801.1	14430.4	11698	7697.4	5790	14688.3	12445.2	8473.9	6238.9	14900.7	8719.4	6312	4281.6	13573	10014.7	6601.2	4522.6	3495	3218.3	6723.2	4451	3377.6	2392.1	6709.3
Q9NYL9	Homo sapiens (Human)	TMOD3	7001.5	4844.6	4591.8	7343.8	6357.5	6109.3	4526.5	7514.3	7245.6	6057.3	4728.3	1141.1	1070.2	795.6	955.3	1224.3	1076.9	779.9	1270.5	1284.8	1031.4	820.4	13140.9	10345.1	8089.3	13114.3	12672.5	10921.1	8379.5	14776.9	14105.2	11043.9	8716.9	9976	12358.2	9830.3	7690.1	12812.9	11787.8	9970.3	1785.1	1585.9	1132.8	1401.2	1967.3	1698.1	1130.5
Q15084	Homo sapiens (Human)	PDIA6	9634.7	8009.4	8952.8	11987.3	8404	9567	8651.8	15550	9502.6	9202.3	9577.3	7974	9102.3	7739.2	12440.4	8466.8	10025.6	7460.2	15169.2	8845.7	9577.3	8413.5	12651.3	12466.9	10481.1	20298.6	12508.5	12807.3	10974.2	22192.2	12455.8	12385.2	10460.3	13938	11562.1	11653.4	10125.6	20663.9	10536.1	11021.7	4703.9	5389.1	4966.3	7368.5	5055.5	5505.6	4866
Q9BTM1	Homo sapiens (Human)	H2AJ	5977.9	4142.6	3098.2	5915.1	5960	5019.1	3372	6467.2	6243.6	4907.9	3216.6	3050	1875	1183.2	1840.8	2896.6	2536.2	1165.3	2051.8	3572.1	2201.1	1891.7	5710.7	4143.9	3064.4	5585.5	5492.4	4479.6	3128.6	6090	6347.1	4918.5	3170	6227.1	5164	3601.3	2352.1	5706.5	4890.1	3771.1	1803	1709.8	520.9	842.6	1998.3	1808.9	537.4
P26640	Homo sapiens (Human)	VARS1	4863.3	5887.9	6375.1	9100	4705.2	7021.9	6413.2	10581.8	5182	7175.1	6637.4	6828.3	8850.3	8724.1	11101.6	7397.9	10043.9	8920.7	13505	7514.6	10217.2	9772.5	6632.8	9211.9	9132.1	15037.4	6439.1	9199.7	9399.8	16102.3	6693.5	10026.3	9135.3	12100.9	5949.6	8818.6	9144.8	14631.8	5775.7	8789.8	11799.1	15411.4	15564.2	19836.8	12231.4	15788.2	16083.1
Q12864	Homo sapiens (Human)	CDH17	4179.5	6296.4	2140.3	7237	4278.4	7698.1	2141	8747.6	4577.2	7688.7	2290.7	81.1	88.6	76	101.3	87.5	116.5	79.6	94.6	85.5	108.1	88	8064.6	12696.4	2648.6	13195.6	8039.5	13019	2762	13786.5	8617.6	13756	2811.3	10931.8	7682.4	12814.3	1998.2	13210	7480.4	12718.9	1162.3	3233.7	433.4	1982.4	1226	3245.5	408.3
Q07666	Homo sapiens (Human)	KHDRBS1	12315.1	9341.9	12144.3	15433.2	10633.6	10921.7	12206.9	18346.6	11770.2	10651	12717.2	7957.5	6721.5	8810.6	8132.5	7367.5	7525.3	7414.7	10100.2	7720	7357	9440.4	14607.4	13015	14465.8	20578.4	14230.6	13115.2	14903.3	21838.1	15262.5	13903.5	14920.9	16557.7	13917.6	12134.1	14639.6	19765.8	13612.2	12429.3	5807.7	5649	6752.7	6908.8	6693.8	6156.6	6732.9
Q9UDX5	Homo sapiens (Human)	MTFP1												263	287.5	325.5	337.1	297.2	331.4	325.7	398.5	301.9	366.1	411.9																			516.5	713.5	678.9	808.9	553.9	672.3	763.8
Q7L1Q6	Homo sapiens (Human)	BZW1	6828.1	6420.3	10509.8	11663.2	6121.5	7752.5	10484.3	13883.3	6954.6	7585	10983.7	2137.4	1496.5	2075.7	2103.7	1666.9	1618.1	2060.4	2366.6	1818.6	1772.4	2214.8	9325.4	9760.1	12815.1	16217.8	9221	9620.7	13291.5	18810.5	9720.4	10504.6	13350.6	13167.3	8755.5	8858.6	13197.5	15499.3	8764.3	9090.7	701.4	710.4	1021.1	1053.1	686	762.3	1014.6
P62913	Homo sapiens (Human)	RPL11	9207.2	7846.4	11261	11304.7	8442.3	9102	11032.6	12945.7	9248.8	8887.1	10979	6432.1	6759.6	8662.5	8673.9	6975.4	7779.8	8749.6	11028.7	7372.5	7784.3	9530.5	11646.5	10953.3	13277.6	15283.1	11165.5	10746.4	13971.4	16939.5	11567.4	11689	13088.5	12428.5	10983.6	10522.2	13726	14965.6	10242.4	10118.9	7243.5	7474.4	8826.6	8963.9	7728.4	7612.8	8953.3
P30048	Homo sapiens (Human)	PRDX3	19091.9	16193.5	11220.6	14271.9	16879.7	20137.1	11184.3	17009	18813.6	19466.8	11665	4808.5	5054	3484.6	3832.7	5178.4	5669.9	3371.4	4534.2	5352.8	5498.3	3651.2	19694.1	19485.9	11235	17040.1	19687.1	20423.7	11796	17954.4	20158.1	21153.5	11535.4	12961.5	18830.2	19597.2	10790.4	16572.6	17603.1	19286.9	5436.9	5444	3892.7	4658.2	5565	5571	3929.4
Q9H2M9	Homo sapiens (Human)	RAB3GAP2	5145.4	4439.5	4511.5	5809.6	4962.6	5297.7	4520.6	6743.6	5475.7	5430.6	4824.6	1280.7	1128.1	1113.8	1409.9	1376.5	1315	1104.8	1657.8	1433.6	1318	1218.4	6551.7	6277	5695.9	7852.4	6443	6222.3	6052	8395.3	6842.2	6766.6	6000.9	6335.6	6109.9	5883.9	5526.4	7242.3	6191.2	5806.2	2027.4	2052.5	2037	2195.7	2061.1	2057.4	2091.4
Q9Y383	Homo sapiens (Human)	LUC7L2	12423.4	6967.2	7097.5	12897.4	10892.8	8041.4	7300.9	15278.7	12254.1	8057.7	7522.1	8973.3	6213.5	6557.6	10539.5	10254.5	7121.3	6826.9	12735	10915.7	7118.5	7207.8	14287.2	8673.6	8397.4	17677.9	13774.8	8758.1	8939.6	18877.8	15195.6	9217.7	9080	14766.8	13892.5	8101.8	8669	17401.9	13028.5	8203.4	14007.6	9411.8	9080.2	15280.9	14526.9	9420.8	9223.5
Q63HN8	Homo sapiens (Human)	RNF213	4936.3	4289.1	3144.1	5605.7	5078.7	5212.7	3194	6281	5616.4	5270.6	3382	3837.2	3826.4	2930.9	4125.3	4984.1	4389.6	2989.1	5028.9	4486.8	4637.5	3348.1	6869	6678.4	4559.8	8488.8	6935.1	6862.8	4962.6	8827.1	7257.9	7472.4	4750.2	6394	6075.6	5936.9	3581.4	7397	5963.9	6197.4	7308.3	7151.4	4246	7089.4	7636.9	7384.5	4273.9
P61889	Escherichia coli (strain K12)	mdh	6788.2	3868.5	6744.7	4222.3	6382	4285.2	6472.3	4868.8	7005.7	4146.4	6680.9	4163.9	2779.3	4087.8	2951.5	4374.4	2841.5	4235.2	3402.5	4333.6	2801.7	4188.1	9978.8	5492.4	8745	6440.8	9234	5511.9	9287.8	6364.3	9233	5532.6	8952.3	4690.3	9307.6	5128.5	8701.9	5953.1	8499.3	4784	6050.5	3748.1	6038.7	3512	6242.9	3815.7	6089
P61160	Homo sapiens (Human)	ACTR2	11870.2	8418.6	10422.4	15031.5	11308.9	9940.8	10357.7	16354.4	12357.2	10248.2	10906.6	10288.8	9655.1	10479.5	12933.8	11211.4	10974.3	10688.6	16980.8	11974.5	10587.1	11459.7	14331.3	11969.3	12779.1	18146.6	14090.7	11960.9	13199.1	20539.8	14699.8	13116.4	13370.2	14008.2	13534.8	10403.9	12297.7	17570	12998.4	10490.1	15080.5	13443.4	13900.6	17725.9	16194.4	13471.4	14284.3
Q96PZ0	Homo sapiens (Human)	PUS7	4027	2759	3870	6317.1	3966.9	3339.9	3941.4	7167.1	4233	3507.4	4169.6	653.8	527.6	661.2	894	634.9	639	603.7	1200.7	695.4	637.2	700.4	7305	5881.1	6629.6	13695.1	7167.2	5809.5	6892.9	14376.1	7715.1	6358.4	6954.2	10573.3	6407.5	4899.3	6213.7	12801	6393.6	5112.4	1027.1	838.6	983.2	1639.6	1007.5	774	993.3
P36952	Homo sapiens (Human)	SERPINB5	13643.2	4723.9	1152	1529.6	12681.4	5612.9	1263.7	1647.8	14602.3	5679.6	1408.8	246.7	188.2	165	229.9	266.4	213.6	168.5	231.3	282.5	209.5	147.7	18197.1	7861.2	2298.6	3203.6	18425.7	8106.5	2597.9	3604.4	19604.4	8724.8	2614.8	2159.7	18248.2	7337.6	1688	2443.2	17920.3	7218.3
Q9H2U2	Homo sapiens (Human)	PPA2	5260.7	7010.5	2881.3	7563	4989.6	8394.9	2972.8	8605.2	5472.9	8025.2	2959.1	943.9	1502.1	640.1	1141.4	947.2	1612.9	670.1	1354.8	1014	1600.7	744.7	7782.9	12067.5	4181.1	12757.6	7994.4	12213.5	4335.2	13574.4	8431.5	12778.8	4227.4	10936.9	7475.9	11976.3	3766.4	12881	7139.1	12152.7	2082.6	2823.2	1278.4	2661.5	2242.8	3011.1	1317.6
P62136	Homo sapiens (Human)	PPP1CA	1097	1010.6	1374.8	1680.7	1084.8	1269.5	1397.6	1937.3	1132.5	1235.6	1456.4	406.2	502.1	250.8	401.9	474.4	487.3	208.8	539.8	385.3	489	252.3	664.5	697.3	944.7	1229.2	634.9	678.4	1004.5	1265	652.2	748.8	897.4	713.1	699.9	697.5	1047.1	1288.8	642.5	744.1
P61204	Homo sapiens (Human)	ARF3	7316.5	6977	6073.2	10454.4	7654.2	8268.5	6298.9	11848.4	8209.9	8293.5	6220.6	1593.2	1931.5	1537.8	2221.9	2004.8	2349	1879.8	2999	2350.7	2626.3	1943.5	8584.2	7931.6	6536	11192.5	8486.9	7628.4	6705.6	12115.6	8705.6	8725.4	6500.7	8391.7	7944.4	7359	6151.3	10539.8	7734.4	7462.8	5301.2	5455.5	4121.8	6005.7	5736.5	5613.5	4280.3
P15559	Homo sapiens (Human)	NQO1	13547.6	8657.8	4102.9	20443.9	12633.1	10504.2	4219.1	25222.7	13012.2	10417.1	4553.2	1420.2	1160.3	845.1	1962.7	1578.6	1443.2	856.9	2361.8	1630.8	1393.9	873.3	15366.8	10667.4	4506.8	24669.1	14836.9	10229	4929.6	25843	15743.4	11023.6	5063.1	23476.8	14137.4	9624.5	3798.6	24888.6	13366.2	9881.3	1996	1510.1	530	2893.1	2121.2	1493.2	610.8
P00390	Homo sapiens (Human)	GSR	5612	5528.3	4391.5	12306.2	5753.9	6924.7	4463.5	14296.8	6151.1	6601.2	4454.7	526.6	464.1	500.5	647.1	476.7	495.7	559.9	794.2	495.4	516.5	563.5	8992	9827.4	6237.9	22628.4	9306.1	9553.7	6528.9	24180.3	9700.2	9745.4	6118.9	15157.1	8635.7	9535.6	5825.8	22808.9	8288	9801.2	1224	1380.9	880.3	2304.7	1259.2	1380.8	934.4
P15880	Homo sapiens (Human)	RPS2	12021.4	10044.3	13698	15602.2	11793.8	12398.3	13630.3	19217	12546.9	12714.4	14147.1	2090	3076.2	1945.8	4244.2	2115.4	2833.6	1909.2	3877.7	2020.7	2862.4	1909.3	16248.2	14827.6	16566.2	21832	15959.5	14984.9	17598	24028.5	16279.6	16240.1	16788.7	16058.2	14702.7	13254.7	16265.3	20517.5	13858.5	13352.6	5331.2	5484.3	5283.3	6396.2	5145.4	5447.4	5693.5
P0A7R1	Escherichia coli (strain K12)	rplI	6065.8	3421.2	5958.9	4258	5853.6	3871.1	5746.6	4890	6424.3	3822.4	5916	7087.5	4316.3	7409.4	4209.3	7364.5	4640.8	7288.1	5012.9	7731.7	4187.9	7613.8	8661.2	4828.5	7802	5867.8	8195.8	4948	8195.8	6006.8	8624.1	5011.6	8635.5	4450.8	8154.6	4375.3	7545.7	5061	7732.5	4089.7	5770.2	3809.8	5719	4002.6	6120.1	3862.8	5942.4
Q6P996	Homo sapiens (Human)	PDXDC1	4064.8	4186.5	2259.7	5132.4	3998.3	5095.2	2300.3	6015.9	4443.1	5216.1	2487.4	2037.5	2556.2	1243	2422.2	2224.5	2840.7	1332.2	2871.8	2362.4	2881.9	1355	5359.8	5614.8	2458.1	6789.3	5018.4	5611.2	2416.1	7212.7	5244.5	6135.8	2343.6	5553.4	4681.3	5336.1	2038.2	6472.7	4543.1	5483.2	3840.9	4191.8	2064	4357.2	4070.7	4295.2	2175.5
Q8N392	Homo sapiens (Human)	ARHGAP18	6118.2	3071.3	2530.2	4909.5	5954.4	3636.4	2718.5	5415.7	6472.2	3801.3	2687.6	3028.5	2235.4	1636	2582.1	3309.2	2417.3	1687.3	2924	3469.7	2530.4	1770.1	8161.4	4835.1	4154.7	7242.9	8270.2	5080.9	4212.5	7741.5	8616.2	5426.1	4353.1	4978	7683.1	4159.8	3217.8	6047.4	7536	4198.4	3704.7	1910.4	1051	2509.4	4089.7	1929.9	1132.2
Q02218	Homo sapiens (Human)	OGDH	6450.6	5636.8	5463.1	9163.5	6121.8	6985.5	5474.9	11547.6	6969.7	6927.7	5930	5930.1	5496	4686.3	7777.8	6357.5	6042.3	4660.2	8800.3	6727.5	6189	5125.3	6988.1	6660.5	5089.7	11776.5	6777.8	6501.4	5315.4	12285	7139.7	7125.7	5176.9	9360.9	6576.6	6201	4954.2	11484.4	6240.7	6482.5	7847.3	7928.9	5054.5	9204.4	8157.9	7881.8	5236
P0AA04	Escherichia coli (strain K12)	ptsH	11355.2	6832.8	12484.5	8057.2	10909	7745.1	12061.3	9159.5	12274.5	7735.5	13152.1												6753.1	3998.5	5431.9	4798.6	6303.6	3977	5774.6	5017.5	6626.2	4181	5770.5	3932.4	6261.5	3696.8	5552.7	4373.3	5693.1	3540.5
Q08J23	Homo sapiens (Human)	NSUN2	6179.2	4022.2	4212.9	9061.5	5720	4834.3	4385.9	11081.4	6425	4850.9	4637.2	4828.7	3355.9	3338.5	6846.6	5309.7	3900.5	3447.1	8299.9	5681.6	4002	3686.1	9034	6762.6	6138.9	14501.3	8887.5	6613.2	6529.8	15890.5	9576.6	7230.7	6601.7	11965.2	8066.2	5630.3	5604.4	13682.5	7845.8	5848.6	8558.4	6460.9	5489.6	12005.7	9007.4	6242.5	5623.5
Q03701	Homo sapiens (Human)	CEBPZ	5215.1	4430.9	5138.9	5856.6	4979.1	5450.9	5138.2	6361.4	5456.7	5477	5438.7	434.5	394.5	426.4	367.6	420.1	416.8	431.4	470.4	481.1	439.5	456.2	10649.5	9318	9663.4	11919.5	10357.5	9529.5	9909.7	13342.4	10984.9	10381.4	10069.2	8582.7	9455.3	8199	8852.8	10327.5	9249.6	8458.5	1177.7	1092.4	1158	1113.3	1191.3	1148.8	1213.8
Q13618	Homo sapiens (Human)	CUL3	6039	4161.3	3576.6	7461.1	5642.6	5035	3650.8	8417.7	6159	5041.8	3736.6	2804.3	2382.5	1823.4	3475.8	3229.2	2825.7	1957	4292.6	3308.5	2803.9	2042.4	9513.5	7443	5818	13221.3	9352.5	7333.9	6063.2	14038.7	9871.5	8080.8	5999.4	10363	9260.3	6871.6	5610.5	12653.8	8807.5	7223.1	5422.2	4559	3783.3	6737.9	5768.9	4604.5	3833.2
Q92900	Homo sapiens (Human)	UPF1	4675.1	3172.5	3873	4860.9	4394.9	4034.5	3908.9	6163.4	4963.3	5047.6	4232.8	3712.2	2768.4	3283.9	3167.5	3668.4	2984.9	3164.8	3687	3786.3	2880.7	3397.2	9987.6	6799.9	7150.2	10879.5	9711.2	6711.9	7503.3	11806.5	10191.8	7337.4	7389.4	8931.1	9704.9	6367.9	7325.5	10641.5	9188.3	6332.7	7227.8	5550.9	6177	6993.9	7485.4	5606.9	6339.8
P24394	Homo sapiens (Human)	IL4R																																									165.5	264.9	124.4	137.3	200.1	257.7	145.6
O60884	Homo sapiens (Human)	DNAJA2	7073.3	6990.1	6045.3	7669	6808.1	8459.7	6150	9213.7	7505.1	8361.2	6390.7	285.2	370.2	275.2	311.7	355.4	422.7	311.9	394	386.2	463.3	334.6	7845	8617.3	6480.1	9397.3	7668.5	8557.6	6759.3	10097.1	7936.8	9337.1	6538	7100	7169	7963.5	5969.1	8915.3	6845.2	8092.5	761.8	953.4	643.6	765	803.2	967.7	661
P0A786	Escherichia coli (strain K12)	pyrB	9056.2	5075.8	9379.2	6159.8	8938.3	5890.7	9074.4	7330.6	10056.5	5753.3	9682.3	3612.9	2519.4	3782.5	2924.8	3834.6	2820.7	3694.8	3202.4	3670.2	2721.8	3638.6	11663.4	6293.6	10550.3	7798.3	11451	5982.3	11177.1	7634.4	11847.2	6405.2	10859.2	6047.4	11883.9	6139.2	11133.5	7093.3	11519.3	5664.9	7052.5	4794.9	6821.6	4932.8	7057.7	4966	6853.9
Q8WXH0	Homo sapiens (Human)	SYNE2	6045.7	3508.8	4089.8	6121.7	6235.9	3975.9	4266.1	6672.3	6441.3	4214.8	4466.5	3121.6	1684.4	1723.3	2389.2	3390.8	1942.7	1692.4	2743.5	3652.3	2010.1	1776.5	11727.1	5651	5141.9	9477.8	11780.8	6031.3	5439.2	10313	12585.7	6296.8	5629	6784	10574.9	4388.2	3846.2	7672.6	10456.4	4444.3	6080.1	2511.7	2199.6	3321.7	6626.5	2517.8	2231.3
O95433	Homo sapiens (Human)	AHSA1	6970.8	5267.5	4912	6391.5	6970.9	6252.3	5054.2	7308.7	7422.9	6338.7	5007.6	1592.4	1267.1	1213.3	1362.2	1797.1	1475.6	1249.1	1551.2	1771.8	1396.5	1341.3	10756.1	8225	7064.3	9612.9	10803	8300	7419.4	10515.3	11145.9	8844.9	7362.7	7376	10158.4	7476.5	6464.9	8801.4	10102.6	7419.1	1256.5	978.9	751.8	909.1	1347.6	887.8	751.1
P33992	Homo sapiens (Human)	MCM5	7427.1	3878.4	5127.9	13986.3	7102.8	4600.9	5457.5	16573.2	8106.6	4514.3	5307.3	4467.8	2661	3379.5	8424.7	5014.9	3006.6	3509.9	10370.3	5189.5	3017.6	3635.5	8076.6	4879.8	5781.4	15752.7	8022.2	4879.3	6043.2	17037.6	8477.4	5287.2	6053.6	12392.8	7017.9	3779.1	4908.6	14543.1	6844.1	4004.2	5855.3	3387.7	3885.6	10147.7	6252	3459.7	4048.3
O43290	Homo sapiens (Human)	SART1	7292.9	5371	8431.1	8939.8	6359.4	6687.4	8217.6	11144.7	7374.4	6708.9	9049.7	6184.8	5299.3	7458.7	7535.3	6563.5	5791.2	7437	8995.5	7020.5	5826.6	8359.1	9140.7	7498.5	10767	13391.1	8689	7674.8	11030.8	13720	9603.8	8141	11347.2	11012.3	8346.9	6929.6	10573.6	12986.9	8278.8	7283.6	6887.3	6205.4	9470	9186	7130	6094.3	9646.3
P62399	Escherichia coli (strain K12)	rplE	8072.6	4318.5	8148.3	5214.1	8009.9	5031.7	7669.4	6145.1	8825.2	4933.3	8159.5	5070.4	3091	5255.7	3150.4	5623.5	3421.3	5027.9	4122.4	5374.6	3357.7	5159	8575.4	4740.8	7657.1	5624.6	8289.6	4818.5	7791.5	5671.4	8283.7	5044.1	7747.2	4349.5	8360.1	4449.1	7792	4991.1	7775.4	4128.2	8579.4	5160.3	8472.5	5004.9	8847.9	5118.3	8839.6
Q9H3U1	Homo sapiens (Human)	UNC45A	6668	3595	7959.7	8148.1	6276.8	4052.5	8179.8	9048.6	6931.6	4080.6	8296.6	3445.8	2317.1	3763.1	3530.1	3674.6	2562.5	3797.3	4162.9	3836.1	2727.9	4124.6	7547.3	4665.8	8445.7	9077.2	7316.5	4681.6	8897	9881.4	7668.7	4876.1	8923.4	6775.8	6427.6	3587.9	7721.7	7957.8	6463.5	3686.6	5943.3	3915.3	7129	6699	6045.1	3843.8	7308.7
Q9NW13	Homo sapiens (Human)	RBM28	8924	6181.2	8629.7	8754.6	8484	7581.9	8980.5	9527.3	9447.9	7576	9285.8	562.3	435.1	533.4	541.8	616.1	511.4	510.4	632.2	576	482	565.9	13005.2	9040.2	11936.4	11801.7	11924.6	8987.5	12383.3	12911.3	12825.3	9767.8	12351.6	9067.9	12222.2	8348.9	12150.9	11112.9	12027.1	8669.1	1634.6	1330.9	1805.8	1552.3	1770.8	1315.5	1816.4
Q14444	Homo sapiens (Human)	CAPRIN1	7245.1	5909.2	13346.6	10584.3	5990	7269.8	12893.5	13275.5	7189	7124.9	13607.1	2375.4	2369.3	3818.3	3301.5	2463.4	2549.5	3609.5	4012.8	2591.1	2445.4	4029	12485.4	11512.9	19227.4	19853.7	11943.5	12386.1	20000.3	20487.4	13074.5	12664.3	19497.6	15230	10706.5	10072.8	19764.1	18619.4	10220.9	10107.4	4250.6	4460.6	7919.3	7193.1	4391.6	4430.8	8319.5
P55209	Homo sapiens (Human)	NAP1L1	4566.4	3295.5	7783.4	4999.2	4141.3	3884.1	7678.3	5906.2	4631.4	3801.4	8294.4	3502.1	2999	6130.7	3821.5	3778.3	3267	5858.9	4684	3903.9	3303.1	6698.7	6909	5434.6	12817.1	8990.1	6492.4	5553.3	13427.3	9407.3	6914	5783.4	13189.6	6713.3	6239.2	4913.9	13532.4	8649.2	6083	4995.1	5412	4653.2	8642	5891	5551.8	4921.8	8986.9
P22695	Homo sapiens (Human)	UQCRC2	7211.6	5359.4	3907.4	8453.4	6976.3	6369.2	3984	9753.2	7625.5	6305	4013	7525.3	6093.4	4761.9	7701.7	8235.1	7157.8	4793.5	9864.7	8503.8	7141.1	5415.7	15563.3	11594.1	8174	18415.9	15493.7	11697.5	8734.4	20070.5	16119.8	12746.1	8600.3	15065.3	15245.2	10964.2	8187.8	18143.8	14288.7	10967.4	6416.6	4983.1	4081.9	6540.2	6432.2	4988.4	4175.4
P04040	Homo sapiens (Human)	CAT	9480.4	7024	3930.3	10649.9	9007.4	8220.1	4073.5	12638.4	10373.5	8745.4	4522.5	6566.2	5705.4	3130.4	7892	6582.9	6125.8	3616.2	9553.9	7117	6343.8	3516.3	12618	11244.8	5387.6	19087.8	13200.5	12147.5	5743.6	20681.4	13288.1	11242	5546.8	12753.7	13820.7	11870	4949.8	21554.7	13372.4	12518.2	11769	10527.3	4851.6	15088.9	12004.8	10656.2	5064.1
P17931	Homo sapiens (Human)	LGALS3	14700.2	11013	4438	6704.8	13082.3	13052.9	4457	7602.5	14838.6	13175.2	4675.8	17807.4	16300.8	2946.6	6384.3	18945.7	17464.2	2973.8	7414.7	19697.8	16642	3382.8	21572.4	18194.8	3560.1	6976.3	21324.1	18474.3	3733.7	7394.8	22575.6	19916.4	3812.4	5519.2	20683.8	17715.4	2838.6	6191	19218	16886	23176.9	20107.6	5459.6	8916.2	24666.5	21531.7	5568.1
Q9H8H0	Homo sapiens (Human)	NOL11	4521.6	3344.5	4024.6	5929.3	4402	4016.5	4053.5	6740.7	4989.7	3953.9	4193.9	416.5	317.4	373.6	505.9	499.9	418.9	404.3	673.6	504	397.2	444.8	7430.9	6048.3	6447.7	10338.2	7358.4	6023.3	6679.3	11535.9	7631.5	6518.9	6708.9	7866.1	6858.8	5445.8	6140.5	9639	6643.2	5536.6	1561.8	1202.9	1245	1702.6	1703.4	1200.5	1283.8
Q01484	Homo sapiens (Human)	ANK2																																									115.5	108.3	144.4	114.3	103.6	107	160.9
P32019	Homo sapiens (Human)	INPP5B																																									19.9	18.7	21.1	20.8	23.3	21.5	19.1
P69783	Escherichia coli (strain K12)	crr	14301.7	8022.3	15280.8	9106.3	14159.7	9220.3	14575.3	10445.2	16051.9	8606.3	14979	469.5	337.9	500.3	323.7	462.6	369.6	541.7	403.3	480.9	361.7	522.1	17191.9	9404.9	16215.6	10535.6	16965	8799.2	16815.8	10533	17085.9	9441.2	15717.5	8400.6	17068.2	9071.8	16635.3	9803.6	15662.7	7988.3	4127.9	2246.6	3344.4	2434.7	3947.2	2359	3471.1
Q9Y4K1	Homo sapiens (Human)	CRYBG1	9888.9	2688.6	1871.2	5328.1	9417.9	3006.7	1980.4	5916.8	10432.7	3069.1	2165	3163.9	999.8	717.3	1638.6	3394.7	1079.3	823.9	1857	3571.9	1054.4	845.5	15467.4	4195.7	3070.9	8675.6	15412.7	4109.9	3354	9211.2	16978.2	4517.4	3530.7	7068.1	14755.5	3155.9	2866.1	7839.6	14657.4	3322.6	11497.6	2638.1	1732.8	5346.3	12834.1	2671	1839.6
Q07866	Homo sapiens (Human)	KLC1	3974.7	4690.3	7469.3	6154.7	3383.9	5689.3	7469.5	7411.6	3991	5679.9	7895	646.8	750.7	993.2	889.7	690	834.2	961.5	921	732.1	868.7	1014.4	5659.9	7259.2	9998.5	9429.6	5326.4	7450.7	10527.6	10006.1	5849.6	8046.9	10622.4	7670.4	4948.6	6715.2	10278.7	9018.1	4945.2	7001.8	1099	1446.2	2005.2	1576.8	1099.2	1455.8	2009.5
Q7Z460	Homo sapiens (Human)	CLASP1	2907.4	2509.2	4124	4315.3	2934.3	2845.5	4200.4	4757.2	3018.6	2967.1	4447.7	1783.9	1400.3	1918.2	2160.1	1831.1	1621.2	1893.8	2464.9	1884.4	1618.5	2068.2	2366	2153.6	3425.6	3929.9	2214.2	2112.7	3506.6	4236.2	2440.2	2326.3	3705.8	3149.2	1943.5	1765.7	3330	3631.3	1996.4	1819.8	3389.3	3040.1	4862.8	4748.2	3474.7	3082.4	4918.6
Q08945	Homo sapiens (Human)	SSRP1	9730	6723.6	8368.9	6754.1	8789.2	8334.7	8495.2	8261	10100.8	8266.9	9278.7	5625.5	5099.8	5549.5	3719.8	5832.3	5751.9	5542.3	5058.1	6396	5532.2	6446.5	11084.7	9034.2	9379	9415.9	10891.2	9266.5	9950.7	10120.2	11361.9	9909.1	9884.9	7227.6	10915.7	8658.5	9756.1	8977.8	10590	8710	9288.9	8637.9	9121.9	7552.9	10364	8737	8999.8
P00561	Escherichia coli (strain K12)	thrA	5630.2	3199	5775.5	3703.3	5640.5	3484.3	5397.7	4248.5	6100.8	3484	5670.3	8543.2	5683.2	8416.6	5671.7	8647.4	6251	8674.9	6897.9	9166.2	6003.1	8765.8	8120.9	4404.7	7431.5	5346.6	7712	4339.6	7703.4	5200.4	7656.8	4559.9	7560.1	4109.6	7853.4	4185	7567.3	5091.1	7286.4	3952.2	15225.9	9692.7	13792.7	9028.2	15632.2	10081.2	14550.5
P26639	Homo sapiens (Human)	TARS1	8434.7	7226	9073.5	14261	8229.5	8819.9	9053.7	16867.6	8787.2	8860.3	9276	4495.4	4951.6	5338	7784.6	4747.8	5395.4	5457.4	9213	4999.4	5416.8	5693.7	9869.6	9796.7	10446	20176.1	9747	9732.6	10739.1	21423.5	10024.8	10571.7	10705	16749.4	9196.4	9151.9	10287.2	19903.5	8865.8	9411.9	4466	4604	4964.6	7564.2	4590.5	4604.3	4998.5
O75821	Homo sapiens (Human)	EIF3G	6009	4682.6	8322.2	7668.7	5385.7	5611.1	8462.6	8738	5985	5578.2	8888.9	3865	3598.1	5623.7	5106.3	4174.1	4014.8	5626.7	6228	4340.9	4221.9	5910.3	7416.4	6858.4	9997.4	10889.3	7361.7	7070.3	10551.2	11696.6	7713.4	7203	10649.8	8639.1	6541.3	5984.6	9787.2	10132.9	6418.4	6134.6	2590.3	2192	3672.6	2956.7	2435.5	2250.3	3852.4
P08200	Escherichia coli (strain K12)	icd	30218.4	16015.8	30257.1	18128.4	27763.9	17671.7	28763.5	21284.6	31490.8	16831.9	29463.3	8821.8	5831.5	9768.6	6233.1	9506.8	7014.2	10637.5	7467.9	10375	6991.2	10854.9	38079.6	19598	32330.4	22463.7	35034.5	18830.6	34590	22033.2	35283.3	19392.7	32784.3	18073.7	35610.3	18564.5	34259.3	20834.1	31596.2	16119.2	10496.3	6753.1	10320.8	6834.2	11285.9	6717.6	11086
Q9UBC5	Homo sapiens (Human)	MYO1A	3133.7	2640.5	1592.7	5134.6	3179.6	3149.5	1712.9	5688.7	3608.6	3206.8	1740.1	501.3	422.4	408.5	615.1	524.8	505.6	469.6	777.3	615.4	544.4	465.7	4908.5	4295	1977.7	7719.1	4814.5	4353.8	2038.9	8296.8	5114.1	4775.8	2114	5928	4069.2	3429.7	1285.2	6756.1	4016.2	3710.7	2244.2	2048.4	1036.3	3038.3	2299.2	2076.9	1124.2
Q13045	Homo sapiens (Human)	FLII	5606.6	4200.8	5118.7	7724.3	5614.8	5025.3	5287.2	8969.8	6102.9	5150.6	5644.2	4255.4	3355.2	3588.6	5023.9	4441.9	3583.3	3535.4	5833.4	4497	3643	3928.1	8109.7	6624.2	7271.5	12248.5	8058.6	6681.7	7484.6	12651.7	8242.2	7392.3	7297.5	9230.6	7083	5664.7	6396.2	10796.8	6919.4	6020	5003.7	3924.8	4059.8	6008	5052	3931.9	4151.5
Q9HBR0	Homo sapiens (Human)	SLC38A10												1249.6	1086.7	1204	1200.2	1282.3	1161.9	1286	1359.3	1367.6	1219.9	1337.7	676.3	594.9	481.9	734.8	675.5	597.7	524.1	751	739.6	643.4	534.2	565.7	561	458.5	411.1	598.9	560.7	489.4	1647.9	1383.7	1292.3	1438.8	1631.4	1525.9	1347.4
P49448	Homo sapiens (Human)	GLUD2																							110.1	97.5	206.4	119	118.1	111.7	187	119.8	110.7	118.5	161	75.1	86.8	75	69.6	90.3	94.3	83.5
P0A6A3	Escherichia coli (strain K12)	ackA	3851.1	2132.9	3965.3	2262.1	3514.8	2543.1	3587.2	2954.1	4334.3	2398.8	4597.5	1224.5	898.2	1268.1	869.3	1285.1	930.5	1224.5	1023.7	1371.9	904.3	1365.1	3989.2	2231.6	3273.5	3068.1	3705.2	2229	3451.4	3234.6	3818.2	2357.2	3502.6	2617	3572.6	2077	3305	3041.1	3517.5	1958.6	2690.6	1744.1	2839.6	1648	2844.9	1711.6	2917.9
O76031	Homo sapiens (Human)	CLPX	7486.4	3988.6	4700.9	6282.6	7047.4	4874.9	4701.7	7142	7896.3	4951	5195.4	1804.3	1195.3	1244.7	1490.7	1843.1	1265.6	1385.5	1824	1868.5	1320.2	1369.1	10308.6	5904.2	5893.7	9294.4	9748.2	5948	6123.9	9788.3	10601.1	6317.2	6378.4	7479.9	9702.1	5425	5807	8577.6	9530.3	5676.1	2748.6	1759.2	1830.3	2314.6	2901.6	1749.6	1847.8
P46781	Homo sapiens (Human)	RPS9	15878.3	12981.4	17771.4	20716.4	14955.6	15853.9	17978.9	24967.8	16692.6	15747.6	18389.8	18290	18122	22317.5	22900.3	19466.2	20033.5	22027.1	27741.3	19749.7	19014.3	22980.6	17276.4	15323.4	18656.7	23174.5	16741	15219.5	19821.9	25682.6	17425	16783.7	19207.6	19632.2	16745.7	14799.8	19812.7	23258.8	15797.2	14709.5	21893.3	20674.3	25713	25189.5	23416.9	19978.9	26130.9
P0A7L0	Escherichia coli (strain K12)	rplA	10469	5022.3	10008.1	5571.8	9243.5	5649.1	9155	6518.1	10426	5264.4	9684.2	4961.9	2895.5	5037.4	2735.5	5183.7	3096.8	5008.8	3266.2	5466.9	2881.2	5204.1	8303.3	4550.6	7178.2	5593.5	7702.9	4652	7377.7	5705.8	7990.9	4813.3	7590.2	4452.9	7829.5	4348.8	6995.7	5110.2	7458	4016.9	3700.2	2457.5	3324.3	2351.7	3724	2879.4	3875.7
O96008	Homo sapiens (Human)	TOMM40	6080	4634	4238.7	9364.6	6049.3	5619.5	4193.9	8974.4	6728.4	5564.5	4366	1397	1255.3	1291.9	1763.2	1517.6	1363.7	1254.4	2250.7	1440.4	1414	1348.2	8125.8	6804.1	5369.2	11568.7	8137.2	6490.7	5602.9	14631.3	8501.5	7150.6	5371.3	8553.7	7852.7	6360.2	5129.8	11300.8	7530.2	6443	251.7	253.4	191.7	320.1	275.9	391.5	197.1
P49756	Homo sapiens (Human)	RBM25	8482.8	5969.6	6378.5	6618.7	7687	7415.9	6357.7	7792.9	8932.6	7288.3	6884.4	5896.6	5230.8	5219.5	4970.6	6439.2	5897	4926.9	6174.9	6832.8	5687.4	5648.7	13817.7	11325	10148.1	12865.4	13455.4	11482.1	10471.3	13400.4	14469.3	12343.4	10377.6	10335.6	13746.8	11191.4	10330.8	12476.1	13221.1	11269	11790.7	10728.9	9610.3	10098.5	12727.4	11261.9	9727.8
Q9UHL4	Homo sapiens (Human)	DPP7												991.5	989.9	1092	1650	1078	1092.7	1102.5	1848.3	1107.2	1162.6	1145.4																			1899.7	1999.4	1856.2	3693	2049.8	1971.9	1878
P62829	Homo sapiens (Human)	RPL23	18426	16577.5	21940.1	23920.6	17317.6	19518.1	22115	28126.1	17997.4	19397	21834.1	2997.3	3082.4	4042	3837.8	3184.5	3601.2	4191.3	5074.6	3409.9	3678.4	4567.3	10020	9681.4	11383.1	13240.4	9893	9518.7	11922.7	14533.1	10083	10356.8	11669	9761.1	9160.7	8694.9	11084.3	12200.1	8704.4	8526.4	5898.8	6282.9	7581.8	7778.3	6466.5	6465.7	7794.2
P28331	Homo sapiens (Human)	NDUFS1	4825.7	3380.2	3101.4	4898.2	4475.1	4119.8	3128.2	5950	4955.5	4079.2	3350.8	4938.3	4155.4	3366.2	4945.7	5380.7	4721.1	3468.5	6015.5	5717.8	4676.7	3685.9	8176.7	5957.9	4341	9240.2	8094.9	6101.3	4582.7	10291.6	8155.4	6542.7	4629	7131	7779.1	5750.9	4279	9131.9	7466.3	5732.8	5383.8	4460.6	3892.1	5374.5	5701.3	4604.9	4001.7
Q99623	Homo sapiens (Human)	PHB2	8315.8	14976.4	8267.4	16654.1	8242.1	18702.4	8558.4	16914.2	9103.4	18669.9	8068.2	9950.6	20582.9	10805.2	14624.5	10322.9	24024.9	10712.3	21092.7	10945	24029.2	11921	7319.6	15237.1	6976	13130.5	7082.1	15080.5	7319.2	15962.2	7449.5	16743	6961.7	9514.1	6574.8	15198.7	6885.1	12524.7	6332.8	14997.9	12696.2	24964.1	14419.9	17286.1	13505.9	25098.3	14977.4
Q5JRX3	Homo sapiens (Human)	PITRM1	7015.6	4077.2	5711.1	7479.1	6603.4	5073.5	5701.9	9124	7446	5008.1	6235.6	1091.3	848.9	1034.2	1118.3	1085.7	916.5	1059.5	1255.8	1356.1	882.4	1145.8	9911.8	6201.5	7785.2	12108.3	9466	6135	8190.3	12739.8	10074.7	6608.2	8364.8	10144.8	9481.9	5770.2	7959.1	11851.7	9284.9	6025.1	3531.3	2660.4	3200.7	3925.8	3727.2	2763.7	3284.3
P62195	Homo sapiens (Human)	PSMC5	8124.1	7223	8063.5	9292.4	7673.2	8600.9	8129.8	10869	8524.8	8499	8573.3	3283.4	3457	3496.9	3817.1	3697.8	3943.2	3695.6	4545.8	3754.7	4026.1	3782.7	12214.8	12109.3	11012.8	15015.4	12207.2	11981.9	11646.3	16499.6	12376.9	13106.4	11396	11999	11406.4	11262.3	10968.8	14304.6	10741.7	10872.7	7770.2	8051	7685.8	8347.4	7969	8171.5	7915.6
Q14847	Homo sapiens (Human)	LASP1	13155.8	9942.5	7634.2	12502.9	11493.4	12247.4	7459.5	14884.6	13103.8	11886.2	7808.7	8304.1	8462.6	5781.8	8207.7	8454.7	8463.3	5410.7	9346	8803.1	8053.1	5920	16799.6	14849.9	10436.5	18914.1	16525.8	15353.5	10978.6	19885.7	17841.8	15894.4	11011.4	14646.7	16491.8	14801.4	10494.9	18826.9	15635	14810.8	9344	9277.7	6174.8	9742.4	10357.7	9411.7	6294.7
P26368	Homo sapiens (Human)	U2AF2	12857.4	8833	8619.3	10210.3	12039.6	10790.9	8599.1	12078.7	13362.6	10572.5	9105.7	4201.7	3311.6	3104.4	3590.1	4540.4	3819.6	3071.4	4194.3	4773.2	3798.1	3347.4	19395.9	14898.3	12091.2	17086.5	19097.5	15198.4	12620.8	18176.3	19919.6	15979.2	12607.2	14022.7	19063.7	14487.2	12138.1	16593.9	18327.3	14443.7	5986.6	4767.8	3554.8	3963.3	6632.5	4767.6	3732.8
Q8WY64	Homo sapiens (Human)	MYLIP												264.8	222.1	313.6	346.6	236	242.8	304.6	406.8	274.7	256	301.2																			218.3	192.9	357.6	427.2	221.8	180.8	362.3
Q9NV92	Homo sapiens (Human)	NDFIP2																																									973.2	924.8	359.9	1575.2	1314.5	602.9	440.2
Q8NHG8	Homo sapiens (Human)	ZNRF2												132.2	155.7	84.4	135.9	143.4	143.3	92.5	128.5	148.5	138.1	117																			285.6	230.1	153.5	334	323.5	230.1	157.3
Q8WYP5	Homo sapiens (Human)	AHCTF1	3716.6	2827.8	3306.5	3921.4	3662.3	3300.1	3343.9	4214.9	4079.5	3378.5	3545.6	212.8	177	248.5	224.3	248.2	198	265.2	258	257.1	183.3	253.8	6887.6	5611.2	5932.3	8277.5	6926.9	5911.6	6212.2	8592.7	7335.9	6412.4	6263.4	6167	6116.2	4879.3	5162.6	7019.4	6190.9	5122.6	2145.1	1865.5	2009	2338.1	2265.4	1999	2014.9
P54868	Homo sapiens (Human)	HMGCS2	47028.3	3290.1	2448.5	3545.7	41405.7	3674.9	2584.8	3751	48731.5	3908.7	2923.3	8290.6	1749.2	1775	2045.1	9338.4	1898.8	1778.9	2193.6	9923.3	1981.9	1924.7	54422.8	3204.9	1822.2	2937.4	54562.4	3355	2077.1	3000.6	55389.2	3511.2	2224.6	1595.8	56512.9	2392.7	1310.2	1577.2	52234.6	2288.5	17415.7	2440.3	2152	2580.2	19051	2554.5	2179.8
Q13838	Homo sapiens (Human)	DDX39B	4093.8	4887.6	3639.4	5317.6	4078.7	5981.6	3722.1	6242.8	4528.1	5947.4	3948	741.6	798.5	657.5	812.6	740.2	878.1	688.6	898.4	756.9	867.2	742.1	4856.3	5820.9	3724.1	6311	4920.6	6036	3938.1	6902.2	5135	6620.6	3921.2	5136.5	4063.3	5258.8	2874.3	5523	3913.9	5390.4	1851	2012.8	1520.6	1893.3	1858	2067	1572.9
Q13442	Homo sapiens (Human)	PDAP1	11918.7	7795.4	14270	13723.9	9876.7	8875.7	14272.9	15818.5	11170.1	8666.3	14210.3	7580.8	6626.2	10784.2	10518.4	7933	7158.9	10493.4	12989	8659.2	6831.2	11431.2	14315.7	10207	17594.1	18490.1	13338.5	10586.9	18427.9	19091.6	15298.2	10763.3	18566.7	16067.5	13526.6	9851.8	18550.2	18739.1	13185.9	10162	12581.2	10949.6	16288.3	17577.7	13790.1	11219.5	16771.8
P0CG39	Homo sapiens (Human)	POTEJ	3061	2079.6	3317.4	2508.9	3017.2	2460.9	3341.3	2706.9	3448.3	2502.6	3542.1												7306.9	5404.9	7014.2	6685.7	7124	5750	7439.3	7295.8	7725	5951.3	7492.7	5085	6184.3	4672.8	6617.6	5646.3	6590.7	4741.1
P20618	Homo sapiens (Human)	PSMB1	5948.2	5585.6	4467.7	5555.6	5774.8	6639.4	4560.8	6598	6293.5	6606.1	4756.1	2024.9	2496.9	1740.5	2086.1	2208.4	2865.4	1791	2369.3	2405.4	2899	1864.5	7425.6	7875.8	5059.4	7806.2	7476.7	8155.7	5350.1	8205.5	7788.4	8589.3	5225.6	6206.7	7544.5	8025.4	5264.6	7878.1	7161	7810.3	3780.4	4031.6	2852.7	3563.9	3801.7	3991.8	3037.3
Q8NI27	Homo sapiens (Human)	THOC2	8615.2	6399.2	6910.4	8635.4	8360.5	7870.5	7031.8	9888.9	9388.5	7888.7	7592.2	920.6	844.5	821.8	928.7	1028.2	922.2	848.3	1145.2	1072.6	987.6	875.1	7808.1	6625	6189.9	8616.6	7762.7	6766.3	6510.2	8941.9	8366	7374.4	6565.9	6637.8	7249.9	6212.9	5861.7	7738.5	7309.6	6425.7	4905.7	4313.6	3865.7	4771.6	5256.1	4426	4091.9
P0A9P0	Escherichia coli (strain K12)	lpdA	8455.2	4849.6	8232.3	5697.2	8467.8	5312.8	7901.3	6541.5	9354.8	5148.6	8430.8	2049.6	1183.2	2032	1273.7	2211	1378.9	2172.1	1516.7	2226.7	1354.4	2273.4	11163.8	6332.6	10173.6	7674.3	10427.8	6104.2	10534.4	7598.6	10982.1	6378.8	10514.2	6634.6	10495.9	5759.6	10109.8	6904.5	9988.1	5397.4	3840.3	2399.6	3761.8	2638.3	3935.6	2486.5	3988.2
Q9H4M9	Homo sapiens (Human)	EHD1	4663.8	4212.4	9597.9	7928	4411	4830.1	9604.3	9100.8	4670.4	4849.6	10190	1582.2	1516.9	3016.3	2376.7	1649.9	1707.4	3082.3	2800	1754.7	1737.3	3258.6	6397.3	6245.9	13707	11928.7	6051.3	6214.7	14450.6	13009.4	6276.9	6675	14254.7	9790.7	5304.7	5219.3	13827.9	11122.7	5297.5	5457.1	2995.6	2734.1	5970.7	4302.6	3002.1	2758.8	6125.6
Q9H307	Homo sapiens (Human)	PNN	8340.5	6017	5713.4	7844.9	7762.4	6827.8	5465.4	9084.5	8834.9	6811.8	5815.3	5062	4255.4	3612.4	4394.8	5328.7	4658.6	3666.4	5412.8	6142.4	4681.6	3983.3	15065.8	11481.4	9526	14650.7	14623.9	11313.2	9466.1	16176.1	16232.5	11934.9	10260.4	12158.3	14818.1	10652.7	9539.9	13797.2	14175.2	10376.9	10295.8	8538.2	6917.7	9127.1	11167.7	8721.4	6932.6
Q13123	Homo sapiens (Human)	IK	9896.6	7066.2	6307.8	7304	9265.8	8205.9	6324.4	9021.3	10068.3	8349.3	6822.7	2420.4	2194.9	2136.7	2093.6	2559.9	2489	2003.7	2621.8	2845.5	2428.1	2313.8	10870.5	8803.1	7471.4	10709.4	10616.4	9026.9	7807.6	11107.1	11905.4	9467.9	7948.2	8249.9	9952.7	8138	7098	9659.8	9615.1	8155.7	3487.7	3036.6	2571.4	3060.6	3794	3233.4	2619.6
P52701	Homo sapiens (Human)	MSH6	6314.2	4069.4	5079	9629.1	6040.5	4663.8	5210.7	11252.8	6710.5	4646.1	5571.2	2023.7	1556.4	1935	3025	2559.2	2330.2	1987.4	4025.8	2479	1974.7	2281.2	7155.4	5141.6	5634.3	11845.9	7169	5092.4	5894.2	12730.8	7496.3	5609.8	5976.3	9673.5	6374.2	4262.3	5195.9	11001.1	6502.5	4613.8	4229.4	3304.2	3355.6	6277.4	4510.4	3409.5	3460.5
Q6PI26	Homo sapiens (Human)	SHQ1												247.7	189.7	327.8	306.7	248.8	226.9	356.3	305.6	257.6	196.4	339.8
A8MX80	Homo sapiens (Human)																								131.6	135.7	108.7	111.3	139.9	162.4	121.5	140.5	119.1	156	136.7	73.2	113.2	148	96.8	94.4	101.3	147.5
P01031	Homo sapiens (Human)	C5																							220.3	188.8	201.5	245.2	211.1	178.8	211.3	288.8	218.7	207.5	181.6	202.3	210	176.6	190.8	234.2	201.8	181.4
P0A7C2	Escherichia coli (strain K12)	lexA												404.3	298.8	396.7	321.1	383.3	325.2	451.3	376.6	368.1	323.3	479	170.6	106.1	188.3	115.1	190.1	115.5	180.8	120.7	204.7	105.5	195.3	37.8	48.2	29.1	36.7	39.6	50.2	36.2	577	458	595.3	581.5	586.8	485.8	654.3
Q9P2N5	Homo sapiens (Human)	RBM27	5451.6	4712.1	3817.9	4357.5	5103.4	5713.8	3874	5095.2	5679.1	5756.4	4149.8	645.9	610.8	452	577.8	680.5	697.2	498	716.2	744.6	699.7	463.3	6583	6172.4	4269.5	5669.9	6342.8	6374.9	4423.6	5918.1	6874.8	6739.6	4497.4	4521.5	6084.1	5883.6	3978.4	5296.7	5932.4	6067.4	1364.3	1313.8	1092.7	1137.1	1373.2	1387.8	1128.9
Q13564	Homo sapiens (Human)	NAE1	2432.5	2127.1	2054.3	3238.4	2232	2617.3	2006.4	4130.3	2551	2612.8	2260.7	4297.7	4868.4	3837.6	6757.2	4635.8	5392.6	3827.8	8353.5	4899.9	5518.9	4127.8	2428.5	2412.6	2110.9	4018.4	2488.7	2543.7	2102.7	4208.7	2553.8	2610.4	2097	3014.7	2119.6	2164.5	1816.5	3864.6	2136.8	2327.8	2968.1	3144.4	2539.1	4367.3	3236.7	3132.5	2687.4
Q9Y3I0	Homo sapiens (Human)	RTCB	7006.8	6237.9	6606.6	7549.1	6600.5	7279.8	6817.9	9105.4	7260.7	7437.4	7041.1	3314.9	3520.5	3687.1	3668.7	3436.5	3889.5	3657.1	4458.6	3655.1	3786.2	3912.6	10574.5	9852.9	9639.1	13080.7	10272.9	10024.9	10114.9	14067.3	11105.9	10943.3	9905.3	10675.6	10031.8	9654	9757.2	12566.7	9831.7	9817.2	2789.7	3082	3808.5	3065.3	2805.1	3022	3804
P52565	Homo sapiens (Human)	ARHGDIA	18440.3	14271	20972	17074.7	16470.2	17599.1	20013.4	22384.6	19860.7	16476.3	22332	9698.7	9118.4	11853	9595.9	10192.9	10565.9	11754.5	12347.3	10824.5	9894.5	12851.9	16363.7	12845.4	16905.5	17950.1	16028.1	12541.4	17759.5	19223.7	16250.2	13259.1	16849.3	13540.9	15776.4	12563.6	17889.5	17868.5	14967	12311.1	10192.3	9920.6	12082.5	10719.8	11286.6	9842.2	12566.5
Q8ND56	Homo sapiens (Human)	LSM14A	3502.2	2249.4	2688.9	3711.4	3169.9	2736.4	2607.1	4543.2	3719.3	2679.7	2891.7	1387	1132.8	1280	1438.6	1425.6	1234	1354	1757.3	1574	1199.8	1439	3645.8	3146.8	3315.8	5572.7	3625.6	3269	3451.3	5758.9	3914.7	3421.5	3432.9	4444.6	3648.8	3045.4	3302.5	5474.9	3576.5	3171.7	1665	1425.8	1466.2	2034.6	1720.3	1499.2	1516.3
P08133	Homo sapiens (Human)	ANXA6	1740.5	2356.2	19468.8	3949.9	1368.8	2688.3	19486.4	4455.6	1607.8	2765.8	20938.1	1952.9	2084	10503	2980.5	1810.1	2310.7	11230.5	3517.1	1870.5	2335.4	12056.1	4316.4	5448.2	38668.5	9853.8	3282.8	5497.2	40036.6	10261	3536.2	5752.9	39647	7306.6	2582.8	4026.3	40917.2	8479.5	3352.3	4424.4	2289.7	2745.5	17412.9	4315.7	1846.2	2857.8	17681.7
P51149	Homo sapiens (Human)	RAB7A	5401	5418.6	8797.1	7457.8	5070.6	6611.9	8589	8773.1	5773.3	6555.4	9265	3873.6	4626.5	7125.2	5416.8	4036.6	5035.5	6827.8	6426.2	4049.9	4955.4	7246.2	7500.2	8129.6	11702.7	11625.3	6996.8	8293.5	12092.8	12358.4	7369.8	8781.6	12552.5	8830.9	6431.6	7333.3	11633.3	11127.2	6247.4	7583	6262.5	7292.2	10490.1	8608.6	6166.5	7571.5	10762.8
Q13620	Homo sapiens (Human)	CUL4B	4098.5	4171.4	9691.4	3919.9	3793.7	5042.8	9637.7	4490.6	4292.1	5043.1	10359	626.4	844.1	2018.9	571	662.3	1005.1	2116.5	733.8	721.9	1001.7	2414.4	5787.1	6767.9	14030.3	5834.7	5202	7070.8	14679.3	6254.7	5626.4	7509	14351.8	4420.6	4831.2	6068.6	14382.8	5091.6	4947.5	6157	1890.2	2279.2	4295.8	1759.4	1845.7	2378.4	4425.5
Q14258	Homo sapiens (Human)	TRIM25	9310.4	7629.8	6811.9	10601.8	8581.5	9200.5	6766.6	12424.1	9592.1	9166.4	7185.6	3221	3147.2	2317.7	3510.6	3533.1	3645.2	2243.7	4514.1	3764.5	3611.8	2635.7	15283.9	14053.5	10352.8	18822.2	15087.9	14200.9	10695.3	20516.5	15704.4	15383.8	10777	16169.9	15015.9	13836.3	10445.8	19031.7	14221.2	13887.4	2123.4	2265.2	1552.3	2554.2	2491.1	2310.6	1602.8
P61604	Homo sapiens (Human)	HSPE1	46770.3	27326	18759.1	42136.7	40890.5	32001	18568.6	50613.4	46322.9	30574.2	19703.6	11478.5	8294.5	4933.7	10898.7	11867.4	8780.7	4849.3	13386.8	12627.4	8173.4	5162.8	39055.8	26532.2	16844.1	40892.7	38354.1	27292.4	18066.6	43616.4	41292	28140.1	18170.4	32565.9	36697.6	24673.8	15894.1	39845.5	34467.8	24504.1	14519	9832	5387.4	12456.5	16011.6	9665.2	5700.3
Q6DD88	Homo sapiens (Human)	ATL3	5232.3	7069.7	9575.8	6767.1	5035.4	8455.2	9396.1	7955.1	5307	8538.9	10295.4	355	466.6	625.2	402.4	385.5	509.1	563.7	444.4	396.3	468.9	602.9	4307.9	7221.8	8505.7	6140.2	4391.6	7835.1	8973.5	6845.6	4421.6	8250.7	8780.3	4364.8	3798.9	7015.4	8380.5	5445.9	3669.4	7078.3	728.5	1377.2	1652.2	1178.6	730.1	1443.2	1657.2
P00895	Escherichia coli (strain K12)	trpE												1931.9	1750.5	2063.9	1567.1	2220	1691	2203.5	1822.8	2167.8	1581	2362.9	83.6	56	79.5	64.8	82.3	57.7	80.4	64.8	87.2	67.7	70.9	50.4	71.9	43	73.1	54.3	69	53	3031.9	2050	2783.9	2131	2962.9	2110.8	2965.6
O00151	Homo sapiens (Human)	PDLIM1	8438.9	4651.6	4316.7	8147.3	7793.3	5417.8	4570.6	9610.3	8584.3	5374.6	4772.2	3243.5	2046.9	1469	3231.7	3336.2	2154.6	1469.5	3754.5	3534.4	2133.8	1509.3	6694.8	3717.8	2812.4	7686.6	6572.2	3841.9	3033.8	7961.6	7357.1	4006.5	3196.4	5881.5	5959.9	3087.2	2530.8	7115.3	5626.9	3131.8	6710.4	4080.8	2530.1	6778.8	7107.3	3949.7	2547.5
Q9Y2X3	Homo sapiens (Human)	NOP58	8011.1	5852.8	6044.7	9635.6	6996.6	6959.2	6019.2	10746.3	7944.1	6949.9	6326.1	2425.2	2085.6	2138.8	2753.5	2693.8	2568.4	2243	3479	2721.4	2637.3	2418.9	13220	10671.3	9387.9	16593.8	12523.6	10572.2	9733.2	18843.4	13446.3	11817.8	9613.1	13491.3	12598.9	10453.9	9430.3	15995.2	12024.6	10359.1	3073.4	2720	2592.7	3353.3	3278	2700.2	2694.7
P25205	Homo sapiens (Human)	MCM3	10138.7	4555.3	6198.2	15373.4	9385.6	5143.4	6344.7	18581.6	10499	5509.7	6679.5	11260.5	6553.4	7726.9	16896.9	11952.1	7020	7844	20747.7	12744.5	7279.7	8558.4	9841.5	5380	6171.7	17083.5	9888.2	4977	6536	18614.2	10360.4	5572.2	6644.4	13107.4	9306.9	4277.4	5985.6	16212.6	8880.5	4557.4	18182.1	9599.5	11195.9	27875	18468.7	9003.7	11303.3
P31930	Homo sapiens (Human)	UQCRC1	7273.8	5806.3	5286.6	8335	7045.7	6631.2	5506.6	9452.3	7615.2	6600.7	5629.3	6437.2	5212.9	4064.5	6421	6631.2	5750.2	4184.7	7671	7100.2	5642.4	4620.6	8131.7	6469	4560.2	9438.3	7738.1	6395.5	4928.7	9831.4	7885.8	6833	4879.6	6776.9	7267.8	5528.4	4174.7	9020.4	6574.5	5512.1	8105.3	6428.8	4523.1	8238	8329.2	6368.7	4770.4
Q96ST3	Homo sapiens (Human)	SIN3A	6521.2	4175.1	5148.9	7151.3	6346.7	4898.1	5234.4	8255.6	6975.9	5082.9	5515.9	3946.6	2886.7	2996.2	4090.2	4046.6	3324	3007.8	4944.2	4576.2	3333.1	3302	5188.7	3449.4	3457.3	6170.5	5181	3640.4	3708.4	6670.8	5431.3	3853	3865.7	4608.3	4879.7	3096.3	3435.8	5793.4	4709.9	3254.1	5262	3673.8	4194.4	5539.1	5649.3	3750.1	4338.3
Q96G03	Homo sapiens (Human)	PGM2	7273.7	6902.2	8751.6	9910.5	7009.1	8430.8	8764.8	11531.6	7802.6	8142.4	8936.2	958.5	1049	1204.2	1208.9	957.8	1193.9	1236.1	1397.5	1088.9	1192.5	1324.1	7661.8	8418	9183.4	11725.7	7760.2	8042.3	9633.6	11938.5	7968.2	8840.9	9158.1	8941.7	7174.5	7821.4	9304.1	11193.1	7019.7	7872	2012.7	2200.5	2239.4	2210.9	2084.7	2156	2236.8
P10412	Homo sapiens (Human)	H1-4	34641.3	19819.3	12793.2	33230.2	26399.6	22381.7	12189.8	41458.4	30046.2	21436.3	12172.6	15991.1	9012.6	9141.5	13605.6	16794.8	10043.8	8585.3	16394.5	18426.9	9780.9	9819.4	26598.3	14105	8621.4	21607.6	19048.1	15999.3	9092.5	21938.6	36248.6	15152.1	10003.8	29835.6	19459.5	13252.8	9016.8	23567.6	15960.6	11625.9	15945.2	9268.4	7605.3	13527.9	18037	8951.1	7747.1
P36683	Escherichia coli (strain K12)	acnB	4949.9	3145.1	5155.7	3528	4809.2	3506.8	4976.6	4074	5349.2	3572.3	5508.7	556.5	422.4	582.8	574.6	604.7	450.7	637.2	534.1	640.5	508.4	635.9	8262.4	5074.8	7865.3	6269.6	7650.4	5241	8067.6	6244.1	7962.1	5324.6	8421.5	4539	7554	4423.6	7392.5	5127.5	7317.6	4290.6	1447.5	962.1	1438.6	947.4	1464.8	970.5	1488.5
P39172	Escherichia coli (strain K12)	znuA	7225.8	4399.3	6824.3	5407.8	7217.3	4909.7	6552	6131	7685	4728.7	7145.7	374.2	531.6	487.4	468.9	465	608.4	505	469.2	454.6	680.5	604.8	12975.2	7435	11181	9211.7	12049.5	7498.9	11836.6	9221.4	12714.6	7702	12207.5	7262.7	11286.7	6228.3	10602.6	7575.8	10663.7	5913.4	588.6	470.7	569.6	522.5	609.7	475.7	639.9
O95573	Homo sapiens (Human)	ACSL3	3510.5	3697.8	3061	4505.5	3517.3	4413.7	3111.8	5202.4	3698	4509.3	3206.7	1231.2	1437	1090.3	1401.1	1328.4	1685.3	1034.9	1780.9	1397.8	1679.6	1216.9	5700.5	6503.1	4869.9	7790	5704.9	6739.7	5042.4	8410.4	5742.5	7407.6	4989.5	5940	5221.3	6169.5	4473	7134.6	5010.4	6390.1	2918.7	3814.3	2305.3	3510	3178.6	3840.9	2392.7
Q9P2M7	Homo sapiens (Human)	CGN	7313.7	4063.9	1953.7	5998.9	6855.2	4997.4	2058.4	6513.5	7688.9	5110.1	2169.1	10239.3	7892.2	3755.8	8805	11291.8	8345.2	3871.3	10002.3	11932.8	8650.5	4092.6	11056.6	7060.4	3091.8	10310.6	10923.6	7605.9	3408.9	10934.2	12234.3	8109.5	3431.6	7738.4	10292.4	6263.4	2060.1	8877.5	10146.1	6553.6	15425.6	11165.9	4562.8	12073.5	16236.8	11002.6	5042.3
P17315	Escherichia coli (strain K12)	cirA	5060.6	2837.3	5419.3	2978.7	5011.6	3354.4	5113.6	3577.9	5945	3152.7	5816.4	3328.9	2366.4	3589.9	2441.6	3558.5	2574.8	3532.6	2801.2	3801.2	2592.5	3882.9	8443.5	4572.9	6889.1	5258.1	8080.7	4334.7	8709	5111.4	8293.9	4662	8225.4	4229.4	8416.3	4532.1	8886.6	5014.3	7971.3	4101.4	9514.5	6162.5	8441.3	5667.3	9930.3	6763.9	8766.2
O60264	Homo sapiens (Human)	SMARCA5	5254.7	3122.3	3566.1	6195.9	5025.4	3797.2	3572.3	7515.9	5540.1	3757	3872.4	4874.2	3752.3	4024.4	5837.5	5478.7	4243.9	4200.1	7058	5561.2	4266.3	4613	8967.7	6291.1	5689.9	11608.6	8964.1	6409.8	5792	12729.9	9372.1	6993.5	5981.6	9184.3	8562.5	5756.4	5377	10794.8	8243.5	5821.6	10945.9	7726.9	7441.4	12052.7	11756.7	7583.7	7238.7
P09493	Homo sapiens (Human)	TPM1	4153.9	2889.6	5973.7	2902.4	3730	3103.1	6152.2	2843.3	4229.3	3045	6395.9	1666.2	1378.3	3480.4	910.2	1743.5	1463.4	3223.6	1106.5	1912.5	1458.9	3521.6	5431	3951.6	7630.1	3343.4	5326.3	4216.9	7904.5	3446.6	5719.4	4314.6	7789.1	2404.3	5359.1	3839.9	7948.1	3019.7	5167.1	3806.2	3970.5	3382.4	5691.5	2195.6	4225.3	3444.3	5889.9
Q86UE4	Homo sapiens (Human)	MTDH	5468	3925	4828.8	6236.1	4977.8	4433.8	4962.2	7210.3	5472	4450.5	4915.5	5085.2	4206.6	4523.8	6354.9	5524.2	4708	4527.3	7442.8	5895.4	4543.6	4849.2	8007	6018.2	7906	10500	7527.1	6195.2	8161	10777.9	8316.6	6451.8	8254.8	8559.1	7278.8	5397.3	7619.4	10049.6	6948.3	5509.9	5212.6	4010	4688.9	6148.8	5583	4087.2	4760
Q9BRK5	Homo sapiens (Human)	SDF4	11098.1	4311	5429.1	7357.4	9825.1	4782	5512	8733.4	11328.8	4875.6	5759.5	3090.4	1436.7	1736.9	2139.2	3376.7	1622.2	1732.3	2582.6	3666.7	1558.4	1876.7	8929.4	3931.2	4516.5	6873.4	8742.3	3991	4629.3	7379.1	9803.6	4218.4	4845.9	5381.6	8651	3470.7	4377.8	6290.3	8376.9	3526.7	5013.9	2385.5	2666.6	3404.9	5620.1	2427.2	2705.7
P49589	Homo sapiens (Human)	CARS1	3960.5	5581.7	5482.2	8073.6	4116.4	6602.8	5660.2	9169.1	4176.1	6566.2	5961.2	1949	2933.1	2881.3	3574.9	2115.4	3308.1	2885.6	4340.3	2172.9	3332.7	3124.9	6317.2	9635.1	9212	14675.2	6240.3	9823.9	9522.3	15556	6607.5	10556.5	9692.3	12108.7	5371.9	8939.3	8763.8	13907.1	5361.1	9235	3098.7	5087.2	4560.9	6229.1	3142.4	5130.4	4839.4
P61019	Homo sapiens (Human)	RAB2A	6942.5	5591.7	7350.5	8223.3	6742.3	6530.9	7545.1	9507.2	7327.5	6664.2	7602.6	1949.3	1907.6	2471.3	2365.8	2067.2	2097.5	2467.8	3105.4	2267.1	2079.1	2621.2	8519.6	6477.4	7091.2	9276.5	8442	6528.7	7570	9849.5	8430.7	7059.5	7494.6	7519.8	7923.2	5859.9	6865.4	8850.5	7493.3	5840.2	3034.4	2675	3092	3570.4	3170.1	2751.3	3215.5
P35222	Homo sapiens (Human)	CTNNB1	5756.3	5654	2701.8	5707.8	5817.7	6703.3	2809.9	6778.1	5981.4	6725.3	2966.2	7891.3	8394.1	4382.9	6945.1	8657	9614.4	4782.4	8050.8	8918.2	11022.5	4910.7	7129.9	7240.6	2993	7259.8	7188.7	7425.6	3240.2	7833	7631.7	8052.2	3247.8	5834	6753.7	7006.3	2717.2	7022.9	6454.2	6794	16875.6	18477.7	7384.9	13956	17530.7	18547.2	7363
P31689	Homo sapiens (Human)	DNAJA1	12205.8	9943.2	15872.8	13392.1	11007.8	11823.8	15874.1	16167.5	12647.1	11921	16640	167.5	150.3	323.7	209.4	199.8	193.5	315.2	255.2	202.2	202.1	331	11958.2	10661.5	14924.3	13984.1	11305.9	10608.8	15564.7	15191	12006.9	11304.2	15285	11346.9	10989.5	9889	15248.9	13347.9	10689.2	9842.1	3131.4	3131.1	4390	3561.7	3428.2	3106.3	4548.7
P62081	Homo sapiens (Human)	RPS7	13730.2	10210.6	15857.1	17902.6	13210.5	12499.4	15569.9	20535.4	14803.3	12311.7	16304.6	5476.7	5193.6	6448.2	6667.9	5960.9	5921.9	6562	8215.4	6122.6	6010.8	7194.5	13226	10583.7	14863.3	17950.8	13299.4	10474.6	15778.7	20103.2	13506.7	11837	14706.1	14004.6	13152.2	10283.2	16242	17825.3	12154.7	9905.1	13130.3	12440.1	15054.3	14550.1	14125.8	12334	15294.5
A0AVT1	Homo sapiens (Human)	UBA6	6366.1	6859.7	7782.1	7841.8	6060.2	8512	7764.9	9358.7	6705.9	8392.5	8234.7	242	287.3	336	275.6	247.3	306.4	305	355.8	253.2	330.3	333.2	7581.8	9361.8	10814.4	10749.7	7465.5	9747.8	11113.3	11477.4	7708.2	10362.9	11383.2	8054.1	5947	8261.4	9973	9342.1	6060.4	8651.3	1266	1639.5	1506.8	1845.1	1197.1	1518	1442.2
P35232	Homo sapiens (Human)	PHB1	5913.9	10249.1	6115.7	11014.1	6001.4	12691.9	6364.2	11659	6437.3	12696.4	6424.9	9029.1	13640.1	8709.9	10679.6	9312	15285.5	8634.2	13261.8	9758.9	15334	8987.9	3685.1	6720.4	3704.3	6233	3723.6	6763	3880	7196.7	3855.3	7533.2	3729.7	4897.1	3395.8	6456.8	3530.9	5852	3209.6	6505.7	9215.5	16825.5	8907.7	11391.4	9168.8	16976.7	9162.5
P62316	Homo sapiens (Human)	SNRPD2	9504.4	7794.9	7888.5	10540.9	8896	9362.2	7967.3	12462.3	9811.5	9077.6	7996.9	3051.9	3004.3	2749.2	3465.8	3335.7	3279	2981.4	3922.7	3514.4	3341.2	2810.2	10335	9175	8416.1	12063.1	9947.5	9886.4	9046.9	12984.8	10068.9	9463.1	8520	8915.5	10094.3	9242.5	8261.4	12872.7	9534.4	9508.5	5282.3	4773.2	4072.5	5374.4	4780	4768.3	4097.9
Q9UHB9	Homo sapiens (Human)	SRP68	4508.2	4669.2	4814.5	5970.7	4352.1	5722.9	4896.4	6916.3	4745.5	5637.9	5016.8	3717.9	3905.1	6113.6	4187.7	4199	4455.7	6159	4765.9	4250.6	4516.4	6523.5	6128.4	7289.9	6497	8503.5	5999.2	7696.3	6753.3	9185.9	6355.8	8182.3	6692.6	6904.9	5855.1	7205.2	6460.8	8411.2	5654.5	7264	2928.3	4049.5	3460.9	3833.8	3155.1	4004.9	3518.6
O75152	Homo sapiens (Human)	ZC3H11A	5368.9	3773.2	3299.6	4502.9	5256.2	4590.8	3297.2	5062.1	5723	4739.5	3632.3	785.5	656.7	539.9	676.7	831.9	750.1	526.4	779.7	906.4	764.1	584.1	10589	7435.7	5018.5	9856.8	10365.1	7825	5304.7	10315.9	11442.9	8313.8	5516.6	8576.6	10154.1	7165.2	4807.6	9331.5	10182.6	7354.7	2351.2	1783.2	1138.5	1950.4	2758	1781	1234.3
Q7KZ85	Homo sapiens (Human)	SUPT6H	4372.5	2949.6	4098.6	4401.3	4152.7	3467.1	3988.5	5379.4	4806.7	3510.9	4576.2	4768.6	3666.4	5650.7	4916.7	4750.8	4168.5	5726.9	5809.9	5210.7	4140	6005.3	5731.3	3904.6	4988.7	6301.1	5709.8	4006.3	5250.8	6616.5	6131.2	4319.4	5315.8	5169.3	5372.3	3361	4906.9	5735.9	5365.1	3584.2	7402.1	5514.9	6884.6	7356.9	7798.4	5688.8	6946.4
P16401	Homo sapiens (Human)	H1-5	49439.3	30139.9	26318.5	46370	38978.5	36753.2	24836.2	57821.3	46350.8	36087.7	25349.6	9180.8	6922.9	6132.4	8955.8	9803.1	7898.1	6004.8	11061.2	10659.9	7836.4	6896.4	43295.5	30919.7	20919.1	44594.2	37482.2	31696.9	21598.6	48951	49551.3	32611.4	22853.1	41816.8	38472.2	29470.8	21457.3	46381.2	33589.7	27731.7	11755.3	9521.5	7757.6	12891.4	13812.8	9494.1	7689.1
Q16576	Homo sapiens (Human)	RBBP7	3808.8	1567.8	2167	3113.6	3596.8	1929.8	2175	3849.9	4146.5	1932	2352.9												8831.2	3977.8	4971	8630.2	8990.6	3939.4	5084.5	8972.5	9472	4266.2	5144.6	6853.8	9170.8	3695.7	4852.6	8550.2	8926.1	3940.9
P52209	Homo sapiens (Human)	PGD	16933.2	11461.2	10989	10241.3	15490.8	13839.6	11148.1	11915.3	17391.6	13771.8	10757.1	357.5	315.3	275	225.5	414.8	419.2	278.4	258.7	438.7	406.2	290	25338.5	19448.1	15948.9	16480.3	25221.3	20377.1	16943.6	18230.4	26047.6	21555.1	16079.8	12434.5	24623.8	18590.6	16171.7	15819.3	23044.9	17855.8	2156.8	1815.8	1553.1	1475.7	2284.8	1896.5	1559.3
Q96QK1	Homo sapiens (Human)	VPS35	5902.8	5468.5	5200.6	7167.1	5650.6	6641.5	5391.2	8473.1	6023.7	6739.1	5630.1	4144.7	4606.2	4039	4938.1	4683.8	5196.8	4305.3	5811.3	4905.8	5237.8	4516.9	7284.9	7173.7	6100.8	9230.5	6955.4	7135.4	6336.4	9961.4	7407.5	7851.4	6462.5	7401.2	6498.7	6650.8	5882.1	8835.4	6401.1	7069.1	8555.2	8554	7664.8	9222.9	8669.4	8766.9	7871.4
O14617	Homo sapiens (Human)	AP3D1	6069.5	5362.1	5851.6	7643.6	5755.2	6660.8	5924.9	9300.4	6442.2	6805.2	6340.4	2581.4	2490.7	2646.6	3815.3	3020.3	2715.7	2938.2	3882.6	2959.4	3184.7	2672	11047.3	11178.8	9885.4	15777.5	10877.3	11237	10205.1	16813	11269.7	12435.5	10053.3	11977.2	9990	10340	9208.3	14498.2	9891.1	10647.7	3860.7	4059.6	4137.4	4869.3	4260.8	4114.9	4288.5
Q9BZZ5	Homo sapiens (Human)	API5	5243.3	3658.9	4534.4	6453.4	4970.1	4337.5	4564.9	7448.9	5831	4672.9	4751.8	1065.4	947.5	1136.2	1352.4	1083.7	1108.4	1194.2	1565.8	1143.9	1114	1233.2	6982	5484.2	5919.5	9510.9	6911.5	5416.3	6164.8	9994.5	7335.8	6069.4	6016.2	7787.6	6352.8	5003.9	5711.5	8993.9	6217.3	5029.4	2430.1	2154.2	2295.4	2912.1	2564.8	2133.9	2360.9
P14735	Homo sapiens (Human)	IDE	7627.8	6930.3	6006.4	7316	7510.4	8498.9	6139.8	8569.6	8314.2	8469.4	6317.7	2274.3	2458.7	1991.2	2117.5	2445.4	2861.7	1987.2	2495.4	2569.2	2677	2091.9	9371.6	9690.4	6384.2	9644.1	9355.4	9928	6536.5	10413	10016.8	10692.8	6565.9	7570.8	8900.9	9059.2	5933.9	8982.6	8675.6	9204.3	2033.2	2072.6	1544.8	1899.9	2135.3	2086.5	1598
Q9NUU7	Homo sapiens (Human)	DDX19A	1203.3	1289.2	1030.1	1290.1	1169.6	1490.5	1100.5	1424	1262.4	1553.7	1085.2												1573.5	1557.1	1308.8	1302.4	1445.6	1618.6	1449.5	1390.5	1517.3	1654.5	1392	1029.2	1460.7	1474.7	1447.9	1298.7	1372.2	1424.9
P50851	Homo sapiens (Human)	LRBA	3747.1	3114.8	2002	5821.5	3606.9	3697.1	2072.3	6481.3	4100.4	3807.9	2220.2	2444.3	2104.6	1698	2695.4	2287	2356.5	1763.1	3156.2	2615.3	2407.2	1905.9	6035.6	5897.4	3214.7	10732.5	6080.7	5790.6	3287.7	11269.6	6467.5	6431.6	3356.3	9316.5	5446.7	5195.2	2633.4	10085.6	5405	5632.8	3949.4	3849.6	2278	5790.6	4174.5	3758.5	2336.3
Q5JRA6	Homo sapiens (Human)	MIA3	4237.7	3690.4	3495.5	4350.2	4090.4	4323.7	3502.6	4889	4457.4	4501.4	3719.3	867.4	866.4	803.4	931.3	906.5	945.8	845	1007.9	971.6	927	879.9	8378.1	8102.6	7453.2	10468.9	8175.1	8367.9	7693.4	10649.8	8934	8795.5	7856.8	7932.1	7042.5	6997	6226.1	9508.8	6957.2	7348.8	2527.2	2409.7	2206.8	2637.1	2651.6	2544.4	2256.5
P62263	Homo sapiens (Human)	RPS14	6764.3	5295.3	7396.1	8500.9	6618.3	6319	7445.8	9893.7	7259.7	6494.2	7881.9	7020.1	6292.9	10243.2	8444.4	7292.3	7270.7	10481.9	10114.3	7690.2	7374.8	11325.2	9664.7	8166.2	10285.4	12956.2	9831.4	8159.7	10910.7	14356.8	10196.6	8818.5	10542.7	9236.4	9986.3	7994.3	10971.8	12694.8	9353.5	8027	7250.1	6681.2	8629.1	8387.6	7937.4	6975.3	8961.5
Q9NU22	Homo sapiens (Human)	MDN1	3297.7	2261.8	2794.2	3770.7	3428.1	2583.6	2881.3	4349.3	3596.8	2603.9	3059.3	386.4	304.8	345.9	401.8	441.7	312.9	365.4	434.6	399.7	326	407.4	4846.5	3525.9	3908	5791.1	4817.2	3559.6	4064.7	6303.7	5035.9	3704.1	4150.8	4185.5	3882.5	2579.8	2904.1	4690.9	3935.2	2578.6	4484.9	3204.9	3372.9	4904	4646	3192.6	3494.1
Q99590	Homo sapiens (Human)	SCAF11	3841.7	2508.9	2415.9	3789.2	3690.9	2919.3	2497	4272.5	4090.5	3044.5	2685.6	1034	798	633.9	1049.4	986.4	845.4	597.6	1269.1	1071.4	763.7	611.6	3583.9	2451.8	1891.5	3675.7	3470.9	2534	1909.1	3696.4	3815.8	2735.9	2040.5	2895.1	3251.9	2104.1	1647.7	3364.2	3242.6	2310.2	3757.2	2551.6	1901	3414.2	3821.8	2566.1	1909.8
O00148	Homo sapiens (Human)	DDX39A	3206.3	1695.9	3070.9	4402	3233	2046.8	3094.9	4956.2	3605.7	2038.1	3128.9	1005.8	778.2	1004.1	1123.2	1069.7	860.1	987.9	1333.2	1063.5	858.1	1047.4	3460.1	2126.9	3266.4	4512.1	3507.5	2185.2	3325.3	4938	3658.1	2323.9	3331.8	3371.3	3040.2	1693.1	2952.5	3961.2	3085.8	1715.1	905.6	853.5	867.7	1091	1023.7	806.9	911.4
Q9ULV0	Homo sapiens (Human)	MYO5B	3353.7	2800.2	2023.6	6086.2	3423.4	3320	2092.5	5507.1	3711.1	3457.3	2246.3	945.6	883.3	662.2	1254	1102.4	971.3	774.1	1473.5	1051.3	1018.5	696.8	4589.5	4262.7	2962.8	7276.6	4723.3	4319	3034.9	9093.7	4920.8	4663.9	2973.2	4575.4	4034.6	3556.8	2138.3	5810.4	3968.9	3601.6	3412.7	2996.4	1640.3	3900.8	3462.5	3114.4	1625.7
Q14244	Homo sapiens (Human)	MAP7	5520	3769.1	1538.6	6750	5213.1	4320.9	1666.4	7680.8	5687.6	4307.3	1789.4	6584.4	4774.9	1911.8	7721.7	7278.8	5216.4	2075.1	9315.3	7556.5	5274.6	2072.7	8572.6	5730.1	2310.6	11018.5	8574.7	5689.8	2481.5	11501.4	9063.6	6153.4	2479.9	8744.1	8119.9	5120	1746.3	10656.6	7629.7	5225.2	4929.2	3357.2	1486.1	5865.9	5167.8	3463	1591.7
Q09028	Homo sapiens (Human)	RBBP4	2326	1997.7	2927.1	3258	2230.3	2410	3059.5	3800.1	2459.9	2338.6	3095.6												4221.7	3946.4	5403.5	6795	4136.2	3772.2	5563.1	6898.5	4377.9	4229.2	5247.5	5531.4	3967.2	3672.7	5338	6729.6	3914.7	3878.4
P06737	Homo sapiens (Human)	PYGL	10476.2	4042.4	3407.4	10037.9	10319.4	4617.9	3737.8	11755.4	11333.7	4710.6	3848.7	633.6	176.9	82.9	574.6	739	174.6	89.1	675.6	803	189.7	93	12846.2	4335.1	2454.4	13532.7	12907.5	4132	2847.6	14372.2	13525.2	4508.8	2963.8	10999.2	12451.1	3289.5	1986.5	12551.2	11809.6	3558.7	3662.8	1268.1	778.6	3275.4	4032.4	1299.6	889
Q9UMR2	Homo sapiens (Human)	DDX19B	473.2	384.6	366.7	453.6	443.8	467.9	376.4	537.9	519.7	488.4	418.3	4075.3	4473.2	3687.1	4194.5	4347.9	5139.2	3689.4	5121.9	4572.9	5134.5	4057	1369.6	1412.1	246.5	1724.4	1306.6	1400.5	287.9	1737.1	1289.5	1539.9	325.2	1329.4	1272.4	1289.6	192.3	1895.4	1194.5	1402	4794.6	5689.5	3435.4	4808.3	5289.1	5797.8	3593.4
P36873	Homo sapiens (Human)	PPP1CC	1198	652.6	937.3	1269.9	1246.2	816.8	1017.6	1418.3	1313.9	796.9	936.1	418.5	245.9	343.6	424.8	470.7	282.9	325.1	517.8	516.1	280.6	355.1	2055.2	1127.4	1482.3	2232.1	2013.2	1162.1	1567.7	2347.1	1977.4	1183.4	1399.1	1310.4	2152	1117.5	1695.2	2438.2	1997.9	1141.3	1137.6	1042.4	1352.8	1566.4	1334.3	1093.3	1349.9
Q9H0U4	Homo sapiens (Human)	RAB1B	7881	7920.6	11314.2	14370.7	7200.6	9433	11343.3	16244.8	7773.6	9341.1	11280.1												6206	6239	8147.7	10323.1	5835.9	6132.2	8438	11240.5	6122.7	6695.7	8206.2	8165.5	5631.9	5693.2	8210.3	10124.2	5298	5678
P26373	Homo sapiens (Human)	RPL13	19991	17374.5	25758	28245	17276.8	20555.4	25471.7	32709.9	19708.5	20607.3	25688.9	14699.3	17860.9	22883.5	22176.1	15772.6	19926.2	22736	27937.2	16346.1	20014.6	24079.9	22549.9	22405.3	27666.6	34051.3	21830.6	22287.2	29645.3	39691.3	21819.9	24018.2	27741.7	26831.7	21462.3	21529.9	30498.7	34527.8	19146.8	19983.1	16301.3	21339.1	23450.5	23477.5	17717.9	21480.2	24338.8
O76024	Homo sapiens (Human)	WFS1	5439.1	7662.8	3375.5	3934.5	5271.3	9617	3410.9	4240.2	5628	9587.8	3557.7	4190.4	6573.5	3070.2	3369.1	4672.8	7408.8	3249.6	3944.7	4826.8	7642.9	3367.1	6892.8	10079.3	4777	5236.4	6832.4	10435.3	4920.7	5970	7222.8	11356.4	4887.6	3640.1	6160.9	9523.7	4168	4399.5	5871.1	9480.6	5390.6	8596.7	3155.9	3118.9	5579.8	8898.8	3306.2
P42330	Homo sapiens (Human)	AKR1C3	5028.6	1983	1186.7	3268.4	4672.9	2431.3	1330.2	4150.6	5383.2	2471.9	1364.8	1837.8	917	672.5	1628.8	2128.4	1075.1	738.9	1916.9	2204.3	1150.4	727.8	8984	3524.3	1830.6	6534.8	9292.1	3474.1	1982.6	7201.5	9491	3805.6	2100.4	4876.2	9318.3	3109.8	1133.7	6112.9	8867.9	3168.1	5909	2272.8	1030.1	3906.5	6743.4	2335.5	1088.2
P62760	Homo sapiens (Human)	VSNL1	6656.9	2958.2	3453.8	11951.1	6137.2	3301.5	3481.2	14621.2	6985	3390.2	3616.3	479.4	431.2	499	767.8	551.7	479.7	533	1152.9	598.9	512.1	570.1	7664.3	3978	4469.2	14486.9	7658.9	3995.7	4685.6	15167.8	8490.4	4078	4832.5	11975.1	7063.3	3304.4	3790.9	14278.1	6663.5	3510.2	910.5	592.4	507.8	1492.2	961.3	571.6	535.6
O43670	Homo sapiens (Human)	ZNF207	5635.4	3724.1	4198.4	4774.7	5058.8	4662.8	4272.9	5674.1	5686.2	4632.7	4418.3	769.9	627.4	622.9	625.4	831.6	729	688	751.6	903.3	714.6	702	5636.4	4100.2	3934.4	5309.5	5329.5	4435.1	4044.5	5328.4	5479.8	4492	4199.2	3991.4	5243.9	4034.5	3963.6	5330.6	5095.7	4179.3	442	389.8	362.1	384.6	490.5	387.7	351.6
P05198	Homo sapiens (Human)	EIF2S1	7724.5	7048.6	7399.6	7762.3	7255.7	8629.6	7322.2	9901.9	8061.6	8434.8	8104.6	5548.3	5831.1	5664.5	5642	6042	6706.5	5921.4	6709.7	6327.1	6686.2	6338.5	6600.2	6419.6	5969.5	7270	6579.3	6320.3	6198.6	7716.2	6880.3	6945.2	6091.3	5732	6251.4	6208.7	5986	6772	6090.2	6216.5	10775.3	11131.8	11194.8	10767.3	11084.3	11437.2	11353.3
Q9BUQ8	Homo sapiens (Human)	DDX23	11474.7	6660.9	6830	10179.7	10604.5	7866.3	6935.8	11621	12154.1	7939.7	7433	8952.4	6316.9	6180.1	8310.7	9867.5	7243.6	6846.1	10339.6	11013	7344.5	7379.5	11503.8	7390	6568.3	11780.8	11339.6	7362.8	6928	12449.6	12210.5	8112.4	7013.3	9679.3	11480.1	6965.6	6733.9	11346.4	10970.1	7060.3	10257	7196.3	6722.6	9396	10853	7193.5	6958
P42566	Homo sapiens (Human)	EPS15	4700.4	2922.4	2895	5032.9	4486.7	3447.4	2925.7	5702.2	4924.4	3386	3076.9	711.5	535.6	401.8	603.4	657.9	470.8	385	636.2	676.4	473.7	410.4	6156	4302.6	3956.9	7434.8	6160.3	4190.5	4095	7496.5	6579.4	4564	4195.6	5854.3	5579.3	3572.1	3418.8	6706.7	5539.6	3797.8	600.3	411.6	347.2	575.4	606.3	413.4	397.1
Q02750	Homo sapiens (Human)	MAP2K1	3412.6	3953.2	5002.2	4145.2	3206.9	4856.7	5059.7	4847.3	3559.8	4761.3	5134.1												3539.9	4104.3	4788.7	4259.5	3446.6	4308.4	4810.1	4484	3597.4	4604.2	4907.3	3316.4	3189.5	3823.4	4744.5	3792.5	3222.7	3973.8	1014.5	1021.4	1247.2	1087	1079.4	1031.5	1244
P43405	Homo sapiens (Human)	SYK	18499.1	5734.5	1456.4	7264.1	17289.3	8478.7	1603.9	8360.3	19746.5	6888.7	1772.1	1731.4	770.6	357.7	791.3	1850.7	818.1	434.5	916.9	2031.7	857.1	421	10499.4	4281.7	1715.9	5280.7	10806.7	4356.4	1871.2	5981.1	11196	4646.1	2056.2	3832.8	10483.4	3706.9	1298.6	4460.6	10231.6	3759	5963.3	3190	2081.7	3398.5	6394.9	3110.5	2165.4
P09661	Homo sapiens (Human)	SNRPA1	9034.7	7302.5	6019.1	9134.2	8511.2	8827	5990.1	10502.2	9379.6	8887.2	6117.6	5179.2	5094.8	4065.8	5379.8	5666.4	5537.3	3921.9	6563.6	5572.4	5486.7	4265.3	12495.3	10794.1	7703.4	12855.2	11698.4	11255.8	8219.4	13858.3	12587.2	12037.1	8517.3	10548.5	11838.3	10463.4	8055.8	12911.5	11042.4	10629.1	8452.4	8349.3	6309.4	8596.2	9361.1	8627.3	6376.3
Q13492	Homo sapiens (Human)	PICALM	2860.5	2349.5	3590.3	3900.2	2748.6	2706.7	3631.2	4453.6	3055.1	2800.3	3860.1	1842.6	1856.4	2248.1	2332.2	2010.1	1980.4	2244	2903.2	2007.1	1996.3	2503	3492.6	2967.7	3797.2	5153.6	3465.2	3149	3991.4	5416.5	3400.9	3248.5	3976.3	3946.2	3412	2937	3979.4	5138.8	3299.2	2954.7	1459.5	1387.7	1731.4	1900.9	1503.4	1449.4	1734.3
P07108	Homo sapiens (Human)	DBI	22383.4	10551.5	7530.9	15918.7	17968.7	12862.5	7555.2	19792	21323.8	12169.5	8089.1												22375	12708.5	8145.5	20304	22346.6	13152.3	8527.4	20950.5	24953.2	13659	8592.7	18919.4	22766.2	12529.2	7932.9	20649.3	21145.1	12512.4
Q8NBS9	Homo sapiens (Human)	TXNDC5	6781.1	5262.9	4029.3	6660.6	6019.3	6589.5	3930	8532.7	6884.2	6502.6	4270.1	8048.2	8389	4945.7	8434.2	8229	9383.6	4561.5	11176.3	8802	8617.4	5260.8	10900.5	9901.4	5386.9	12458	10397.6	10726.2	6027.8	13464.5	11964.7	10795	5963.2	11611.2	10403.8	9751.3	5426.8	13048.1	9734.1	9751.1	7998.4	8599.5	4554.3	8209.6	9086.3	8623.8	4584.3
Q99961	Homo sapiens (Human)	SH3GL1	6785.4	4936.8	6835.5	7812.7	5984.4	5821.1	6968.6	9146.8	6693.5	5674.4	7619	2104.3	1871.8	2471.2	2603.2	2283.7	2064.4	2477.5	2957.6	2355.2	2054	2652.8	3476.3	2795.6	3376.6	4489.1	3311.7	2959.8	3550	4676.9	3936	3059.1	3706.1	4073.4	3295.8	2711.4	3402.5	4402.5	3105.7	2712.5	4475.8	4166.6	4345.4	5230.2	4636.9	4315.2	4500.1
Q9BX40	Homo sapiens (Human)	LSM14B	2060.1	2474.7	3682.5	3441.1	2107.4	2809.3	3752.9	3919.2	2111.5	2864.6	3990.5	967.3	988.1	1173.2	1206.7	1021.2	1155.9	1292.8	1363.3	1084.5	1200.1	1333.5	2513.9	3256.9	5470.2	5575.1	2226.2	3460.2	5643.7	5827.6	2501.9	3592.5	5691.4	4464.8	2152	3145	5584.2	5375.7	2140.7	3132.7	967.4	1283.2	1877.2	1388.1	982.1	1325	1919.7
O75937	Homo sapiens (Human)	DNAJC8	5004.1	3550.5	7413.6	7427.8	4239.3	4113.2	7460	8750.8	4696.1	4032.4	7524.6	2154.2	2007.9	3064.3	3097.7	2377.4	2189.1	3017.1	3727	2593	2205.2	3455.5	7966.6	6333	11263.8	13540	7276.9	6358	11621.5	13922.9	8173.8	6652.7	11770.1	11259.9	7270.2	5792	11840.1	13520.8	6913.1	6113.5	1932.7	1699.2	2945.6	3241.8	2042	1789	2987.4
P60953	Homo sapiens (Human)	CDC42	6773.2	5164.8	6575.9	6103.7	5307.5	6757.6	6181.4	7598.1	6068.5	6693.4	6183.9	361.1	448.5	419.4	510.8	373.7	554.9	432.2	688.8	455.5	513.4	565.4	8154.5	7600.2	7791.8	8542.9	7341.6	8732.4	8286.5	8714.1	8117	8608.4	9063.5	8321.4	7366.7	7612.6	8005.7	8931.3	6510.6	7452.4	1552.9	1912.4	1619.3	1927.3	1864.6	1968.1	1694.5
O75436	Homo sapiens (Human)	VPS26A	4051.2	3972.1	3854.8	4274.7	4192.9	4969.9	3834	5134.3	4474.9	4986.5	4246.9	975.7	985.5	977.5	965	999.7	1183.1	925	1195	1064.2	1151.2	1028.4	6292.4	6537.5	5869.4	7011.8	6374.6	6513.8	6070.5	7535	6598.6	7331.4	5825.8	5642.3	6013.7	6389.9	5667.8	6616	5960.1	6481.5	1320.1	1425.8	1273.4	1255.7	1363.5	1380.7	1250.6
Q9H0D6	Homo sapiens (Human)	XRN2	4354.1	5652.7	8031.2	7379.5	4085.1	6701.1	7965.6	8436.4	4397.1	6729.9	8272.7	4504.7	6673.4	7804.4	6781.4	4302	7226.1	7895.8	7870.3	4593	7202.3	8367.6	6329.3	10387.8	12054.2	13231.8	6077.7	10511.8	12569.5	14004.1	6437.4	11242.5	12416.9	10373	5583.1	10000.7	12096	12902.4	5568.1	10354.9	5419.6	8022.5	9323.3	8552.3	5483.7	8322.2	9487.1
O43615	Homo sapiens (Human)	TIMM44	7751.6	4839.8	3131	7776.6	7253.6	5573.7	3221.5	8961.5	7885.6	5676.5	3385.7	3251.4	2529.5	1665.9	3108.8	3535.9	2804.7	1678.2	3830.9	3864.7	2870	1839.7	13673.9	9306.1	5169.2	14412	13414.1	9287	5423.3	15720.3	14497.1	9738.6	5509.9	12402.9	13381.1	8826.1	5010.5	14359.5	12776	8792.9	5712.9	4310.2	2648	5635	6229.2	4340.4	2838.2
P36979	Escherichia coli (strain K12)	rlmN												85.5	63.6	84.5	83.4	86.8	78.2	83.7	88.7	181.6	171.4	81.6																			186.3	148.9	195.4	163.7	188.3	128.3	194.7
Q0P651	Homo sapiens (Human)	ABHD18																							626.7	688.4	1356.8	411.9	568.9	784.3	1384.7	472.7	622.9	839.6	1485.2	198.5	220.1	211	179.4	237	234.8	182.7
P38435	Homo sapiens (Human)	GGCX												87.7	90.2	133.3	120.2	93.8	115.6	137.7	155.5	90.7	107.9	166.7	321.4	320.6	562	556.6	315.2	351.3	552.2	547.7	341.9	392	597.5	441.4	225.8	288.1	544.9	514	247.9	287.2	137.8	235.6	205.4	168.2	137.7	171.7	226.1
Q8WVM8	Homo sapiens (Human)	SCFD1	3585.6	4071.4	3230.4	3534.5	3555.2	4909.1	3271	4203.1	3839	4954.1	3473.9	278.8	408	240.1	276.2	320.9	415.7	242.7	310	297	437.3	280.5	5075.7	6640.2	4205	5698	5123.5	6707.9	4406.7	6061.2	5276.6	7398.5	4383.1	4482.7	4623.3	6280.7	3961.4	5155.4	4568.2	6275.3	1812.7	2331.5	1636.9	1650.1	1969.4	2363.6	1702.9
P55084	Homo sapiens (Human)	HADHB	10487.5	6783.6	6117	9968.6	10252.8	8198.1	6309	11666.9	11494.9	8291.3	6768.3	7671.5	5478.2	4980.9	6560.1	8318.2	6089.6	5120.5	8105.6	8792.4	6116.5	5430.2	13514	8629.1	6523.1	13320.6	13596.3	8401	6908.8	14820.4	13965.4	9394.6	6951.7	9873.7	12970	7889.9	6285.3	12483.6	12317.6	8012.4	14708.8	10236.1	8348.5	12164.2	15390.2	10131.6	8587.9
Q8TAT6	Homo sapiens (Human)	NPLOC4	4914.9	4366	5469.9	5058.3	4517.8	5456.6	5336.1	6061.9	5083.3	5207.4	5983.7	664.7	711.2	737.5	733.7	768.1	864.2	801.4	903.8	788	843	870.2	5394.6	5259.2	5438.7	6400	5307.2	5360.3	5850.9	7039.8	5447.4	5671.4	5533.1	4848.4	5078.2	4872.8	5474.1	6256	4745.2	4800.9	2035.5	2107	1814.5	1832.2	1955.2	2099.4	1889.4
P06753	Homo sapiens (Human)	TPM3	2796	1410.2	2513.2	2627.2	2325.8	1544.6	2607.9	2876.1	2665.9	1617.2	2515.6	3162.2	2605.8	3655.3	3322.1	3436.6	2870	3535.7	3906.3	3542.2	2627.2	3937.3	2704.9	1645.9	2580.1	2866	2676.4	1767.6	2847	3127	2967.9	1747.1	2888.4	2125.5	2892.4	1670.3	3024.2	2926.4	2676.6	1704	4335.9	3349	4619.1	3983.7	4667.5	3412.6	4704.7
Q9BYT8	Homo sapiens (Human)	NLN	4778.9	3097.8	3288.3	4353.1	4651.9	3709.3	3339	5185.1	5216.9	3641.4	3587.3	793	604	663.4	900.6	810.2	715	687.6	980.7	882.8	727.9	693.8	6695.3	4508.1	3841.4	6629.1	6595.2	4480.3	3985.4	7048.1	6945.3	4892.3	3978.2	5168	6321.9	4048	3622.8	6093.8	6092.3	4105.6	2509	1620.9	1295.8	2074.4	2586.7	1580.4	1357.9
Q9Y4G6	Homo sapiens (Human)	TLN2	1571.5	948.1	2118.8	2062.3	1505.4	1083.8	2185.8	2313.3	1580.8	1150.9	2371.7	333.4	228.9	435.4	407.2	330	234.9	464.2	475.9	308.7	260.9	472.3	2326.4	1448.6	3150.7	3361.1	2195.3	1405	3401.8	3543.4	2380.4	1514.4	3439.6	2920.9	1801.8	979.4	2900.7	2908.7	1881.7	1032.5	1071.9	773.4	1479.4	1306.6	1013.7	839	1518
Q9NQ48	Homo sapiens (Human)	LZTFL1	2723.4	2008.6	2298.5	4012.8	2604.7	2247	2378.1	4543.2	2802.7	2295.9	2548.3												2584.4	1807.2	2203.9	4227.9	2545.4	1946.3	2244.5	4340.9	2881.7	2024	2382.8	3794.2	2282.2	1452.4	1885.8	4032.3	2252.4	1678.9
P12081	Homo sapiens (Human)	HARS1	3829	4745.2	6333.8	5549.4	3629.3	5659.8	6385.4	6068	3942	5831.2	6607.7	3860.1	5466.7	7014.4	4976.4	4094.7	6052.7	7180.7	6088.9	4342.7	6127.9	7586.5	6500.8	9312.5	11121.6	9596.9	6021.1	9483.3	11518.9	10205.7	6472.7	10168.1	11534	7765.8	5847.4	9096.5	11562.7	9433.7	5789.6	9067.9	4318.3	6772.6	8008.9	5677.9	4395.7	6714.4	8222.4
O00505	Homo sapiens (Human)	KPNA3	2754.5	1606.5	3327.7	4067.1	2400.3	1802	3354.1	4802.7	2725.8	1852.6	3501.5	252.4	168.5	268	328.9	261.1	193.7	264.6	385.9	282.4	209.3	301.3	4812.8	3350.1	5371	7717.9	4771.6	3408.5	5610.6	8379	5030.5	3714.1	5620.8	6360.9	4335.6	2891.3	5096.7	7258.4	4194.2	2940.2	1272.3	831.1	1420.9	1564.4	1174.6	778.3	1486.4
Q9BQ39	Homo sapiens (Human)	DDX50	2224.5	1578.8	2353.6	2441.4	2104.9	1831	2394	2752.5	2326.7	1933	2554.3	772.8	658	912.9	779	809.7	693.2	853.3	905.6	780.8	723.9	942.6	3373.9	2659.6	3856.7	3961.8	3308.7	2770	3997.2	4345.6	3560.5	3020.8	4098.5	2908.5	2887.1	2101.5	3599.8	3330.7	2844.1	2199.1	1261.8	1140.7	1455.9	1447	1331.3	1170.8	1456.3
O00203	Homo sapiens (Human)	AP3B1	6019.1	5355.1	5823.3	8489.6	5929.6	6491.5	5852.4	9926.6	6593.2	6551.8	6252.8	444	488.5	483.2	653.1	503.1	605.1	544.3	784.9	553.7	639	563.7	6604.9	6444.3	6479.9	9865.8	6651.1	6420.5	6949.6	10899.9	6891.8	7356.5	6794	7475.2	5757.1	5617	6083.8	8922.9	5572.8	5898	1448.6	1408.7	1356.8	1852.7	1431.2	1495.4	1348.2
P08579	Homo sapiens (Human)	SNRPB2	4768.3	3979.4	3429.9	5000.8	4368.7	4829.7	3495.2	5888.4	4859	4845.2	3598.6	841.5	832.3	701.9	880.3	901.8	943	705	983.3	887.9	907.7	736.2	4050.6	3865.7	2845.7	4497.8	3862.1	3976.9	3085.4	4955.1	4004.4	4172.3	3021.6	3436.9	3582.8	3483.2	2759.6	4403.8	3431.7	3569.4	2087.4	2013.4	1853.7	2335.6	2209.8	2113	1872.8
P51665	Homo sapiens (Human)	PSMD7	6694.8	5527.9	5791.3	7443	6092.4	6524.7	5854.3	8838.4	6760.5	6501.7	6068.5	554.6	574.7	516	598.3	572.1	639.6	545.7	803.5	607.2	599.8	598	8286.7	7988.2	7441.7	10033.3	7867	8118.1	8177.2	10701.9	8337.8	8607.2	7567.3	7916.6	7699.4	7793.4	7222.7	9778.8	7606.8	7646.6	2202.5	2189.2	1845.5	2543.3	2439.5	2206	1881.4
P25398	Homo sapiens (Human)	RPS12	12837.7	9065	14705.1	12326.5	10698.2	10911.6	14301.3	14770.6	12490	10563.9	15461.9	3017.3	3221.4	3738.8	3692.2	3056.5	3587.5	3536.8	4706.2	3265.2	3177.3	3840.2	13437.1	11364.1	14577	16543.9	12905.2	11707.5	15280.1	17892	14503.6	11748.2	15124.2	12942	12687.8	10907.2	14772.9	16118.5	11990.2	10725.4	5458.1	5285.3	5858.6	5823.1	6140.3	5330.3	6248.3
P04908	Homo sapiens (Human)	H2AC4; H2AC8	18481.4	8842.4	7377.6	16433	13659.1	10455	8046.4	22532.9	16665.4	10919.8	8541.8												9618.4	5499.1	3943.8	10719	9027.3	5410	4319.3	11260.5	10402.6	5832.5	4611.5	9915.3	9639.5	5346.2	4700.8	11107.4	7674	5139.8
P0AEU7	Escherichia coli (strain K12)	skp	6267.9	4026.6	6036.6	4471.5	6168.1	4526.8	5876.3	5153.3	6669	4395.2	6115.3	2639	1545.2	2723	1649.8	2709.9	1703.6	2681.1	2060.1	2958.1	1524	2717.6	14005.3	8065.2	13391	9707.8	13540.3	8195	13729.7	9705.6	13766.4	8282.9	13444.3	7001.5	12860.8	7020.8	12728.2	8228.9	11973	6685.1	1307.1	867.9	1286.7	794.9	1380.2	891.5	1356.8
P20839	Homo sapiens (Human)	IMPDH1	3745.1	1791	2423.6	6609.1	3514.1	1940.1	2628.7	8086.8	3903.4	2044.4	2731	157.3	126	156.3	221.3	178.8	125.2	157	226.4	164.7	162.4	185.5	4117.1	1806.1	2389.6	8663.8	4050.2	1676.8	2426	9619.2	4325.6	1861.5	2526.2	7529.5	4070.8	1504.7	2187.6	8844.9	3941.6	1678.2	1868.9	899.7	1188.5	3563.6	2070.7	880.5	1251.8
P0DME0	Homo sapiens (Human)	SETSIP	897.3	516	655.7	848.2	879.2	652.2	692.4	920.3	1170.6	622.4	672.5	243.3	194.7	175.5	237	258	224.3	169.3	312.2	309.6	223.8	202.1	553.3	261.4	442.9	1060	435.7	311.4	367.8	415.3	1171.4	294.4	338.5	2818.3	403.7	149.4	229	1492.9	339.4	196.9
Q15417	Homo sapiens (Human)	CNN3	8660	2570.6	12660.2	4718.8	7460.2	2723.8	12496	5330.5	8636.9	2862.6	13668.4	220.8	195.2	220.8	235.2	220.7	188	219.2	264.8	205.2	192.6	247.1	18302.1	4628.5	26944.2	10192.6	17490.8	4699.5	27830.6	10830	18667.8	4748.7	27479.8	7916.6	18133.5	3561.5	28715.4	9209.6	17773	3793.7
P51532	Homo sapiens (Human)	SMARCA4	7146.7	3492.3	4721.4	6437.2	6746.4	4025.6	4937.5	7554.1	7473.4	4057.8	5155.5	4741.9	3351.6	3987.9	4469.5	5112.4	3746.7	4155.9	5444.9	5463.1	3906	4345	6704	3607.6	4521.1	6897.1	6691	3628.3	4667.6	7014.5	7178.9	3900.8	4828.8	5241	6408.8	3140.1	4315.1	6088.1	6227.8	3207.9	10128.9	5679	6785.7	9032.3	10861.5	5694.7	7085.6
P19623	Homo sapiens (Human)	SRM	4210.3	2127.9	2992.5	2805.5	4114.6	2484.5	2969.5	3322.5	4616.6	2555.6	3148.2	1663.3	858.5	1120.3	1067.3	1924.2	1011.6	1247.4	1321	2079.2	1037.5	1293.4	8437.8	3916.1	5132.8	5997.1	8606.4	3932.9	5412.3	6465.8	9096.4	4280.3	5359.8	4574	8441.3	3435.3	4920.7	5328	8253.8	3510.2	5217.1	2729.4	3204.5	2929.8	5493.7	2804.9	3362.5
Q86U38	Homo sapiens (Human)	NOP9												990.9	916.2	939.8	1118.4	1021.4	1033.7	988.9	1277.3	1048.3	1154.5	1021.9	629.9	684.2	602.8	957	597.9	700.7	612.4	1045	693.3	756.7	674.3	948.2	537.2	631.1	526.1	888.8	547.2	651.9	441.1	462.6	410.7	513.2	434.3	459.3	412.7
P11717	Homo sapiens (Human)	IGF2R	11484.7	3322.5	6322.1	5657.2	10660.8	3871	6289.9	6734.3	12309.1	3917.4	6522	4193	1887.8	2856.6	2717.9	4494.9	2049	2833.6	2967.1	4798.4	2056	3008.4	17940.8	6503.1	9804.1	10046	17189.2	6548.1	10334.7	10495.3	18296.5	6894.8	10255.8	8025	17396.4	5699.4	9981.5	9512.7	16924.4	5844.2	9959.4	3298.5	5323.5	4601	10072.4	3336.6	5518.7
Q96C19	Homo sapiens (Human)	EFHD2	6728.6	3809.4	4955.4	7201	6272.1	4621.2	5050.8	8442.9	7105.4	4497.8	5220.8	5403.6	4056.1	4805.1	6375.9	6076.5	4458.3	4938.3	7467.1	6312.5	4403.8	5283.5	6808.6	4578.2	5335.6	9061.5	6613	4609.4	5500.6	9283.1	7225.7	4884.8	5652.6	7604.5	6650.6	4280.1	5503	8878.8	6483.3	4438.1	6392.2	4341.6	4544.8	7173.9	7059	4514	4730.5
Q15269	Homo sapiens (Human)	PWP2	3204.5	2979.9	3541.4	4267.6	3264.9	3546.9	3709.6	4959.1	3529.4	3702.8	3916.2	1771.6	1679.8	1869.8	2234.5	2055.8	1916	1946.2	2628	2098.2	2127.5	2041.2	3077.2	2540.6	2719.7	3867	2944.1	2433.1	2794.7	4387.3	3094.4	2692.3	2867.7	3231.5	2829.9	2362.4	2700.3	3714	2835.5	2495.8	2812	2511.9	2821.4	3005.4	2961.5	2605.3	2880.4
Q13151	Homo sapiens (Human)	HNRNPA0	9503.3	8222.5	6117.9	7561.9	9085	9666.3	6317.5	8713.4	9755.6	9980.9	6791.3	1523.5	1535.6	1093	1095.5	1651.2	1788	998.9	1544.9	1726.2	1700.5	1224.7	7191.6	7254.4	4623.1	6235.3	7387.2	7314.6	4806.9	6817.3	7617.5	8014.1	4790.1	5083.2	7370.5	7121.9	4468	5952.8	6967.1	7100.4	2273.5	2311.8	1512.2	1666	2550.3	2344.4	1634.5
P29323	Homo sapiens (Human)	EPHB2	3563.3	2532	2950	2585	3444.6	3023.6	3052	3025.2	3828.3	3036	3252.9	1197.5	1000.7	1118.5	1115.8	1260	1096.6	1227.3	1244.8	1313.8	1160.9	1345.5	3876.7	3003.3	3070.4	2702	3986.6	3203.8	3264.7	3107.5	3929.2	3308.6	3261.1	1895.4	3388.4	2599.9	2752.4	2196.9	3296.9	2529.4	2017.9	1615.4	1817.9	1644.7	2280.4	1695.9	1922.2
P13929	Homo sapiens (Human)	ENO3	135.8	134.3	145.1	146	143.6	130.5	145.9	162.2	124	139.2	149.3																														331.8	317.8	411.2	457.3	337	357.2	446.5
Q13948	Homo sapiens (Human)	CUX1	5886.2	4218.1	4365.4	5730	5580.3	4874.5	4552.6	6643.9	6250.6	5054.1	4775.8	581.4	596.1	518.3	681.3	678.7	676.4	533.1	750.7	668.4	662.4	535.3																			2389.9	2029.7	1647.1	2116.8	2317.2	2198.6	1581.6
P0A6F9	Escherichia coli (strain K12)	groES	6062.3	3585.8	6227.7	4319.8	6087.9	4083.3	6056.5	5051.1	6910.4	4025.4	6575.3	1124.1	719.9	1156.7	992	1169.5	845.1	1162.2	1055.9	1218.8	838.2	1204.2	11453.5	6665.4	11039.4	7692.2	10902.9	6501.7	11270.5	7687.7	11370.1	6801.7	11449.3	5985.2	10650.1	5842.6	10798.2	6619.7	10280.1	5448.9	3229.1	1900.1	2958.9	1688.9	3177	1873.8	3135.2
Q96I25	Homo sapiens (Human)	RBM17	6309.5	4594.3	4680.7	5905.2	5980.9	5540.5	4777.3	7026.1	6706.6	5568.5	5035.5	1339.7	1108.5	1364.6	1302.8	1437.9	1250.7	1389.9	1495.3	1479.2	1279.6	1433.3	7481	6013.7	5451.3	7699.3	7212.2	6118.7	5669.9	7914.2	7792.7	6484.3	5842.2	6208.5	6988.7	5602.3	5344.3	7263.7	6887	5792.6	2170.3	1822.3	1644.1	2318.5	2291.1	1936.4	1660.4
P30040	Homo sapiens (Human)	ERP29	14325.2	11793.6	11166.2	13502.7	12243.2	14375.4	11043.6	16215.8	14126.9	13711.1	11462.1	3350.3	3490.6	3037.1	2987.8	3439.3	3730.7	2905.2	3545.3	3646.8	3540.7	3231.5	11124.3	9946.2	8710.8	11814.1	10670.2	10222.5	9254	12874.3	11542.3	10710	9118.9	9640.4	10193.9	9353.9	8620.6	11575.6	9608.6	9148.9	3408	3459.6	2975.5	3166.1	3689.8	3454.8	2981.4
P54578	Homo sapiens (Human)	USP14	5801.1	6813.2	7120.9	9448.4	5390.6	8054.6	7241	10581	6148.7	8018.9	7265	1361.4	1939.2	1934.9	2305.5	1519.7	2298.9	1959.4	2841.5	1600.2	2247.6	2118.7	6536.2	8183.1	12386.7	11047.5	6455.7	8268.9	13265.1	11774.2	6640.6	8995.4	13027	8855.1	5927.4	7781.6	12867.4	10769.6	5912.5	8158.9	1993.9	2644.3	2286.8	2896.1	2127.3	2588	2287.3
P40121	Homo sapiens (Human)	CAPG	8065.1	6242.6	2440.3	11478.6	7321.3	7393.5	2476.1	13565.4	8146.3	7315.3	2613.7	3522	3363.5	761.6	4995.2	3582.5	3647.8	800.6	5944.9	3884.6	3447.7	807.6	11305.9	9561.4	1839	18556	10605.3	9830.8	2045.3	19496.8	11323.2	9954.7	2048.2	15375.4	9525.6	7973.3	1118.4	18139	9049.4	8443.8	6042.3	5711.3	1158.5	9075.7	6493	5642.1	1216.6
Q08752	Homo sapiens (Human)	PPID	4720.9	6120.8	4547.4	5904.5	4404.6	7418.9	4496.4	7210.9	4799.9	7144.1	4797	678.4	1193.9	831.9	868.8	731.3	1336.8	855	1106.7	777.3	1304.7	912	7167	9916.7	6878.8	9612.8	6897.3	9964.9	7169.3	10511.8	7550	10501.7	7209.9	8121.7	6581.5	9385.2	6564.2	9172.9	6274.6	9251.4	794.8	1215.1	864	1021.4	822	1278.5	875.3
P0A6H1	Escherichia coli (strain K12)	clpX	2664.1	1644.3	2664	2035.5	2773.8	1973	2694.3	2447.5	2995	1981	2865.1	3173.1	504	503.9	569.4	540.6	469.3	580	675.8	566.5	439.5	605.1	1951.4	1163	1794.5	1418.1	1864.4	1173.4	1863.2	1435.4	1965.9	1272.1	1936.4	1029.2	1852.4	1040.8	1731.1	1203.3	1797	993.6	969.5	587.5	895.2	638.3	969.7	598.2	910.2
P0A7V0	Escherichia coli (strain K12)	rpsB	10888.1	6359	10607.3	7449	10244.7	6876.1	10096.7	8796.3	11291.6	6959.2	10331.3	4810.5	2929	5036.5	3099.2	5233.1	3355.9	4688.7	3652.8	4782.6	3057.7	4687.6	14087.2	7335.6	12713	9120	13341.9	7430.9	12979.2	9346.7	13437.1	7677.8	12811.2	7552.6	13338.3	6938.3	12801.6	8319.6	12753.8	6424.6	3747.3	2283.8	3534	2397.7	3707.8	2292.1	3710.5
P61221	Homo sapiens (Human)	ABCE1	9187.8	6391.9	7918.7	12018	8816.3	7776.4	8021.9	14613.4	9690.2	7669.7	8320.3	2966.2	2460.5	2789.4	3552	3100.4	2790.1	2873.9	4323	3253.7	2774	3062.7	11718.5	9090.8	10003.6	17267.1	11443.5	9073.8	10582.8	18342.3	12036.9	9736.6	10695.4	14080.4	11165	8583.9	10435	17023.2	10789.4	8768.8	6001.2	5127.6	5545.9	7781.2	6425.7	5130	5686.3
O75410	Homo sapiens (Human)	TACC1	1917.5	1731.2	3160.7	2133.9	1886.2	2081	3222	2332.5	2031.7	2060.3	3359.7	542.4	494.4	810.6	560.8	532.2	528.3	883.8	648.7	585.9	528.5	963.2	4073	3499.7	7054.3	5111	3720	3642.9	7292.7	5278.1	4254.1	3823.8	7419.2	3949.7	3210.9	2863.3	6688.2	4470.1	3139.5	2997	921.9	818.8	1198.1	1053.3	958.3	855.2	1198
Q7Z2Z2	Homo sapiens (Human)	EFL1	4166.5	4885.2	3649.2	4659.9	4098	6148.9	3677.2	5405.5	4485.4	6160.2	3949.7	1137.4	977.4	606.4	669.9	1125.6	996.2	618.5	811.8	1241.7	1067	650.8	6131.5	7911.5	4979.1	7137.7	5896.4	8140	5206.9	7621.9	6383	8901	5305.4	5656.7	5483.6	7658.4	4639.8	6702.5	5269.4	7822.3	1105.3	1488.1	1006.2	1162.9	1098.4	1498.2	1027.9
P0AB24	Escherichia coli (strain K12)	efeO	5883.3	3773.5	5779	4108.9	5733.8	4310.3	5578.6	4797.9	6460.9	4408.9	6227	812.3	584.8	825.9	587.3	804.1	619.6	798	685	933	602.7	951.8	9633.2	5914.8	8830.2	7054.9	9104.5	5925	8987.9	6943.6	9847.3	6179.4	9484.4	5456.5	8805.1	5185.7	8319.1	5962.7	8670.4	5002.3	945.4	583.3	866.3	619.6	1000.7	594.5	908.5
P55010	Homo sapiens (Human)	EIF5	5603.4	5339.8	7640.8	6725.1	5268.1	6537.9	7802.2	7897	5851.2	6554.9	8174.8	1966.2	2166.4	2927.1	2228.5	2119.5	2673.6	3009.2	2933.3	2470	2616.1	3661.3	10739.2	11183.6	14451.6	13900.7	10065.4	11573.3	15096.9	14977.2	11081.1	12312.8	15201.3	10863.5	9634.9	10305.8	14514.8	13382.4	9201.8	10781.3	2209.2	2325.6	2983.5	2569.2	2205	2452	3020.3
Q6IBS0	Homo sapiens (Human)	TWF2	3002.7	2531	6344.1	5230.1	2981	3054.4	6600.9	6276.6	3248.4	3111.4	7020.2	186.1	157.4	278.3	220.2	204.5	163.8	330.7	282.1	218.9	167.6	366.7	4273.8	3376.9	9112.4	9229.1	3977.4	3212.7	9546.2	9922.2	4266.4	3668.8	9211.9	7692	3805.6	3034.4	9720.1	8918.3	3775.1	3249.1	306	263.4	678.5	551.1	280.1	251.6	719
Q15637	Homo sapiens (Human)	SF1	7850.8	5117.3	6354.8	8697.3	6998	5906.3	6586.4	9781	7694.9	5882.5	6477.1	5286.5	4049	5084.6	5643.2	5774.9	4474.3	4881.5	6773.8	6115.5	4441.1	5425.5	4994.7	3543.3	4055.1	6647.2	4829.8	3590.3	4187.7	6775.5	5445.4	3735.9	4307.3	5495.7	4833.5	3330.3	4293.9	6838.3	4751.8	3549.7	5239.9	4169.1	4834.3	6374.2	5745.5	4276	4878.4
P0A817	Escherichia coli (strain K12)	metK	6120.4	3565.9	5988.4	4341.2	5997.7	4156.5	5614.8	5128.6	6744.2	4133.2	6144.5	1300.7	921.8	1285.5	918.6	1428.9	999.2	1311.5	1141.5	1497.9	996.9	1546.9	11016.5	6268.3	10186.2	7529.9	10695.6	6289.7	10524.5	7388.8	10974.6	6522.8	10472.4	6380.5	10631.4	5944.4	10208.2	6916.4	10385.1	5508.2	3895.2	2373.6	3764.1	2322.6	3914.6	2353.8	3699.4
Q08043	Homo sapiens (Human)	ACTN3	3502.7	2739.1	2105.4	4734.2	3485.5	3265.4	2125.1	3706.2	3747.7	3333.7	2253.8												4064.2	3568.5	2737.6	4384.8	4002.3	3661	2898.9	5018	4221.1	3924.2	2950.5	3094.8	3547	3074.9	2169.9	3802	3528.1	3039.4
Q9UEY8	Homo sapiens (Human)	ADD3	4092.4	3760.6	2014.2	4697.7	3716.6	4404.8	2101.9	5564.9	4080.6	4382.5	2218.9	604	766.9	321.6	650.4	641.5	885.9	276.1	862.1	731.9	880.7	325	6510.7	6630.2	3446.1	8998.4	6654.7	6805.9	3587.8	9437.4	7097.2	7303.7	3633.8	7164.6	5855	6013.3	2852.7	8284.1	5817	6187.7	946.9	1005.1	690.8	1227.7	1006.6	1059.5	742.2
Q02878	Homo sapiens (Human)	RPL6	23079.9	18907.6	27088.7	29622.1	20733.7	23320.8	26447.7	35569.9	23406.1	23265.1	27164.4	10211.7	9688.3	11787.1	11416.9	10445.3	10385.7	10873.2	13953.9	10803.3	10172.8	12940.5	16591.5	14917.3	17982.3	21836.5	15748.8	14766.7	19069.9	24158.7	15887.2	16144.3	18693.9	18658.8	15734.2	14604.2	19480.5	22218.9	14423	13824.3	6647.8	6716.6	7957.3	8095.6	7309.5	6910.7	8326.9
P18858	Homo sapiens (Human)	LIG1	2695.4	2882.8	3111.7	3592.4	2514.3	3475.8	3225.9	4027.3	2735.4	3435.4	3332.3	833.3	1012.9	1012	1073.6	852.6	1142.9	1005.7	1293.5	958.8	1171.4	1144.5	4107.4	5319.6	5081.4	6488.5	4241.8	5070.9	5317.1	6585.2	4422.1	5717.1	5559.7	4665.1	3386.4	4350.9	4607.3	5376.9	3517.9	4598.6	1380.5	1988.5	1949.1	2145.3	1457.1	2053.5	1998.2
O95239	Homo sapiens (Human)	KIF4A	1828.8	1474.5	2088.1	2082.3	1937.3	1541.6	2107.9	2037.5	1849.5	1536.9	2195.2	699.4	441.9	569.8	471.3	740.2	534.9	602.3	552.7	807.6	537.7	682.8	6013.6	4298.9	6140.7	5462.1	5815.7	4370.9	6264.1	5902.3	6146	4717.5	6481.2	3909.2	5279.9	3372.1	5500.3	4498.6	5154.5	3487.4	3631.4	2656.4	4231	3286.8	3796.7	2808.6	4287.1
Q6P5W5	Homo sapiens (Human)	SLC39A4												490.1	624.2	385.5	359.3	526.5	706.1	383.9	380.5	527.1	693.4	443.3																			459.7	910.3	267.5	307.1	463.3	969.6	266.4
P35249	Homo sapiens (Human)	RFC4	4372.9	3106.5	5143.2	5131.5	4193.1	3656.3	5228.1	6064.4	4432.7	3602.1	5404.1	909.1	800.4	1223.9	1050.6	945.6	916.1	1251.6	1317.3	1004.3	908.5	1344	5011.9	3953	6575.1	6997	4716.5	4145.2	6737.7	7494.7	5055	4382.8	6893.5	5695.6	4694.3	3757.9	6647.1	6758.5	4535.3	3767.7	2559.9	2109.1	3380.8	3041.8	2531.9	2128.6	3421
P06400	Homo sapiens (Human)	RB1	5952.3	3408.7	4655.2	7848.3	5747.9	4005.7	4764.8	9479.8	6387.2	4076.5	5142.7	1977.2	1286.4	1755.9	2520.7	2127.2	1446.7	1738.9	3072.1	2219.1	1448	1892.6	9120.7	5246.9	7021.3	14004.6	9188.2	5188.5	7220.6	15565.9	9494.9	5867.4	7144.3	11044.6	9024.5	4723.3	6855.4	13239.6	8808.6	4983.3	2930.5	1816.7	2258.4	3737.2	3182.7	1904.1	2318.5
P54886	Homo sapiens (Human)	ALDH18A1	6918.3	3582.7	3499.9	7375.8	6596.9	4340.1	3611.7	8693.6	7469.5	4367	3791.9	7635.2	5182.1	5037.8	7804.7	8460.8	5932.7	5276.4	9652.3	8834.8	6340.7	5791.6	9872.2	5158.2	4381.6	10747.9	9932.9	5116.1	4556.9	12050.5	10146.4	5637.2	4594.2	8188.5	9597.2	4724.1	4018.5	10039.1	9127.8	4754.9	12206.1	7253	5807.4	11808	13476.3	7179.8	6079.2
Q9Y5X3	Homo sapiens (Human)	SNX5	4679.7	6105.2	6399.4	9288.5	4490	7385.3	6544.5	10816.8	4920.2	7276.2	6709.2	1827.4	2241.9	2238.4	2880.6	1940.7	2559.4	2289.7	3280	1952.3	2476.7	2415.7	5629.2	7588.5	6784.3	10997	5462.2	7481.6	7107	11584.7	5783.9	8020.4	7066.8	9098.8	4710	6831.8	6597.1	10469.8	4642.4	6970	1787.2	2653.5	2480.9	3109.6	1887.8	2701.6	2523.7
Q5JU85	Homo sapiens (Human)	IQSEC2																																									389.2	461.3	450	545.5	423.2	551.8	448.8
P0C079	Escherichia coli (strain K12)	relB												161.1	133.4	197.1	151.6	185.8	147.7	190.6	175.5	192.2	167.4	228.7	277.8	215.3	256.7	267.6	296.2	199.6	268.5	256.8	296	224.6	283.2	142.1	213.9	140.9	207.2	168.2	207	145.6	180.2	169.7	192.3	191.5	195.6	166.9	214.4
Q9BY44	Homo sapiens (Human)	EIF2A	4164.5	4388.5	6133	6825.7	3973.8	5288.8	6054.9	8417.7	4385	5284.7	6544.5	45.3	60	91.5	69	44	57.7	97	83.9	53	54.8	94.7	5666.5	6471.5	8143.9	10687.1	5302.8	6378.7	8524.6	11169.8	5557	7034.1	8324.6	8278.7	4689.6	5727	7715.7	9851.7	4689	5972.3	427.2	556.4	719.4	753.2	449	620.8	715.9
A5YKK6	Homo sapiens (Human)	CNOT1	4140	3269	3223.4	4234.3	4133.9	3848.6	3258	4807.2	4446.4	3942	3477.7	3723.2	3444.5	3118.2	3989.8	4251.3	3799.7	3227.4	4549.4	4285.3	3898.2	3460.6	6886.4	5645.2	4754.9	7547.2	6795.2	5733.9	4978.2	8188.3	7116.1	6102	4937.9	5995.6	6415.9	5069.1	4383.8	7087.4	6310.5	5149.2	5769.9	4994.9	4290.5	5192.4	6174.2	5027.8	4365.9
P0ACF0	Escherichia coli (strain K12)	hupA	16584.4	8972.3	16484.2	14283.1	15450.4	10156.4	16372	16148.2	17169.2	10058.7	17564.8	1573.2	936.6	1690.9	963.3	1620	1060.1	1440.7	1310.3	1735.2	989.2	1716.1	15008.2	8207.8	13631.8	10393.8	14296.8	8210.7	13804.7	10432.3	14710	8613.7	14240.1	7833.6	14161	7553.6	13410	8978.4	13334.8	6897.1	639.7	393.6	616.3	396	730.4	365.4	670.9
P61289	Homo sapiens (Human)	PSME3	6275.4	4430.8	6344.1	6465.2	5969.2	5329.5	6425	7634.6	6586.9	5440.4	6750.6	3047.1	2703.9	3745	3146.1	3240.4	2933.8	3675.2	4043.5	3348.2	2941.7	4115.2	5254.8	4173.6	5403.6	6500.8	5218	4418.2	5706.8	6930	5553.9	4627.2	5679.6	5157.4	4942.3	3910	5476.2	6148.9	4745.3	3990.7	5371.1	4645.7	5951.5	5395.3	5566	4652.2	6145.7
Q15836	Homo sapiens (Human)	VAMP3												434.4	532.5	711	573.8	469	571.8	710.9	668.1	509.8	585.3	754																			391.7	547.7	719.1	566.3	423.5	558	726.1
P35237	Homo sapiens (Human)	SERPINB6	1576.6	2398.4	2348.4	9351.2	1797.5	2904.6	2482.3	11001.5	1710.4	2962.3	2585.6	1945.8	2567.8	2491.3	6259.2	2051.2	2984.6	2503.4	8070.1	1964	3129.2	2752.3	2631	4924.7	4043.2	21766.7	2815.2	4634.4	4266.1	22804.9	2802.5	5162.4	4391.6	17786.1	2002.3	4260.9	3593.8	21862	1830.1	4573.8	1478.1	2899.8	2647	10808	1550.4	2832	2693.8
P38919	Homo sapiens (Human)	EIF4A3	8340.5	5424.9	6679.8	9145.6	8328.7	6538.4	6765.8	10677.8	9071.9	6563.2	7015.4	6614.6	4868.1	4696.9	6346	6876.5	5423.5	4755.8	7993.4	6773.4	5233	4784.7	8818.2	5896.7	5440.8	9422.5	8734.1	5743.2	5726.1	10548.9	8978.8	6308.9	5642.7	7154.1	8536.6	5468.8	5245.9	8888.4	8110.4	5487.4	6113.8	4400	3932.5	5817.4	6750	4348	4092.7
Q14103	Homo sapiens (Human)	HNRNPD	10491.8	10057	11377.8	15191.9	9918.8	11948	11448.4	17497.3	10803.4	11738.4	11698.7	1853.8	2380.5	2360.5	2851	2150.7	2925.2	2707.1	4060.6	2441.1	3083.3	3027.7	11081.6	11783.6	11364.2	17104.6	10796.9	11989.5	11821.4	18707	11397.7	12609	11687.4	15048.9	10616.3	11136.1	11502.5	17316.4	9876.6	11162	4300.8	5244.5	4840.7	6624.3	4843.5	5311.3	5111.6
P62707	Escherichia coli (strain K12)	gpmA	16190.5	8722.5	16713.4	9521.5	14877.5	10001.1	15690.3	11659.5	17728.6	9376.1	17347.5	5725.9	3979.7	5983.9	4118.9	6155.8	4426.3	5960.3	5138.2	6462	4355.6	6525.2	16702.1	8797.6	14582.4	10660.3	15971.1	8995.6	15136.7	10542.8	16317.2	8903.6	15058.3	8197	15538.1	8289.6	14737.8	9417.1	14740.8	7478.4	13323.7	8196.3	13177.5	8092	14735.8	8331	14057.5
P28482	Homo sapiens (Human)	MAPK1	3779.2	2256.6	4734.2	4299.8	3312.3	2552.2	4748.1	5157.3	3990.4	2593.3	5132.4	604.1	430.8	832	664.9	632.8	436	816	793.8	664.8	439.1	908.3	6410.5	4560.4	6932.7	8043.6	6192.5	4534.3	7291.6	8505.2	6450.6	4883.1	7217.3	6307.1	5615.9	3691.7	6624.2	7326.9	5435.4	3698.6	1630.2	1092.6	1970.8	1729.6	1660.4	1015.3	2099
O94925	Homo sapiens (Human)	GLS	7607.8	4864.6	4538.7	8329.9	7089	5987.2	4560.4	9880.2	8080.2	5829.1	4811.1	1077.2	804.3	669.6	1032.1	1117	865.6	675.5	1361	1196.9	837.2	771.6	11591	8224.2	6524.1	13076.8	11413	8113.5	6821.2	14234.3	12026.6	8826.6	6981.6	10937.1	11268.2	7924.9	6697.4	12842.4	10842.8	8075.5	1561.8	1221.5	1066.3	1618	1606.1	1211.1	1071.4
Q9NR45	Homo sapiens (Human)	NANS	10703.2	5486	4531.6	10474.3	9701.3	6468.7	4673.6	12897.4	11159.1	6290.1	4954.7	481.4	453.3	428.4	578.8	522.5	517.4	447.3	682.9	533.1	485.8	470.8	14245.8	9141.8	6615	16290.4	14128	9223.9	7057.3	17411.6	14788.2	9592.7	7106.2	13639.3	13500.4	8185.7	5995.3	15914.8	12745.7	8317.4	721.1	528.8	376.3	790.4	793.9	485	357.8
P05141	Homo sapiens (Human)	SLC25A5	13454.2	10736.2	8246	9559.5	12955.4	13131.3	8294.2	10450.1	14415.2	13042.1	8245	3836.7	3886.6	2633	2902.1	4245.4	4524.5	2738.1	3662.3	4785.2	4666	3081.2	13647.8	12342.5	7151.8	9423.1	13961	11960	7688.4	10694.3	13654.8	13313.6	7203.1	6773.8	13409.1	11792.5	7234.5	8613.3	12024.8	10876.2	7047.3	6920.6	3831.4	4407.9	8050.1	7065	4027.5
P45973	Homo sapiens (Human)	CBX5	11303.6	6940.9	6624.8	5679	10824.2	8201.7	6739.6	6614.6	12246.5	8305.1	6997	3986.4	2728.1	1909.4	1436.4	4051.5	3013	1840.4	1731.7	4479.3	2760.5	2118.5	10508.9	6802.6	5290.5	4992.6	10305.9	7139.6	5647.7	5308.3	11276.8	7285.2	5631.5	4210.8	10359.8	6440.7	4984.6	4677.5	9719.3	6303.4	7748.1	3163.1	1858.2	2282.1	4846.3	2948.5	2101.9
O75683	Homo sapiens (Human)	SURF6	8517.5	4699.8	4341.1	7242.2	7877.2	5515.2	4207.4	7990.6	8229.7	5581.6	4291.2	1933.2	1347.4	1157.4	1616.2	2114.4	1473.4	1093.8	1935.5	2165.9	1386.2	1183.4	7472.9	4784.8	3586.3	6972.2	6718.9	4483.2	3614.8	7441.5	7042.1	4822	3694.8	5677.8	6524.1	4067.1	3369.8	6111.7	6150.6	4085.1	4028	2670.3	2034.2	3042.7	4678.7	2756.4	2091.3
P13489	Homo sapiens (Human)	RNH1	2663.3	3094.8	4804.3	3673	2700.6	3705.1	4869.8	4162.1	2876.9	3896.6	5067.7	5107.4	7173.4	9017.9	6943.5	5576	7852.2	9254.9	8102.2	5592.9	7867.9	9633.1	4577.6	5342.5	7783.9	6254.6	4329.3	5358.7	8295.9	6545.4	4619	5844	8037.9	4658.2	4321.9	5184.1	8042.2	5929.6	4268.2	5321.8	11395.2	16003.3	20827.8	15182.9	12083.9	16551.9	21554.4
Q8N1G4	Homo sapiens (Human)	LRRC47	7512	3724.7	3665.2	6069.3	7219.2	4365.4	3732.5	6944.7	7640.7	4401.2	3975.6	9039.8	6363.9	4677.2	7101.9	9600.4	5518	4586.1	9104.7	10259.1	5864.3	5201.8	7601.5	4355.5	3890.8	7050.3	7528.3	4380.1	4140.5	7426.2	7995.7	4699.8	4161.8	5571.9	7283.9	3841.3	3517.9	6333.9	6975	3884.3	11624.8	6388.9	5834.3	8630.2	12123.8	6533.1	6186.9
A5A3E0	Homo sapiens (Human)	POTEF	3655.5	2845.8	3772.6	3613.9	3655.8	3265	3865.8	3818	3884.3	3310	4186.7												4808.9	3731.8	4626.4	4889.3	4855.6	4009.2	4897	5322.8	5136.6	4306.1	4805	3195.1	3782.1	2851.2	3922.9	3694.3	3768	2854.3
P0A7V3	Escherichia coli (strain K12)	rpsC	10115.8	5059.3	10297.5	5934.9	9574.8	5874.7	9705.3	7098.4	11068.7	5504.4	10311.5	6350.8	3916.9	6499.5	3863.8	6506.6	4217.2	6592.1	4646.8	6847.9	3968.9	6914.2	12385.5	6385.4	11757.8	7919.6	11896.5	6230.8	11840.3	7696.8	12255.5	6449	11905.3	5896.5	12100.8	6096.4	11817.7	7124.1	11890.5	5775.1	6632.8	3833.1	6541.4	3782	6959.9	4005.8	6871.5
O94905	Homo sapiens (Human)	ERLIN2	6140.9	4997.6	6999.4	10549.4	5511.8	5855.1	7137.6	10579.5	6173.8	5956	7302.4	134.9	119.3	123.3	158.6	139.1	136.3	143.5	209.6	137.8	154.3	156.5	7204.4	6413.4	8059.5	11613.3	6974.6	6470.1	8395.6	13826.2	7355.3	7177.5	8327.4	8833.1	6439.3	5723	8022.5	10193.7	6334.5	5862.4
P16403	Homo sapiens (Human)	H1-2	29086.3	10597.7	10022.6	16706.8	22869.5	12274.2	9737.5	15472.3	22240.5	11668.2	9879												28471.7	10838.1	8273.1	15947.4	23407	11263.2	9070.4	17343.5	37098.3	11659.9	9717.2	18221.7	24827.6	10269.1	9123.7	17176.2	20443.4	9456.8
Q14254	Homo sapiens (Human)	FLOT2	3860.8	3683.6	4273	7409.9	3754.9	4469.9	4475	6952.4	4137.6	4443.2	4547.7	1980.9	2202.3	2165.4	2284.9	2154.7	2454.6	2150.9	2967.2	2175.1	2490.7	2332.1	3815.8	4077.3	4143.1	6621.9	3704.6	4292.2	4283.2	7837.2	3974.4	4399	4290.9	4797.2	3218.8	3701	3987.9	5953.4	3216.9	3841.1	2090.8	2400	2644.4	2962.4	2200.1	2455.5	2725.4
O75694	Homo sapiens (Human)	NUP155	5130.6	3978.3	4349.2	7008.5	5061.7	4852.3	4481.8	8355.8	5321.6	4791.5	4728.9	2599.9	2206.1	2532.4	3516.7	2784.4	2509.2	2567.5	4397.3	3012.7	2541.2	2777	5552.9	4482.2	4673.7	8481.1	5515.6	4272.8	4787.5	9385.1	5817.9	4761.2	4801.1	7126.2	5169.9	3734.7	4413.5	8024.2	5099.8	4039.9	6324.8	5057.1	5607.5	8100.9	6759.9	5177.7	5682.3
O14818	Homo sapiens (Human)	PSMA7	17698.7	16453.9	13542.2	18122.1	16178.6	19537.2	13769.6	21034.2	18152.5	19339.5	13969.9	5175.9	5707.2	4403.3	4951.8	5400.2	6704	4457	6283.3	5567.5	6645.8	4954.7	9812.7	10730.9	7211.2	11411.5	9801.6	10855	7527.1	12269.8	10037.5	11621.7	7432.7	9055.6	9511.1	10462.9	7094.2	11009.3	9029.7	10358.4	6241.6	7391.8	5171.2	6658	6375.7	7347.8	5376.5
P22392	Homo sapiens (Human)	NME2	14247.3	8412.2	10292.8	12265.9	12522.2	10216.6	9861.6	15105.2	14056.1	9897.2	9947.2	18254.3	13907.5	15909.3	18517	19688	16307.5	16665.7	21270.3	20344.3	15803.1	16472.8	15372.5	10855.9	11027.8	16405.8	15557.7	11002.7	11625	17562.4	15973.7	11525.9	11363.6	12819.4	14846.3	9991.4	10570.5	15747.9	13901.4	9864.7	24882.2	17951.5	19486.6	22203.4	25331.8	17395.9	19927.4
Q9UBE0	Homo sapiens (Human)	SAE1	9768.4	7960.9	7992.5	12018	9348.5	9316.4	8066.3	13572.3	10280.1	9555.4	8027.7	2350.7	2459.8	1878.6	2769.5	2534.1	2616	1994.1	3282.3	2484.3	2628.4	2037.7	8070.9	7325.7	6313.8	10387.2	7928.8	7202.6	6581.3	10998.2	8479.3	7953.2	6480.5	8857.5	7790.9	6954.7	6138.9	10187.4	7559.9	7175.3	453.7	473.7	485.4	582.3	468.5	483.7	467.8
P46782	Homo sapiens (Human)	RPS5	14383.3	10374	15658.6	16366.8	12687.8	12847.6	15251.9	19846.9	14821.6	12093.9	16233.5	6103.4	5823	6925.4	7078.5	6438.6	6112.9	6935.9	7871.2	6617	5929.7	7059	13846.4	10922.3	13890.9	17117.4	13334.2	11161.4	14407.1	18852.7	14179.3	11419.5	14418.1	13043.8	13646.3	10818.3	14667.6	17392.2	12676.1	10738.1	11822.3	10530.2	12692.1	12657.6	11633.1	10670.4	13107.2
P25685	Homo sapiens (Human)	DNAJB1	11490.9	7523.6	11204.8	10313.8	10189	9051.7	11156.8	12287.3	11480.4	8898	11791.6	6304.4	5091.8	7379.4	5822.1	6635.8	5536.5	7293	7027.8	7001.6	5590.6	7823.2	9945.7	7245.8	9659.6	10149.6	9873.3	7071.3	10094.9	10991.5	10185.5	7771.9	9736.9	7667.9	9840.3	6966.6	10128.8	9707.4	9320.5	6855.5	8901.6	6685.2	8418.8	7550.8	9070.3	6889.5	8728.3
P12532	Homo sapiens (Human)	CKMT1A; CKMT1B	3939	5114.5	1787.1	7427.2	3930.4	6118.9	1969.7	8667	4127.7	6088.6	1969.8	7518.6	12774.5	3639.5	13849.6	7879.5	14013.8	3637.6	16445.1	8262	13530.6	3704.4	2817.5	3943.4	912.9	5809	2807.4	3877.4	949.7	6001.6	2918.7	4204.9	969.8	4582.6	2488	3798.9	580.1	5434.9	2301.1	3903.1	8298.5	12836.4	3360.3	14027.1	8669.1	12870.7	3510.8
Q07817	Homo sapiens (Human)	BCL2L1												143.9	286.1	222.2	142.4	165.1	304.6	198.4	171.5	166.2	283.4	226.6																			181.5	249.2	202.5	184	190.8	272.2	218.7
Q9BTA9	Homo sapiens (Human)	WAC												133.8	130.8	153.7	129.1	145.7	161.6	167.4	143.6	159.2	170.9	181.8	558	421.3	458.8	512.5	601.8	467.1	480.7	552.6	626.4	482	473.6	457.4	545.9	408.6	410.6	456.5	544.3	410.5	114.2	93.8	96.4	151.8	123.3	106.9	79.1
O60675	Homo sapiens (Human)	MAFK																																									175.1	191.7	229.9	293.4	176.8	214.9	246.2
P19525	Homo sapiens (Human)	EIF2AK2	3976.2	3962.6	3395.4	5997.3	3912.5	4826.9	3440.3	7249.7	4477.7	4891.5	3701.1	111.9	123.5	93.4	119.5	131.6	118	111	144.9	128.9	124.6	98.3	3900.1	4110.8	3272.8	5948.4	3847.4	3945.1	3350.7	6654.4	4032.1	4509.3	3326.1	4983.7	3640.7	3980.2	3145.7	5732	3669.8	3985.3	1045.9	1221.5	916.9	1552.7	1146.4	1108.1	924.3
P30038	Homo sapiens (Human)	ALDH4A1	4611.2	2356.6	1421.4	2813.3	4142	2905.4	1463.6	3323.7	4722.8	2896.8	1585.2	1431.7	1001.3	787.1	1085.4	1504.6	1064.7	820.6	1244.7	1562.3	1096	850.2	8562.8	4868.6	2723.5	5935.1	8602.3	5052.7	2876.2	6140.3	8933.5	5309.1	2974	4479	8550.2	4542.3	2528.5	5520.2	8396.5	4734	1740.6	1200.3	819.3	1187.5	1910	1239.5	796.6
Q9BZE4	Homo sapiens (Human)	GTPBP4	8765.6	6716.1	9433.8	8773.7	8216.3	8244.9	9131.5	10166.6	9266.8	8430.8	9827.1	3778.8	3596.5	4328.4	3697.1	3947.5	3788.2	4444.5	4525.1	4243.9	3877.9	4866.3	7086.9	6385.4	7940.1	7732	6989.9	6345.2	8135.5	8805.6	7279.4	6822.3	8044	5455.2	6469.7	5712.9	7729.2	6775.4	6263.6	5571.2	6659.1	6220.4	7553.3	6241	7025.4	6447.1	7659.9
Q15365	Homo sapiens (Human)	PCBP1	1602.6	1115.6	1484.1	2100.8	1623.6	1395	1446.4	2403	1750.4	1450	1593.4	5294.7	4652.1	5203.5	6343	5777.8	5307.8	5297.5	7913.3	5858.9	5249.5	5765.1	2542.3	2055.4	2651.3	4142.5	2733.6	2020.2	2791.1	4504.5	2794	2220.6	2676	3155.2	2707.4	1953.2	2413.2	4100.2	2734.4	2184.4	8822.1	7905.6	7848.7	10798.4	9590.1	7878.9	8420.8
Q14566	Homo sapiens (Human)	MCM6	5782.5	2441.9	3298.1	10016.1	5414	2812.8	3309	11989.2	6062.8	2833.6	3532.1	13231.2	6945.7	8263.7	21496.4	14586	7715.8	8338	26943.9	15341.3	7708.2	9190.2	9066.3	4124.1	4633.4	17377.7	8977.1	3878.4	4881.3	19551.3	9275.5	4250	4937.6	13700.8	8702.9	3534.8	4623.4	17397.3	8082.7	3579.6	15156.5	7637.3	8529.3	25595.5	16504.2	7279.7	8772.2
Q2TB90	Homo sapiens (Human)	HKDC1	3250.8	16989.6	3046.7	5136.5	3577.4	21748	3182.8	5833.6	3435.6	21062.1	3354.8	3079.8	12863.9	2577.7	3670.7	3330.4	15117.2	2695.9	4549.7	3318.8	15424.3	2735.7	3168.6	22886.7	4137	4268.9	3221.8	23670.3	4175.4	5418	3151.5	25910.5	4111	3168.4	2322.8	23481.2	3118.7	4232.3	2246.9	23195.1	3170.4	18095.4	2562.5	3432.9	3197.9	18605.8	2680.2
A6NHR9	Homo sapiens (Human)	SMCHD1	4183.6	3244.2	4144	4411.7	4203.8	3642.9	4305.4	5028.5	4443.9	3796.4	4509.5	1188.6	1025	1215.9	1327.3	1264.2	1117.9	1306.1	1467.3	1313.3	1147.5	1341.8	4749.7	3856.8	4600.2	5282.3	4861.2	4016.7	4794.7	5797.3	5075.1	4247.4	4843.5	3892.6	4348.3	3353.8	4216	4462	4433.6	3465.3	2748.1	2214.9	2559.8	2494.7	2765.2	2326.1	2653.9
Q9UKX7	Homo sapiens (Human)	NUP50	4624.4	3607.1	7433.2	4130	4151.2	4456.7	7302.8	4950.9	4617.9	4600	7621.3	574.3	572.6	1029.7	589.4	635	667.9	1036.2	701.3	693.6	684	1097.3	6854.6	6043.1	10329.1	7198.1	6459.9	6210.3	10725.8	7346.5	6977.8	6538	10796.3	5404.4	5998.5	5467.7	10263	6177.7	6011	5652.5	858.7	795	1539.8	671.7	852.1	838.5	1577.2
Q9UJS0	Homo sapiens (Human)	SLC25A13	5477	3555.8	2312.1	8303	5515.5	4354.7	2467.9	8335.5	6205	4380.6	2483.2	1497.4	1210.4	813.9	1641.2	1654.5	1334.5	835	2173.3	1673.8	1351.6	888.2	8289.5	5797.6	2768.6	11356	8262.1	5230.4	3559.3	13355.6	8358.2	6276.4	2937.6	8306.4	8434.9	5589.1	2810	11198.8	7676.9	5544.2	5778.2	4240.4	2505.4	5987.6	6129.5	4319.5	2657.8
P62888	Homo sapiens (Human)	RPL30	5738.7	5082.4	7158.6	7670.2	5921.3	6305.3	7095.2	9108.9	6466.6	6252	7554.5	4420.5	4645	5756	5959.9	4749.5	5063.6	6181.3	7178.3	4968.1	5201.9	6229.9	8659.5	8392.8	9944.6	11905.5	8355.4	8339.3	10479.1	12742.8	8691.1	9150.6	9655.9	9265.1	8009.2	7910	9882.7	11345.8	7859.5	7810.7	6290.4	6348	7340.2	7655	6375.6	6019.7	7794.3
Q9BYG3	Homo sapiens (Human)	NIFK	5319.1	4032.5	5244.4	5313.7	4893.7	4717	5295.2	5843.9	5477.1	4857.6	5562.7	1678.5	1534.4	2007.6	1639.7	1876.9	1724.9	2065.1	2090.3	1951.2	1718.1	2144.6	6672.8	5656.9	7083.9	7089.7	6643.6	5704.9	7259.2	7689.7	6996.2	6194.3	7190.3	5678.3	6522	5337.6	7084.4	6718.3	6310.9	5381.5	3698.3	3169.9	3841.1	3422.6	3968.6	3276.8	4065.2
P26038	Homo sapiens (Human)	MSN	2405.7	2761.2	15867.6	1467.7	2381.8	2931.8	15410.7	2124.4	2101.8	3090.6	16029.4	2255.9	2417	20243.5	2235.3	2148.3	2578.1	19737.3	2583.2	2004.7	2610.3	20596.9	2393.4	3312.2	40734	3157.6	1555.1	3389	42481.9	2987.8	1520.9	3463.8	41884.1	1783.1	1184.2	2411	44308.6	1928.4	1869.3	2564.3	2374	3064.3	36064.2	3039.9	1761.6	3181.7	36768
Q7L576	Homo sapiens (Human)	CYFIP1	5404.6	3933.5	3891.2	5319.3	5509.9	4728.3	3911.6	6443.6	6008.5	4777.8	4166.8	4378.2	3766.9	3253.5	4456.8	5067.1	4303.8	3444.7	5677.1	5442	4640.2	3706.9	4468.2	3626.4	3299.1	5098.2	4479.2	3530.2	3285.1	5273.3	4608.7	3963.2	3253.4	3689.1	4136	3196.6	3003.5	4367.3	4073.3	3303.4	10082.8	7415.2	5922.9	8463.5	10684.2	7314.4	5964.8
P46776	Homo sapiens (Human)	RPL27A	5111.6	4119.5	5722.8	6199.7	4764.3	5064.1	5510.3	7715.7	5399	5046	5922.3	3569	3478.9	4605.6	4655.4	3797.5	4353.5	4533.7	7139	4172.2	4126.3	5660.8	13439.2	12323.6	14702.5	18841.9	13402.8	12543.3	15685.7	20848.2	13460.2	13223.8	15008.7	13570.7	13239	12236.4	15752.1	18707.3	12399.8	11890.3	5619.8	5662.5	6559.3	6729	6294.6	5935.2	6919
P16104	Homo sapiens (Human)	H2AX	6057.7	3876.4	4213.2	9304.6	4856.9	4451.8	4173.2	10082	4875.5	4470.7	3849	2779.7	2199.8	2220.7	3568.5	2671.9	2443	2044.3	4648.7	2955.5	2385.5	2533.3	4167.8	3175.7	2557.7	5779.9	3875.8	3111.8	2857.1	6855.9	3649.1	3239	2736.9	4042	3633.7	2652.9	2705.1	6240	2899.2	2363.8	1311.3	1029	956.1	1660.9	1332.7	978.1	974
O15144	Homo sapiens (Human)	ARPC2	7207.9	5482.3	6627.9	9901.7	7004.1	6609.3	6676.4	11074.7	7817.3	6662	6955.7	3045	2706.7	3050.1	3898.3	3383.2	3136.1	3079.7	5092.2	3614.1	3081.2	3432.2	14778	12204.7	13847.6	19914.8	15078.2	11845.2	14620.1	22672.8	15566.9	12941.2	13808.7	14779.2	13852.2	11077.2	13589.7	18873.2	13394.9	11105.1	5332.8	4457.1	4539.2	5977.5	5398.7	4381	4688.9
Q8IYD1	Homo sapiens (Human)	GSPT2	376.1	263.3	309.7	360.3	394.9	315.7	321.3	407.6	407.8	345.3	348.7												303.1	225.5	237.9	347.8	273.8	250.2	276.2	361.5	287.2	255.6	256.3	263.3	227.2	174.3	207.7	268.3	210.8	172.2	352.1	300	388.1	356.4	350.5	292.4	421.3
Q53GS9	Homo sapiens (Human)	USP39	4794.4	3029	3612	6156.3	4566.8	3561.2	3634	7189.7	5112.3	3583.5	3730.8	1369.1	871.9	974.8	1233.6	1115.5	923.2	890.5	1355.7	1140.4	888.8	957.3	4990.2	3570.1	3827.5	6994.8	4947.7	3547.5	3916.6	7339.9	5174.1	3911.1	4001.4	5299.8	4611	3107.6	3481.8	6437.1	4484	3216.6	3169.4	2101.4	1906.7	3246.2	3137.7	2100.9	1973
Q96KB5	Homo sapiens (Human)	PBK	2344.9	2083.9	8902.8	3463.2	2049.9	2282.3	8833.6	4108	2275.6	2351	9314.8	57.5	48.7	158	68	46.8	54.2	150.6	76.3	58.3	51.4	179.5	3932.2	3520.1	13276.3	6105.7	3575.6	3531.6	13583.9	6649.4	3875.5	3779.1	13168.8	4614.1	3268	2939.8	13534.6	5380.4	3379.1	3096.8
P60981	Homo sapiens (Human)	DSTN	4340.6	5548.9	6785.1	11996.3	4277.3	6849.4	6750	13768.5	4729.6	6778.5	7022.5	1139.7	1905	2191.3	3337.9	1340.1	2498.1	2374.6	4847	1452	2371.8	2734.8	5391.6	6862.3	7707.5	13955	5117.2	6641.3	8211	15161.2	5428.1	7482.9	7734.8	10423.9	4635.8	6455	7620.3	13421.2	4475	6484.9	861.4	1394.7	1487.3	2355.7	933	1413.9	1599
Q9UGI8	Homo sapiens (Human)	TES	6495	7519.1	3003.2	10856.3	6027.5	9235.8	3098.9	13370.4	6683.4	9179.8	3190.3	291.2	361.7	172	407.7	342	402.6	190.9	495.2	365	428.7	182.3	10469.2	13776.6	3389.4	20005.3	10319.4	14007.1	3515.3	21605.7	10936.4	14928.2	3711.6	16282.7	10073.7	13663	2715.4	20035.3	9398.6	13963.7	2676.9	4250.7	710.1	4708.4	2862.5	4141.8	730.7
P13861	Homo sapiens (Human)	PRKAR2A	6439.7	4224.8	3220.1	5626.8	6070.1	5197.9	3250.2	6961.7	6904.8	5017.2	3466.2	8309.9	6572	5412.8	8222.8	8966.4	7564.1	5471.4	10062.9	9407.1	7407.2	5961.9	5607	4052.8	2754.8	5625.5	5580.7	3987.2	2949.2	6098.5	5791.5	4403.6	2845	4579	5440.2	3915	2638.8	5581.5	5405.1	3973.6	6548.9	5067.5	3659.9	5729.3	7040.2	5031.7	3697
P30405	Homo sapiens (Human)	PPIF	8024.2	6243.1	5462.6	5927	7313.1	7682.3	5453.9	7235.3	8276.8	7385.8	5706.9	1575.4	1502.5	1178.3	1151.7	1678.6	1689.3	1109.9	1434	1726.4	1661.1	1206.1	8372.4	7263.5	5327.1	6819.8	8129.6	7313.7	5599	7244.5	8498.7	7651.2	5610.7	5136.3	7729.2	6805.8	5168.8	6513.3	7300.7	6631	1374.4	1307.6	879.9	1042.9	1564.9	1375.3	928.3
P00568	Homo sapiens (Human)	AK1	3856.9	6433.4	3338.3	4116.6	3697.5	7928.5	3425.7	5109.4	4079.9	7954.1	3627	1650.6	3293.3	1779.1	1893	1801.4	3541	1830.4	2236.2	1771.5	3448.8	1870.1	5322.1	10382	4547.5	6636.4	5288.1	10695.9	4768.7	7355.3	5486.5	11659.2	4863.8	5428.9	4966.4	10517.2	4409.5	6601.4	4771.2	10325.6	3013.9	6478.9	2991.3	3387.1	3193.7	6480.2	3121.3
O14776	Homo sapiens (Human)	TCERG1	9701.4	7997.2	6933.1	11270.1	9077.3	9722.7	7063.4	12910.6	10052.8	9801.6	7393.6	5161.4	5055.3	4099.2	5834.8	5412.5	6048.2	4407.6	7097.8	5931.7	5536.8	4583.7	8264.6	7708.9	5835.7	10873.5	8116.4	8046.8	6036.6	11659.8	8656.5	8438	6241.7	8658.8	7751.9	7328.5	5490.5	10413.1	7545.2	7435	8048.4	8692	5942.3	9588.6	9040.2	8877.3	6245
Q8TCT9	Homo sapiens (Human)	HM13	9969.7	8029.3	8594.7	7966.4	9451.2	9780.6	8521.3	8994.4	10534.9	9377	9022.8	780.8	812	660.5	580.6	857.8	960	635.4	709.8	955.1	959.9	721.7	9672.7	8109	7268.3	7227.1	9609.7	7943.3	7759.5	8112.4	9838.2	8859.7	7435.1	5673.6	9524.8	7848.6	7729.3	6849.1	8810.5	7444.6	5251.5	4937.5	4247.3	3269.2	5817.3	5037.5	4376.1
Q9NY33	Homo sapiens (Human)	DPP3	4593.4	6112.4	3455.4	5225.4	4151.9	7698.9	3496	6427.8	4852.4	7761.7	3764.8	4884.3	7258.9	4350.9	5409.7	5199.3	8003.8	4265.7	6328.6	5386.5	7872.5	4603.1	8192.1	11805.2	6155.9	10716.6	8172	12266.8	6543	11318.6	8467.6	13100.9	6508.5	8394.1	7602	11713.4	5941.9	10241.1	7294.4	11683.5	7546.1	11482.9	5923.7	8224.9	7741.1	11591.8	6200.5
Q9H4A4	Homo sapiens (Human)	RNPEP	3670	2463.8	2094.5	3672.1	3535	2984.2	2112.1	4484.5	3961.6	2921.1	2253.5	3286.5	2752.8	2027.4	3681.3	3527.1	2977.2	2124.7	4051.3	3800.8	3045.6	2213.6	8090.4	6193.3	3713.7	9919.5	8320.6	6448.7	4000.3	10598.3	8437.2	6772.5	3879	7950.4	7942.9	5968.3	3342.9	9158.9	7708.3	6117.3	7851	5883.6	3860.6	7317	7944.4	6090.9	3959
Q9Y295	Homo sapiens (Human)	DRG1	3880.3	3420	4052.9	4609.3	3524.2	4236.2	4119.8	5270.4	3983.4	4317.2	4294.9	522.7	538.2	575.5	573	564.7	624.7	593.4	761.7	643.3	639.4	656.9	5363.8	5120.7	5310.9	6628.3	5090.8	5126.2	5519.3	7093.1	5457.4	5574	5623	5256.6	4753.9	4728.1	5224.8	6217.9	4635.7	4839.1	1806.1	1945.2	1987.8	2079.4	1976	1986.2	2114.6
Q9UIQ6	Homo sapiens (Human)	LNPEP	5392.8	3563.6	3268.7	4585.6	5599.5	4411.7	3344.7	5546.3	6270.4	4402.9	3503.6	310.2	271.5	304.1	349.5	329.5	332.3	300.4	439.1	397.4	347.3	319.6	4154.2	2829.2	2169.6	3831.5	4132.5	2742.1	2277	3883.2	4400.3	3011.2	2250.9	3092.9	3890.2	2571.8	2045.6	3437.1	4065.5	2626.4	729.5	393.1	325.1	500.1	676.5	444.4	361.2
O14976	Homo sapiens (Human)	GAK	2394.1	2267.4	2328.8	2840.8	2188.5	2782.6	2456.4	3306	2447.9	2817.4	2567.8	1636.8	1998.7	1869.8	2058.7	1778	2263.3	1929	2399	1880.4	2382.7	2075.6	3208.5	3520.7	3353.2	4218.5	3077.7	3559.7	3451.6	4510	3229.9	3859.2	3470.3	2924.4	2507	3045.6	2904.5	3443.3	2559	3197.1	2222	2607	2519.6	2609.5	2211.7	2750.5	2564.8
P83731	Homo sapiens (Human)	RPL24	20558.5	16288.3	22874.6	26867.8	18744.9	19423.2	22475.2	30413.3	20450.3	19507.1	23008.4	3898.9	4154.3	5385.9	5270.9	4206.5	4583.2	5291.3	6413.9	4464.9	4617.4	5599	22629.3	19797.3	23613.7	29737.2	21129.3	19727	25224.2	32849.3	21183.2	20780	24116	23002.3	21049.8	18888.7	25409	30098.2	19107.2	18153.5	7434.5	7177.1	8630.4	8542.3	7502.3	7266	8696.1
P17480	Homo sapiens (Human)	UBTF	5942.9	3970	5418.9	6393.7	5500.7	4693.9	5607	7346.3	6050.6	4679	5893.3	3735.7	2905.4	3298.8	3736.1	3630.3	2938.9	3169.2	4336.8	3849.8	2846.1	3561.4	8001.8	5787.8	7275.4	9547.9	7511.5	5814.9	7605.9	10251.1	8059.6	6191.6	7637.2	8130.9	7626.6	5336.2	7503.8	9457.6	7414.1	5627.3	3457	2688.8	3431.5	3875.5	3719.6	2846.4	3665
P61254	Homo sapiens (Human)	RPL26	11271.4	9372.1	13180.7	14184.3	10242.7	11465	13090.8	17122.8	11438.5	11411.9	13945	1899.5	2308.1	2473.8	2803.6	1909.7	2304	2272.7	3919.2	2023.1	2260.9	2716	1141.1	892.2	1255.5	2006.1	1138.6	900.2	1355.3	2094.9	1224.3	987.4	1336.6	1462.7	1172.8	863.9	1411.6	1911	1079.4	912.6	12971.2	13354.3	15585.3	16725.8	13874.7	13161.8	16169.2
Q16630	Homo sapiens (Human)	CPSF6	4774.4	3721.7	3822.4	4875.1	4580.2	4536	3845.6	5668.2	5213.8	4497.2	4097.7	2825.4	2513.9	2388.2	2733.1	2850.8	2616.9	2447.9	3281.2	3181.2	2708.9	2520.6	4848.9	4285.4	3581.3	5678.2	4778.2	4259.2	3752.8	5942.7	4886.9	4535.1	3721.1	4446.5	4634.3	4028.3	3594.8	5575.1	4383	4017.3	5018.5	3978.4	3242.8	4292.9	4985.4	4295.1	3395.5
P49916	Homo sapiens (Human)	LIG3	5753.3	4185.6	3612.3	4807.6	5474.6	5308.8	3713.7	5698.7	5913.3	5235.7	3912.2	818.2	794.8	577.3	832.2	957.3	891.8	620.6	939	937.8	892.6	645.3	6848.6	6009.4	4425.6	7020.3	6736.7	6104.2	4509	7342.4	7213	6576.2	4578.7	5695.6	6428.4	5563.1	3914.6	6467.7	6381.9	5891.4	1589	1477.8	1034.9	1443.4	1694.5	1502.4	1031.1
Q96A49	Homo sapiens (Human)	SYAP1	5924.2	3909.7	3235.8	6125.3	5267.4	4460.7	3292.2	6900.1	6022.2	4462.4	3391.9												8583.6	6274.4	4727.6	9772.8	8363.4	6400.8	5004.7	10288.2	9256.7	6708.7	5006.3	8211.7	7999.3	5857.6	4627.2	9597	7772.1	6013.9
Q12959	Homo sapiens (Human)	DLG1	3392.3	2611.4	2648.2	5023.8	3359.2	3031.2	2995	5997.5	3760.2	3128.8	2917.5	2471	2254.6	2078	3758.5	2674.9	2409.5	2085.5	4331.8	2868.9	2362.8	2198.5	5208.2	3967.4	3880.7	9084.8	5205.5	3974.4	4130.4	9348.3	5419.4	4288.8	4040.5	6844.2	4850.8	3499	3682	8552.6	4571.3	3732.5	3707.4	3213.5	2833	5944.4	3904	3055.9	2968.7
O95163	Homo sapiens (Human)	ELP1	2129.7	1751.1	1931	2479	2218.9	2025.3	2001.5	2884.7	2367	2084.2	2182.2	797.7	769.5	806.8	912.8	859.8	835.1	836.5	1124.2	921.4	858.6	872.6	5947.2	4986	5201.2	7649.5	5952.3	5079.2	5362.4	8286.9	6236.5	5409.3	5316.7	5259.5	4577.4	3929.5	4528.8	6180.2	4592	4153.7	2095.6	1661.9	2071	2381.9	2110.9	1654.4	2189.8
Q9UBS4	Homo sapiens (Human)	DNAJB11	5715.9	4734.9	6159.9	6554.4	5241.3	6024.7	6088.1	8064.7	5962.5	6005.8	6430.9	2338.1	2415	2984.7	2671.6	2619.9	2789.1	3005.8	3201.8	2724.2	2779.8	3243.1	6576	6250.9	7186.5	7808.2	6397.1	6427.3	7410.7	8261	6738.5	6886.7	7450.3	6599.6	6418.1	6078.8	7273	8010.3	6096.9	6198.9	5709.5	5900.9	6729.9	6569.6	5869	6207.9	6731
P0AE08	Escherichia coli (strain K12)	ahpC	9222.3	4647	8707.3	5248.1	8328.8	5005.7	8387	6177.6	9342.2	4835.3	8807.2	1612	1105.7	1612.8	961.7	1419.6	1100.4	1350.1	998.9	1446.9	1026.4	1391.2	9736	4870.6	8057.1	5864	8589	5288.8	8582.4	5621	9170.8	5017.6	10252.5	5221.4	8725.5	4649.3	8561.2	5626.6	8159.4	4315	5656.8	3357.1	5437.6	3026.7	5663.6	3336.5	5628
Q68CZ2	Homo sapiens (Human)	TNS3	2502.4	1537.2	3521.1	2451.6	2588.5	1818	3593.5	2694.2	2715.2	1840.8	3863.3	971.6	520.8	1690	770.3	998.2	586.5	1794.8	832.8	1075	606.8	1952.3	5832.1	3302.3	7607	5295.6	5819.2	3409.2	7786.1	5805.6	6058.8	3619.3	7841.6	3937.5	5423.4	2713.2	7416.1	4524.1	5507.8	2849.8	2804.1	1583.1	3499.8	2255.9	2735.7	1694.4	3583.8
Q99729	Homo sapiens (Human)	HNRNPAB	14450.6	10190	9119.3	12277.1	13024	11930.6	9155.2	14223.7	14340.7	11998.4	9245.9	3429.9	3071.5	2609.7	3240.6	3926.5	3705.4	2567.2	4356.6	4237.7	3827.1	2974.8	18445.1	13541.8	10667.3	16084.7	17156.1	14962.3	12824.6	16859.1	18390.9	14613.4	11385	13437.6	17303.6	13237.4	11137.8	16157.8	16010.3	12703	7017.3	6489.1	4635.5	7110.4	8161.5	6572.8	4871.5
P63151	Homo sapiens (Human)	PPP2R2A	2748.4	2575.6	4823.7	4845.8	2568.2	3068.2	4827.7	5912.3	2987	3006.5	5002.7	623.1	631.5	925.8	836.6	659	719.5	980.8	1018.2	684.1	744.6	1075.1	3103.9	3126.6	4599.9	5563.8	3097.6	3117.7	4762.8	5924.4	3187.9	3298	4439.8	4222.6	2686.8	2741.6	4506.3	5369.9	2618.1	2869.4	1533.5	1539.4	2434.1	2589.8	1507.8	1565	2432.3
O94906	Homo sapiens (Human)	PRPF6	5659.5	4846.3	5502.4	8484.1	5483.2	5905.4	5710	9923.8	6059.7	6029.8	5907.1	8245.8	9027.9	9513.7	11079.8	8970	9920.1	9655.4	14024.5	9579.3	10152.5	10524.7	5578.7	5330	5589.6	8663.1	5386.7	5394.1	5761.5	9418	5864	5964.5	5743.7	6749.3	5233.4	5093.8	5468.5	8105	5002.6	5251.8	10171.3	10582	10109.8	12998.8	10450.8	10478.2	10505.8
P0A959	Escherichia coli (strain K12)	alaA												592.2	462	655.6	477.1	641.3	509	646	539.7	677.9	520.3	672.1																			370.1	233.7	349.8	223.7	372.5	230.4	393.4
O95376	Homo sapiens (Human)	ARIH2												171.5	158	173.6	189.4	180.7	164	175.7	193.9	178.2	178.9	169.5	666.1	566.2	629	1064	719.6	586.7	670.8	1152.9	704.1	637.7	648.6	869.8	602.2	492.5	581.5	987.1	617.2	501.7	607.9	491	625.8	785.6	556.6	482.4	676.3
P61175	Escherichia coli (strain K12)	rplV	6351.9	2951	5995.4	3311.2	5774	3161.3	5460.4	3751.7	6352	2885.7	5570.5	1535.9	834.5	1474.8	846.1	1547.1	890	1522	945.2	1609.7	776	1460.8	4353.1	2165.3	3677.9	2638.4	3968.3	2035.4	3680.1	2516.7	3974.7	2072.7	3530.4	1852.9	4113.6	2046.3	3520.5	2526.9	3831.6	1912.4	6900.3	3137.7	6170.5	2787.1	6397.1	2881.1	6336
P0A705	Escherichia coli (strain K12)	infB	5106.2	3284.9	5327.2	3770.1	5168.2	3689.8	5340.9	4232.9	5625.7	3583.1	5418.9	2738.1	1813.6	2779.9	1805.7	2841.7	2000.2	2912.2	2013.9	3007.9	1977.7	2925.9	9126.1	5792.6	8981.4	7023.5	8893.1	5883.3	9178.4	6895.4	9357.3	6141.5	9408.7	5242.7	8678.4	5020.4	8443.9	5765.8	8394.3	5012.3	7190	5005.1	7662.1	5547.9	7560.9	5034.6	8007.2
P07395	Escherichia coli (strain K12)	pheT	3822.7	2302.2	4118.8	2781.8	3914.7	2616.5	4018.2	3206.6	4406.9	2637.6	4424.9	4721.2	3405.2	5134.7	3596	5119.6	3655.7	5258.4	4179.8	5403.5	3640.3	5570.4	5942.5	3713.2	5893.2	4449.4	5965.6	3653.5	6234.7	4520.7	6243.1	3807.9	6112.7	3603.8	5804.2	3397.3	5754.7	3922.8	5668.3	3262.6	7204.4	5555	6823.4	5449.3	7357	5453.4	7229.7
Q00169	Homo sapiens (Human)	PITPNA	3940.8	2188.1	3135.7	3867.5	3908.7	2638.3	3172.5	4500.4	4156.4	2581.9	3208.6	874.3	425.2	634	791.8	965.7	468.4	652	924.2	1021.1	488.3	667.4	5600.7	2610.9	3547.2	5674.1	5312	2457.7	3724.6	5755.4	5400.3	2694.7	3511.3	4654.5	5389.1	2413.5	3732.5	5719.5	5094.6	2499.9
O75531	Homo sapiens (Human)	BANF1	9834.1	9770.4	11517.6	14768.7	8139	12112.3	11424.2	18047.4	9214.6	11428.9	11048.8	2236.3	2411.8	2884.9	2860.3	2324.2	2685.4	2846.1	3615.1	2504.4	2678	3257.8	8547.6	8934.8	9933.1	13690	8320.7	9080.8	10364.5	14491.8	8930.8	10417.5	10233.2	10320.8	7756.1	8366.9	9584.2	12954.3	7235.5	8051.3	3114.5	3764.3	4039.2	4735	3496.7	3716	4213.4
O14936	Homo sapiens (Human)	CASK	3130.3	3201.8	2091.9	4396.9	2974.9	3785.8	2184.3	5085.4	3261.9	3794.1	2242.3	2017.5	2047.9	1424.4	2395.4	2117.2	2286.3	1445.6	2742	2207.9	2333.4	1578.8	3864.9	4155.6	2226.6	6252.3	3776	4202	2351.2	6406.6	4206.3	4538.3	2381.2	5473.9	3495	3954.3	1960.4	6174.8	3501.7	4125.2	4277.4	5476.2	2563.9	6573.7	4632.5	5471.6	2601.3
Q9Y617	Homo sapiens (Human)	PSAT1	4737.6	5849.8	4758	6877.7	4928.5	7047.4	4814.5	7632.1	5161.8	6978.6	4864.9	2839.5	4429.5	2952.3	3997.8	3158.4	4751.6	3126.6	4725.4	3179.2	4740.6	3257.7	7429.3	9654	7066.9	11388.1	7390	9697.4	7287	12014.1	7537.5	10123.5	7005.6	8295.5	6773.6	9351.1	6624.1	10831.1	6609.7	9513	3272.7	4938.2	3195.9	4611.2	3467.5	4963	3261.1
O60216	Homo sapiens (Human)	RAD21	4058.6	2351.4	2744.1	4047.2	3948.1	2814.2	2776.6	4766.2	4332.1	2863.5	2978.5	3989.5	2702.4	2857.4	4223.9	4445.7	3044.8	2838.1	4982.4	4560.5	2985.1	3014.1	6321.9	4153.1	3838	6788	6260.8	4282.6	3963.4	7456	6689.9	4615.2	3951.3	5368	6001.4	3780.9	3591.7	6550.6	5884.1	3968.6	9145.8	6094.9	5969.5	9207.1	9919.7	6096.2	6093
P30511	Homo sapiens (Human)	HLA-F																																									222.3	455.8	156.8	224.1	228.5	470.1	146.6
Q9UJA5	Homo sapiens (Human)	TRMT6	2298.4	2897.1	3192.9	3126.2	2248.4	3582.5	3157.8	3633.6	2527	3556	3380.6	872.4	1355	1295.1	1300.7	926.8	1472.9	1449.9	1491.5	989.5	1521.8	1474	2466.2	3622.9	3668.2	4151.2	2399.1	3785.7	3750.9	4344.9	2590.2	4059.6	3796	3313	2154.4	3450.3	3480.3	3780.9	2150.3	3591.7	1646.5	2560.4	2451.4	2340.7	1605.4	2604.9	2514.1
Q9P289	Homo sapiens (Human)	STK26	1373.1	1232	422.4	1356.2	1336.9	1531.1	455.8	1578.9	1541.3	1538.9	477.8												2984.7	3057.5	1024.7	3141.9	2970.3	3258.9	1080.1	3407.8	3126.7	3389.8	1096.9	2339.4	2658.4	2756.4	653.6	2813.1	2557.6	2886.7	377	413.3	67.3	363.8	420.8	425.7	73.6
Q14677	Homo sapiens (Human)	CLINT1	9313	7918.3	7402.1	11394.9	8686.1	9364.1	7480.6	13079.3	9654.8	9258.6	7765.7	837.8	805.6	759.1	933	954.5	936.5	762.9	1097.9	1016.4	915.2	866.2	9423.5	9733.8	7975.9	12723.2	9769	9185.2	8174.2	13094.6	10668.8	9621	8240.8	10700.1	8918.2	8379.9	7494.2	12171	8850.2	8771.7	2372.9	2491	1916.5	2859.5	2462.6	2525.6	1930.1
P16435	Homo sapiens (Human)	POR	10955.2	6007.2	5401.9	12090.5	10529.1	7240	5515	14372.7	11637.8	7150.4	5819.2	6377.6	4248	3790.1	6247.7	6482.4	4619.5	3412.8	7287.3	6749.5	4599.1	3623.6	13886.7	8386.5	6466.4	17000.6	13922.3	8412.8	6777.5	18335.7	14508.6	9134.1	6949.2	13611.3	13447.3	7686	6215.6	16137.7	13029.5	7919.2	14065.1	10197.2	7677.4	14926.8	14397.6	10294	7871
P50995	Homo sapiens (Human)	ANXA11	4298.5	3862	2652	4961.9	4188	4566.9	2734	5596.6	4455.5	4777.7	2850.7	8439.5	9487.2	5233	8646	9000.6	10311	5166.2	10691.2	9221.6	10220.5	5589.6	6286.3	6370.8	3003	7687.2	6214.1	6763.5	3222.4	8268.1	6549	7195	3225.2	5977.7	6128.5	6251.3	2818.3	7506	5976.4	6421.2	13749.9	14927.2	6938.1	13211.3	14806.4	15088.2	7246.8
Q92621	Homo sapiens (Human)	NUP205	5488.2	4011.9	5431.8	7531.6	5520.4	4644.7	5569.1	8466.2	5853.8	4821.9	5899.4	2718.2	2486.9	2926.4	3273.4	3021	2873	3126.8	4154	3455.4	2907.9	3468.7	7710.8	5967.1	6927.5	10665.7	7489.1	6005.3	7288.4	11815.9	7921.5	6548.4	7160.2	7844.8	6872.7	5055.3	6735.8	9447.2	6900.7	5406.5	4872.2	4036.5	4726.3	5704.6	4985.4	4129.6	4838.1
Q15717	Homo sapiens (Human)	ELAVL1	7405.9	5084	6086	7894.2	7004.8	6412.6	6139.7	9506.1	7951.9	6242.7	6573.8	4307.8	3818.6	3904.1	4453.2	4615.1	4360.3	4006.5	5374.5	4826.5	4358.3	4340.6	10523.4	7805.7	7897.4	12418.5	10593	7983.6	8303.6	13685.3	10818.5	8617.3	8175.8	9513.8	10462.2	7660.9	8098.6	12069	10056.2	7800	8684.5	7133.1	6926.7	8569.2	9062.3	7129	7060.6
P25665	Escherichia coli (strain K12)	metE	11716.2	6193.5	11398	8968.9	11235.1	7081.8	10591.6	8953.4	13002.1	6874.5	11615.4	18665.5	11822.9	18565.9	11504.1	18762.6	12665	18908.2	14214.2	20104.1	12145.7	20313.2	16819.7	9347.9	15294.7	11807.6	16507.6	9289.9	15545.8	11918.2	16809.9	9806.1	15396.7	8964.4	16856.2	8782	15540.6	10781.9	15889.1	8384.5	26872.5	16474.2	25851.1	17204.6	27903.5	16513.5	27256.1
Q8WU90	Homo sapiens (Human)	ZC3H15	8707	5493.7	6364.5	10606.1	7668.8	6554.5	6501.8	12327.5	8629.3	6409.4	6697.7	1620.7	1305.6	1405.5	1765.4	1695.3	1435.3	1427	2206	1886.2	1431	1618.5	16225.1	12085.5	12145.2	22470.4	15623.8	12149.2	12395.7	23479.8	16662.7	12669.6	12699.9	18349.2	15459.9	11355.9	12466.3	22514.2	14910.4	11637.5	2380.7	2010.8	1975.8	3047.8	2664.4	2054.9	2057.5
P42224	Homo sapiens (Human)	STAT1	4264.9	4694.8	4583.9	5495.1	4139.7	5605	4735.8	6442.6	4445.6	5636.1	5018	1348.4	1402.5	1417.6	1674.1	1475.1	1641.5	1395.9	2001.4	1474	1639.9	1509	9259.9	11052.4	9982.4	13573.9	9054.4	11087.5	10460.7	15074.7	9490.8	12280	10459.4	11094.8	8405.8	10744.1	10353.2	12823.9	8478.1	11240.8	4611.6	5503.4	5107	5715.4	4803.9	5617.1	5275.4
P82650	Homo sapiens (Human)	MRPS22	7118.7	5115.7	5196.8	8026.9	6788.4	5981.3	5199	9337.6	7544.2	6016.9	5563.5	1205.2	938.3	1337.3	1359.5	1369.5	1082.1	1415.2	1654.1	1505.7	1099.1	1414.5	5450	3910.8	4295.1	7144.8	5368.8	3764.2	4389.5	7601.6	5683.9	4211.4	4408.2	5765.2	5122.8	3505.4	4165.1	6700.5	5091.7	3600.4	2483.1	1789.5	2058.1	2725.6	2666.2	1888.6	2093.1
P08997	Escherichia coli (strain K12)	aceB	4951.4	3144.2	5037	3668.1	4921.2	3647.9	4776.9	4380.8	5691.1	3546.8	5343.9	5673.8	3893.1	5688.2	4118.9	6145.6	4054.4	6024.4	4536	6444.4	4086.9	6005.1	6006.2	3786.4	5239.8	4239.7	5917.3	3690	5390.8	4237.2	6133.8	4049.7	5278.2	2943.1	5504.9	3320.8	4974.5	3379.5	5362.4	3166	7920.5	4939.2	7805.4	5114.5	7960.5	5000.8	8150.3
Q9UNZ2	Homo sapiens (Human)	NSFL1C	2109.9	5272.8	6584.8	3929.3	1979.7	6371.4	6631.1	4494.4	2166.1	6246	6806	2072.8	4199.6	4823	3159.7	2153.8	4605.8	4950.6	3706.1	2202.6	4497.8	5148.8	3710.8	9469.7	10458.7	7152.8	3371.6	9882.6	10819.4	7528.9	3651.7	10181	10836.8	5678.6	2949	9279.3	10664.7	6789.2	3046.3	9298.3	3164.1	9054.2	10398.9	5325.9	2718	9452.6	10499.8
Q15208	Homo sapiens (Human)	STK38												264.7	261.8	239.2	337.3	354.8	266.3	232	376.1	346	285.9	270.2	641.3	439	339.1	644.4	625.4	456.8	338.9	691	668.4	474	340.4	541.7	595.9	402.3	318.7	613.8	635.9	425.9	349.9	259	200	278	355.6	246.5	212.5
Q14684	Homo sapiens (Human)	RRP1B	3639.7	2804.4	5133.1	4022.4	3203.6	3528.3	5111.1	4627.8	3591.8	3577.2	5419.6	432.1	440.8	694.5	515	487.8	514.1	694.1	600.1	526.5	494.3	759.1	6000.4	5240.8	7816.3	7031.5	5853.9	5623.3	8263.7	7669.1	6479.6	5866	8219.6	5529.4	5538.9	4929.9	8113.7	6538.7	5569.9	5097.8	1688.8	1654.5	2613.2	1966.9	1759.4	1668.1	2710.2
Q8WWM7	Homo sapiens (Human)	ATXN2L	6465.4	5203.7	5837	4943	5880.1	6366.8	5833.1	5769.3	6818.8	6346.3	6104.7	4965.8	4559.5	4909.4	4101.9	5154.6	5025.4	5033.4	4830.6	5825	5148.8	5397.1	7597.2	6653.8	6598.4	6871.4	7265.8	6921.9	6907.7	7288.9	7838.1	7256.8	6960.9	5295	7116.2	6262.2	6622.4	6480.6	6774.5	6310.1	6817	6346.2	6307.1	5256.4	7149.3	6640.8	6547.8
O43493	Homo sapiens (Human)	TGOLN2	5930.5	5370.8	7407.8	6172.4	5203	6565.9	7281.4	7118.4	6030.5	6525.1	7615.1	1302.3	1159.6	1119.3	864.5	1110.6	1067	788.7	783.7	963.9	792.9	835.9	14002	11810	15778.5	15190	13363.3	12068.7	16554.9	14959.9	15117.1	12577.9	16668.9	12586.4	13606.2	11339.7	16517.2	14793.1	13611.2	11464.2	2093.8	2006.4	1908.2	1695.5	2330.3	2080.1	1907.3
P35251	Homo sapiens (Human)	RFC1	2182.2	2020.1	2859	3098.8	2109.4	2382.3	2856.8	3486.8	2291	2405.9	3017.5	609.9	539.2	790.2	870.7	730.9	672.7	857.2	1028.1	710.1	671.4	914.1	3784.4	3342.8	4958.9	5672.6	3516.1	3309	5025.2	5743.1	3963.8	3632.9	5340.2	4701.4	3354.7	2982	4707	5147.9	3423.8	3130.3	1237.7	1009.5	1327.5	1535.1	1228.6	1053.5	1249.5
O60942	Homo sapiens (Human)	RNGTT												444.2	357	409.9	489.3	522.9	381.8	445.3	546.8	522.5	402.2	441.7	533.2	333.8	411.5	578.1	485.3	361.1	413	634.8	551.7	379.8	432.9	548.5	447.6	286.1	370.1	543.7	484.4	301.9	1287.2	617.9	918.9	730.6	1339.8	646.1	1002.7
Q9NVI1	Homo sapiens (Human)	FANCI	4047.4	2504.6	4560.8	4968.2	3949.8	3053.7	4642.3	5684.9	4436.4	3002.2	4855.1	159.5	148.7	211.4	199.1	169.2	173	230.2	232.4	219.9	211.2	225.6	4326.2	3113.9	4510.7	5439.9	4390.6	3165.6	4662.4	5987.3	4625.5	3391.7	4674.3	4193.8	3770.2	2412.3	4094.2	4789.8	3921.3	2569.6	1371.2	872.2	1116.5	1384.4	1468.5	864.2	1122.3
P62826	Homo sapiens (Human)	RAN	18843.3	11775.3	13430.4	18776.1	17374.7	14498.3	13141.3	22803.5	19398.5	13913.8	13931.6	6427.7	4910.9	4804.8	6328.7	7198.8	5355.8	4555.5	7681.1	6455.3	4968.5	5009	20008.4	14352.3	13167.4	20817.6	19860.3	13703.6	13908.3	23415.3	19951.1	15145.2	13212	16468.9	18911	13323.6	13469.1	20149.1	17998.4	12942.2	10074.7	7660.4	6975.6	9309.2	10799.2	7207.5	7114
P25786	Homo sapiens (Human)	PSMA1	9056.7	8983.5	6311.4	9378.8	8544.5	10781.5	6407.5	10732.3	9342.2	10716.4	6472.8	3647	4460.1	3090.7	3893	3929.5	4865.1	3131.1	4489.6	4041	4744.8	3320.8	10050.1	10725.9	6738.9	11232.8	9728.6	10924.7	7138.6	11990.6	10255.9	11982.3	6890.6	8880	9819.4	10666.3	6858.3	11477.3	9064.9	10550.1	6301.2	8508.1	5079.9	7060.4	6582.5	8347.2	5230.5
P12236	Homo sapiens (Human)	SLC25A6	9554.6	6634.4	6450.1	14196.7	9067.1	8007.9	6554	15670.4	9778.6	7967.9	6354.8	3843.3	3442.9	2538.8	4824	4134	3822.7	2754.4	6577.5	4577.4	4023.2	2955.3	7209.2	5927.6	5332.5	9984.1	7307.1	5692	5704	11548.2	7235.4	6217.8	5497.9	7428.7	6796.3	5435.1	5384.9	9539.5	6048.7	5034.8	5162.6	4812.4	3617.5	6013.5	5851.3	4841.9	3864.5
O14828	Homo sapiens (Human)	SCAMP3	1498.7	1172.3	1791.3	1581.5	1348.7	1318.4	1793.7	1823.4	1473.4	1332.9	1872.2	1823.9	1799.6	2277.7	2108.3	1794.7	2098	2270.4	2575.3	1969.9	2004.4	2527.4	2152.7	1763.6	2790.8	2420.3	2041.5	1787	2882.6	2608.5	2144.5	1890.4	2884.3	1739.4	1873.5	1511.6	2514.8	2147	1814.2	1519.5	4527.5	3870.2	5752.9	4659.7	4515.7	3920	5882.7
P07118	Escherichia coli (strain K12)	valS	3615	2172.2	3892.5	2316.8	3439.5	2485.3	3777.5	2857.2	4147.1	2464.1	4028.1	3982.2	2792.7	4058.2	3198.2	4118.4	3161.2	4043.9	3712.7	4479.6	3070	4387.8	7104.2	4424.3	6762.9	5211.2	6742.9	4353.6	7016.9	5081.6	7386	4561	7096	3689	6597.2	3606.9	6483.2	4125.4	6529.3	3490.8	7819.9	5078.7	7365.4	5104.6	8152	5287.1	7692.7
Q86VM9	Homo sapiens (Human)	ZC3H18	8183.8	6885.6	5968.5	7554.9	7610.5	8047.4	6120	8520.5	8513.3	8049.2	6288.1	5269.5	5266.7	4790.2	5942.8	5743.1	5849.6	4799.7	6865.1	6138.3	5871.9	5106.2	12174.6	11100.6	7455.2	11935.1	11746.9	11453	7705	12644.7	12951.1	12152.4	7758.4	9474.7	11246	10373.4	7318.8	11336.5	10903.4	10555.2	5750.4	5910.8	4489.9	5965	6269.3	6136.4	4609
Q15397	Homo sapiens (Human)	PUM3	3988.6	3036.6	4545.5	4694.5	3627.6	3772.9	4663.1	4919.8	4165.3	3821.6	4776.3	2713.4	2845.4	3230.3	2993.2	3186.3	3055.3	3376	3879.5	3235	3010.6	3650	5986.3	5258.7	6687.6	6938.7	5585.2	5340.7	6862.1	7833.5	5859.1	5755.1	7066.7	5257	5531.1	4911.5	6639.4	6346	5455.5	5137	1859.3	1822	2253.3	1922.1	2006.7	1879.2	2329.9
P43897	Homo sapiens (Human)	TSFM	9554	3914.8	3936.2	7061.6	9045.2	4714.7	4136.2	8340.9	10379.2	4526.6	4331.6												11609.8	5604.5	4885.2	9855.6	11755.9	5424.1	5110.4	10658.5	12375.1	5971.9	5193.5	7850.2	11879.5	5224.5	4936.5	9305.6	11826.4	5497.9	817.9	467.9	384.8	723.9	963	468.7	375.1
P10768	Homo sapiens (Human)	ESD	4776.4	5278.3	5021.7	9698.4	4659.2	6439	5095.1	11991.2	5124.7	6449.4	5524.5	337.5	328.2	336.8	383.1	348.6	339.9	357.5	425.5	358.9	341.7	369	6143.2	7623.2	5983.6	12341.3	6126	7585.9	6221.4	13501.2	6367.7	8335.1	6056.4	10110.4	5347	7013.8	5382.3	11751	5198.2	7118.7	305.2	297.8	313.4	363.5	318.6	285.9	357.1
Q12904	Homo sapiens (Human)	AIMP1	6710.6	6903	6131.4	7178.5	6308.4	8165.6	6402.5	8402.7	7023	8188.6	6482.7	1720.1	1932.6	1665.4	1861.4	1810.8	2088.5	1699.3	2147.8	1902.6	2149.9	1786.8	10082.1	11534.1	8423.3	12157.8	9850.2	11969.6	8809.5	12528.1	10304.4	12898.5	8727.5	9485.6	9458.4	11214.3	8346.7	11467.7	9014	11097.2	4021.9	4556.8	3942.1	4266.3	4134.1	4470.1	3987.3
Q6IPU0	Homo sapiens (Human)	CENPP												168.8	143.9	181.4	191.2	156.7	166.3	216.8	241.7	163	173.7	184.3																			213.8	195.2	239.8	249.9	219.8	205.2	239
Q53GQ0	Homo sapiens (Human)	HSD17B12	7985.9	8981.6	6474.7	12305.1	7805.2	11328.2	6390.2	15021.1	8644.2	11373.9	6603.9	13.9	18.2	16	24.5	22.8	19.7	14.3	26.8	16.5	25.1	19.2	9342.3	12476.8	7498.1	16020.8	9608.4	12062	7916.7	17893.1	9535.5	13706	7505.8	11939.8	8645.5	12155.2	7267.2	15408	8086.1	11677.5	2570.4	3811	2215.5	4452.5	2983	3943.8	2368.9
P49755	Homo sapiens (Human)	TMED10	4530.3	4331.7	2927.6	4467	4338.5	5155.2	2967.5	5380.3	4791.5	5299.6	3201.9	1244.9	1330.3	1005.4	1349.7	1341.9	1496	944.6	1607.4	1366	1459.1	1111.7	9713.3	9622.9	5489.9	10211.1	9644.3	9823.1	5820.4	11161.5	9727.9	10700.3	5731.8	7991.3	9293.9	9611	5549.7	10061.3	8648.6	9362.6	2888.1	3175	2022.2	2922	3270.1	3215.4	2064.2
P0AG55	Escherichia coli (strain K12)	rplF	7946.8	4129.2	7997.9	5017.8	7718.2	4677.7	7344.8	5541.9	8600.6	4409.8	7704.3	1991.6	1131.2	1937.7	1061	1812.7	1126.6	1798.5	1314.7	1855	1013.3	2006.9	10079.4	5243.9	8141.9	6505.5	9120.9	5211	8388.1	6446.2	9204.1	5469.2	8359.2	4903.2	9358.2	4815.3	8152	6008.6	8799.7	4706.2	7370.6	4091.1	7360.3	4031.5	7586.6	4042.5	7584.1
Q15233	Homo sapiens (Human)	NONO	13128.1	8298.1	10492.3	10234.8	12410	9820.8	10579.8	11829.4	13629.4	9758.4	11043.7	20083.1	15359.8	19311.6	16129.9	21441.3	16461.9	19647	18605.9	21652.5	16789.9	21397.4	14536.5	9744.1	11750.7	11357.2	14193.2	9614.8	12327.3	12799.8	14688.6	10554.4	11629.5	8836.6	14426.5	9436.3	12420.1	10893.9	13690.2	9158.6	29302.7	22269	26813.5	22656.9	31347.9	22541.1	28091
P0A858	Escherichia coli (strain K12)	tpiA	5647.9	3312.7	6938.9	3911.6	5922.4	3682.4	6708.7	4527.7	6491.6	3443.8	6293.7	251.8	116.2	134.5	136	218.8	119.1	125	171.8	226.8	121.5	138.4	6463.5	3771.6	6153.6	4444.3	6421.2	3722.3	6572	4461.1	6672.9	3660.8	6203.6	3427.8	6424.7	3567	6282.8	4062.8	6235.1	3303.8	263.5	214.3	217.1	245.4	243.6	224.6	222.6
Q8WUM0	Homo sapiens (Human)	NUP133	5177.2	3954.1	4351.3	5781.2	4916.9	4655.2	4502	6957.8	5500.8	4794.5	4903	1585.1	1431.9	1566.1	1866.2	1740.8	1577.8	1539.1	2237.2	1818.2	1702.6	1724.9	6114.4	4923.8	5123.8	7881	5987.1	5076.6	5207.1	8524.8	6280.9	5477.4	5194.7	6074.2	5498.2	4511.5	4575.8	7171.9	5494.4	4725.8	1647.6	1385.7	1552.5	1898.5	1755.1	1511.7	1589.2
Q14978	Homo sapiens (Human)	NOLC1	21925	15776.7	14485.1	18544.1	19372.6	18763.2	14543.5	19146.3	21975.4	18796.8	15089.4	2253.3	2187.1	1637.7	1781.3	2353.3	2324.3	1652.6	2342	2558.6	2281.4	1698	24591.2	19082.4	15024.6	19633.7	22118.8	20037.1	15442.4	21965.2	25593.3	20410.1	15633.3	17027.4	21740.1	17815.5	14301.3	18492	19844	17152.8	3343.6	3365.1	2472	2559.9	3822.3	3395.6	2578.6
O43396	Homo sapiens (Human)	TXNL1	2880.5	3332.8	4673.2	4588.5	2711.7	4374.4	4459.6	6170.5	3221.7	4326.5	4962.8	2240.8	2477.3	2743.5	2879	2089	2547.2	2674.2	3210	1998.3	2517	2724.1	5640.8	6489.3	7544.7	9564.2	5026.8	6742.3	7885.1	10065.2	5339.9	7320.6	7781.5	7562.3	4773.6	6441.1	7661.1	9120.7	4653.3	6592.2	2032.3	3446.3	3680.6	3989.8	2059.5	3468.6	3804.8
Q8IX01	Homo sapiens (Human)	SUGP2	4829	2750.6	5189.8	5460.8	4688.7	3203.7	5198.4	6257.2	5057	3261.7	5469.1	1357.4	896.6	1474.1	1454.2	1442.8	962.1	1493.1	1678.4	1500	1005.2	1622.8	7793.7	4756	7893.4	9517.9	7641.4	4737.4	8210.7	10277.3	8037.1	5060.9	8362.4	7237.6	7062.2	3944.9	7680.9	8740.5	7160.7	4062.4	4309.4	2586	4200.6	4390.3	4562.8	2625.9	4286.8
P11908	Homo sapiens (Human)	PRPS2	4472.3	3137.8	3910.1	5428.7	4265.1	3796.5	4082	6338.8	4620	3845.4	4102.8												2619.2	1828.7	1477.4	3460.3	2609.5	1714.9	1594.6	3827.6	2658.3	1980.5	1587.6	2819.5	2494.3	1632.5	1411.2	3396.2	2374.1	1689.4	627.8	472.5	426.5	760.4	662.3	482	461.3
O60664	Homo sapiens (Human)	PLIN3	7119	6800.1	10260	11711.3	6102.7	7880.3	10385	12768.4	6846.3	8029	10322.1	1559.4	1641.2	2019.2	1920.1	1549	1703.6	2023.9	2238.7	1586.2	1728.1	2244.3	7342.6	8225.2	10509.5	13211.7	6947.4	8330.4	11115.7	14159.5	7588.7	8608	10987.7	10975.9	6636.3	7728.9	11190.4	13134.9	6455.6	7895.8	2407.5	2501.7	3486.2	3618.1	2508.1	2563	3529.9
Q02818	Homo sapiens (Human)	NUCB1	4588.9	2926.9	3402.8	4818.9	4260.2	3367.2	3490.1	5357.6	4773.5	3496.7	3700.1	5756.7	4800	4916.1	5963.6	5972.5	5226	4784.7	6954.3	6446.6	5095.4	5083.5	10201.8	7183.6	7112.3	11738.7	9760.2	7506.8	7448.7	11806.3	11644.4	7945.4	7583.8	9932.7	9294.9	6633.6	6884.8	11322.2	9005.1	6879.3	10016.8	7883.7	7964.7	10183.9	10740.9	8009.8	8032.1
P39019	Homo sapiens (Human)	RPS19	6058.6	4332.4	5912.7	7175.1	5695.4	5152.2	5973.1	8099.4	6081.8	5202.7	6040.8	11774.8	10965.3	13487.3	12795.7	12083.8	12122	13525	15045.2	12507	11950.5	14421.3	10194.5	8598	10518.9	13610.4	10035.4	9051.4	10858.4	14753.7	10240.9	9231.8	11057.5	10300.9	9995	8334.8	11138.9	13376.3	9149.3	8053.6	19539.2	18414.6	21859.5	21424	20760.2	18135.2	22021.3
Q9HCP0	Homo sapiens (Human)	CSNK1G1												611	642.3	589.4	696.8	680.9	836	615.6	829.1	724.7	792.8	661.3	530.9	601.3	609.2	710.7	559.9	592.5	603.4	769.3	518.9	666.8	629.1	580.9	471.1	527.7	499.6	707.2	448.7	526.6
Q9NR31	Homo sapiens (Human)	SAR1A	2244.6	1794.6	2399.3	2199	2163.6	2185.6	2324.7	2736.3	2448.4	2135.5	2525.7	742.5	782.6	803.7	852.7	923.3	954.6	1025.9	1056.4	1020.2	974.4	958	1623.3	1371.8	1639.2	1704	1588.9	1320.7	1735.6	1864.7	1669.2	1428.1	1719.2	1169.3	1436.2	1244.6	1711.1	1520.2	1445.5	1255	2714.6	2552.9	2888.5	2328.7	2756.7	2591.2	3025.8
O75390	Homo sapiens (Human)	CS	16942.3	8036.9	8999.7	16370.5	15782.1	9640.2	8972.6	19717.8	17197.2	9182.7	9057.3	5832.6	3942.2	4035.9	5881.1	6094.2	4431.8	4091.7	7161.8	6704.8	4404	4486.2	19802.8	10424.1	10246.1	20377	19234.2	10437.3	10964	22224.2	19972.8	11058.9	10799.5	16775.9	19365.5	9864.9	10528.4	20406.8	18135.5	9829.6	7105.2	4465.6	4182.2	6467.4	7507.3	4069.3	4160.9
Q9NQC3	Homo sapiens (Human)	RTN4	3772.6	2741.3	4358.8	3222.1	3387	3282.2	4348.8	3910.8	3946.1	3333.7	4756.1	2609.2	2192.8	3088	2581.1	2667.5	2573.1	3062.1	2956.3	2868.2	2606	3302	5254.3	4400.8	5785.1	5131.4	5229.6	4448	6120.2	5620.1	5641.4	4752.1	6216.4	4076	4918	3977.4	5807.9	4706.4	4738.8	3932.1	3361.1	2730.3	3645	2743.7	3321.5	2910.7	3862.6
Q9H845	Homo sapiens (Human)	ACAD9	4256.3	2770.1	4463.7	8820.3	4212.4	3169.7	4414	10023.9	4603.4	3287.2	4653.8	488.6	340.6	495.3	898.8	527.3	410.8	533.7	1101.3	564	403.5	547.3	7128.6	5418.5	5946.2	15879.8	7123	5108.3	6235	16900.7	7511.4	5765.6	6079.8	13128.8	6624.3	4786.2	5568.2	15093.6	6467	5056.6	2364.5	1926.3	2053.5	4032.4	2556.3	2029.2	2083.2
P28635	Escherichia coli (strain K12)	metQ	2439.1	1670	2833.4	1961.8	2726.2	1816	2616.8	2184.5	2861.5	1842.7	2743.7												6440	4417.1	7226.6	5078.7	6902.3	4457.2	7610.2	5026.8	6952.1	4044.5	6415.5	3119.6	6816.3	4059.1	7107.4	4353.5	6878.2	3941.6
Q7Z417	Homo sapiens (Human)	NUFIP2	3913	3028.3	2777.9	3363.5	3837.7	3584.4	2985.6	3754.4	4060.7	3637.6	3079.4	475.8	431.7	548.6	493.4	509.8	422	639.6	628.7	478.9	441.7	521.6	4913.6	4429.9	3891.9	5039.3	4669.8	4602	3953.4	5340.8	5233.5	4843.1	4160	4014.8	4223	3857.6	3255.3	4509.7	4189.8	3904.9	479.1	409.7	339.9	334.2	519.2	428	343.8
Q9Y224	Homo sapiens (Human)	RTRAF	7474	6372.8	7947.6	8786.5	6938.1	7565.6	7949.5	11338.5	7323.1	7718.3	8287.4	2325	2655.6	2314	2472.6	2624.7	2895.6	2270.7	2994.3	2637.4	2836.1	2582.1	5055.2	4689.3	4650.9	5828.8	4994.4	4905.1	4818.6	6267.3	5156	5113.2	4810.7	4580.8	4630.7	4329.4	4563.5	5598.2	4628.2	4519.2	3075	3125.5	2845.4	3052.9	3178.1	3112	2882.8
P52815	Homo sapiens (Human)	MRPL12	7569.6	5142.7	4951.2	8023.7	7135.4	5923.4	5100.5	9215	7736.9	5944.2	5238.8												9870.9	6550.5	6498.4	11056.3	9512.5	6886.9	6803.4	11602.9	10619.6	7118.6	6904.8	9122	9119.3	5976	6040.4	10731.6	8537.8	6165.9
P20339	Homo sapiens (Human)	RAB5A	1202.1	960.2	1186.2	1218.1	1188.4	1137.8	1175.7	1379.6	1245.6	1109.3	1205.3	701	737.5	654.5	887	785.5	817	659.8	1009.8	811.8	829.8	731.7	2187.1	2088.9	1649.9	2765.2	2194.6	2130.7	1731.9	2965	2286.4	2329	1778.3	1989.8	1828.3	1762	1446.9	2339.1	1845.7	1772.8	2078.5	2096.4	1923.3	2388.1	2210	2080	2020.2
O75131	Homo sapiens (Human)	CPNE3	3688.7	2223.3	2605	6037.4	3705	2585.8	2681.3	6708.5	4043.4	2598.2	2760	1199.9	854.1	920.6	1699.4	1364.9	928.9	950.7	2236.6	1424.9	979.4	1000.4	6830	4131.5	4182.3	11561.8	6572	3762	4309.5	12413.5	6722.4	4260.1	4353.9	8823.2	6583.9	3724.7	4159.3	11610.2	6146.7	3900.3	3190.9	2228.4	2126.3	4324	3400.3	2148.9	2202.3
P63167	Homo sapiens (Human)	DYNLL1	3768.5	2722.3	4151.4	4434.2	3193.1	3161.6	3970.4	5075.6	3667.8	3018	4065.8												7786.5	6300.7	7938.5	10236.5	7498.9	6142.2	8424.3	11451.8	7565.3	6521.4	8162	7809.8	7277.5	5827	8429.1	10318	6588.6	5523.3
Q9Y285	Homo sapiens (Human)	FARSA	2854.9	2344.1	3273.8	4918.5	2866.8	2914.8	3241.3	6029.5	3173.7	2973.4	3418.9	4325.4	4082.8	4971.3	7149.1	4671.9	4688.5	5069.3	8866.3	4997.8	4749	5372.9	3007.1	2797.7	3226.8	6745.6	2935.3	2605.1	3296.1	7273.9	3037.1	3084.8	3104.1	5153.1	2963.9	2699.9	3158.1	6528.2	2813.6	2757.6	7228.8	7248.1	7048.5	10241.9	6725.1	6041.5	7349.6
Q9BY77	Homo sapiens (Human)	POLDIP3	2579.4	2036	2683.4	2808.5	2452.1	2382	2709.4	3195.2	2671.9	2398	2919.5	2782.2	2483	3034	3026.5	3012.6	2858.5	3126.7	3775.9	3248.9	2901.1	3318.6	3862.4	3111.1	3910.8	4613.1	3594.1	3138	4082.1	4932.8	3931.9	3455.1	4053.1	3734.9	3535.2	2908.2	3754.7	4419.1	3555.6	3036.7	4783.1	4286.6	5282	5422.5	5102	4413	5200.7
Q5D1E8	Homo sapiens (Human)	ZC3H12A																							104.5	84.3	131.8	98.7	82.1	95.5	128.2	109.1	94.6	101.3	125.1	73.6	63.2	68.4	113.2	72.2	72.2	65.3
Q9NRM2	Homo sapiens (Human)	ZNF277												79.1	79.1	83.5	95.3	96.7	79.3	94.1	95	89.5	93	91.8	281.3	274.1	330.2	341.7	276.1	304.9	313.1	343.1	304.2	327.9	333.8	281.1	217.7	214.9	265	268.1	219.6	227
Q9H501	Homo sapiens (Human)	ESF1	4309.1	3239.1	4565.8	4659	3996.5	3826.2	4539.8	5445.1	4368	3827.1	4988.8	1336.6	1044.2	1065	1296.1	1405.7	1238.8	1089.1	1561.9	1514	1283.8	1177.6	7266.3	5845.4	7685.1	8353.3	7006.6	6064.6	8076.7	9011.8	7348.6	6328.4	8149.1	6249.8	6572.4	5222.5	7582.6	7613	6410.9	5371.6	1482.1	1286	1593.4	1406.4	1529.5	1258.8	1692.4
P07942	Homo sapiens (Human)	LAMB1	1840.5	1194.1	4179.8	3883.4	1781.3	1278.2	4322.6	4033.4	1874	1294.1	4401.8	1262	1579.7	1267.9	1427	1401.3	1885.2	1274.8	1699.6	1456.3	1868.5	1407	2329.3	1476.7	5302.7	4910.5	2145.6	1411.7	5429.9	5159.7	2345.2	1558.5	5538.3	3644.5	1850	974.3	5034.4	4253.7	1860.2	1062.5	753.3	446.4	2101.9	1602.3	710.9	401.7	2055.6
Q9NQR4	Homo sapiens (Human)	NIT2	5340.2	4579	3529.7	5890.5	4841.9	5347.4	3531.9	7265.2	5536.9	5125.9	3741.5	2552.2	2527.5	1989.7	3012.5	2803.2	2827.9	2043.7	3368.2	2768.7	2649	1919.9	8522.2	8275.2	6396.1	11045.6	8509.9	8463	6662.8	11713.7	8883	8558.1	6303.3	8797	7962.6	7779.4	6080.4	10777.9	7666.3	7729.6	2299.5	2327.9	1519.6	2723.8	2454.6	2320.5	1617.7
P61163	Homo sapiens (Human)	ACTR1A	1645.9	1505.4	2886.3	1827.7	1479.1	1861.5	2943.5	2212.2	1718.9	1875.5	3160.7	886.2	983.4	1543.9	1114.6	955.2	1629.2	1587.2	1354.9	1014.8	1144	1745.8	3258.1	3226.6	5337	4418.1	3342.4	3099.5	5649.6	4670.1	3408	3468.7	5266.8	2971.3	2910.9	2926	5498.2	3618.5	2881.4	2859.5	1363.4	1529.2	2511.8	1618.8	1479.1	1495.7	2729.5
P04080	Homo sapiens (Human)	CSTB	3508.4	4670.2	7222.8	8390.8	3285	5907.3	6898.8	10876.9	3575.8	5537.9	7209.6	65.5	75.3	113.9	116.8	55.3	88.1	94.6	142.7	69.9	80.8	123.2	4276.8	5414.6	7248	10047.6	4091.3	5466.9	7759	10656.7	4057.4	5753.7	6923.5	6960.1	4078	5644.5	7951.8	10841.7	3839.9	5649.6	348.1	560.2	840.2	961.8	341.6	556.7	843.7
Q6PKG0	Homo sapiens (Human)	LARP1	10528.7	11157.1	12623.6	12558.3	9664	13665.2	12572.6	14471.7	10862.7	13539.7	13414.5	2897.9	3637.4	3653.1	3218.7	3084.4	3928.4	3644.4	3885.7	3279.1	3895.5	3988.5	9633.9	11284.8	10645.6	12079.5	9181.4	11492.5	11132.6	12676.9	9836.2	12122.8	10956.9	9976.2	8971.6	10872.6	10828.7	11742	8569	10899.6	4923.8	6041.6	6040.6	5594.1	5243.9	6370.1	6076.6
Q9HAV7	Homo sapiens (Human)	GRPEL1	12378.4	9850	11118.1	11908.4	11477.1	11937.6	11042.1	13630.4	13010.5	11791.4	11583.3	1267.4	1259	1206.4	1146.6	1363	1359.1	1242.3	1305.9	1428.5	1378.8	1256.6	8820.3	7559	7125.6	8850.2	8576.2	7762.7	7806.7	9468.7	9054.4	8336.2	7550.8	6924.8	8078.7	7088.1	7252.1	8569.9	7705.4	7042.1	1101	1067.3	1028.4	989.2	1136.2	1092	1045.3
O15212	Homo sapiens (Human)	PFDN6	8059.4	8503.7	8905.5	9470.5	7458.5	10150	8891.5	10851	8172.5	9937.8	8917.8	1258.4	1402.5	1392.9	1528.5	1333.1	1510.9	1411.9	1810.7	1403.2	1483.8	1510.7	8060.1	9587.4	8625.1	10416	7889.1	9901.5	9037.8	11135.9	8499.3	10198.9	8933.4	8289	7715.6	9352.6	9183	10451.4	7361	8912	1479.7	1745.1	1664.6	1539.1	1548.8	1822	1693.3
Q9BYX7	Homo sapiens (Human)	POTEKP	12561.6	7957.6	15547.2	12635.2	12284	10530.8	14951.2	15935.4	14763.7	10157.2	17575.2												16574.4	11565	19219	18119.2	16864.2	11097.5	20089.1	21224	17491.1	12686	18100.4	12756.1	17340.1	11716.4	20806.6	17692.9	16703.4	11508.3
O94979	Homo sapiens (Human)	SEC31A	4373.3	5473.4	5679.3	6438.4	4372	6552	5530.3	7125.4	4818.4	6530.1	5834.2	954.9	1427.8	1215.4	1341.1	956.5	1675.5	1208	1570.8	1070.4	1641.9	1325.7	6308	9175	7304.3	10124.9	6106.3	9355.9	7500.3	10923.4	6260.4	10225.7	7517	7424.8	5101	8485.1	6613.2	9049.7	4658.4	8390.1	2414.9	4286.1	3473.3	3887.3	2449.2	4411.7	3514.8
Q9Y263	Homo sapiens (Human)	PLAA	3907.9	4250.3	4185.1	4793.2	3997.7	5187.4	4313.9	5286.5	4117.9	5254.6	4345	1314.3	1283.6	1258.4	1506.6	1346.2	1431.4	1379.8	1680.8	1402.9	1492.7	1311.3	4579.4	5395.5	4771.5	5854	4394.9	5432.9	4954.8	6370.7	4690.4	6006.7	4939.6	4644	3936.4	5004.3	4395.1	5304.4	3900.8	5193.2	2004.7	2238.5	2356.2	1957.4	2001.5	2303.5	2347.2
C9JI98	Homo sapiens (Human)	TMEM238												109.2	106	97.4	108.6	118.4	120.3	102.5	123.9	139	133.6	126.5																			972.3	1389.5	271.2	593.5	1030.7	1400.4	307.5
P07686	Homo sapiens (Human)	HEXB	10262.1	11801.4	7817.7	9945.2	9563.1	14160.6	7835.2	11768.3	10475.2	13621.2	8167.6	355.4	378.6	309.1	331.7	358.1	407.5	306.2	386.5	379	398.6	316.8	10286.2	12685.6	7385.9	11038.8	10229.9	12828.2	7918	11542.4	10930.3	13823.1	7994.7	9305.4	9658.3	12414.7	7266.4	10507.3	9538.4	12616.1	1972.2	2431.7	1448.5	1721.5	1991.6	2465.7	1496.9
Q9H3S7	Homo sapiens (Human)	PTPN23	3591.2	2703.9	3631	4155.2	3422.8	3248.1	3678.1	4650.6	3763.4	3348.5	3929.3	606.2	549.6	878.7	653.6	643.8	590.8	919.7	744.5	674.6	607.9	919.6	4567.4	3829.1	4846.7	5903.7	4615.8	3929.3	4989.1	6126.7	4970	4206.8	5022.1	4815.5	4437.2	3613.8	4558	5459.3	4351.6	3810.8	4204.7	3503.3	4407.7	4652.2	4228.3	3471.1	4538.1
Q9BUF5	Homo sapiens (Human)	TUBB6	1423	1207.6	1480	1668.1	1412.4	1312.6	1486.9	1772.5	1435.3	1415.9	1599.1	39.4	82.2	59.1	39.4	54.7	108.2	50.9	57	46.2	107	60.6	913.7	867.5	1396	1114	932.1	947	1500	1313.3	948.4	1027.4	1456.9	675.7	544.8	582.8	1088.7	757.9	648.2	583.9	1702.1	2487.2	2013.9	1528.1	1109.1	2413.3	2052.8
P09104	Homo sapiens (Human)	ENO2	352	515.1	1522.9	568.5	382.6	596.6	1432.3	583.5	380.8	573.1	1519.6	329	524.7	1598.8	399	366.5	609.3	1545.8	483.3	321	577.3	1783.1	697.9	1118.4	3598.5	1118.3	579.1	1135.5	3607.2	1153.7	624.5	1187.5	3563	723.6	400.5	910.8	3572.7	852.2	458.5	953.5	664.8	1107.9	3054	961.5	561.8	1090.4	3146.4
Q14498	Homo sapiens (Human)	RBM39	11052.9	6420.6	6684.3	8856.8	9847.7	7799.3	6353.2	10718.3	11412.6	7458.1	6566.2	3006.7	2273.7	2022.4	2478	3228.3	2559.3	2108.5	2988.3	3410.7	2517.3	2159.5	10433.9	7269.1	5946.1	9506.1	9973.6	7184.5	6170.4	10192.8	10489.7	7743.9	6383.4	7520.5	10239.1	6721.6	5899.5	9423	9530.3	6727.5	6310.2	4436.7	4019.8	5142.9	6685.8	4628.6	4101.9
O60547	Homo sapiens (Human)	GMDS	6841.9	5643	2039.5	13059.4	6851.5	7081.6	2151.4	16045.4	7644.3	7024.5	2128.9	2479.1	2436.7	1058.6	3730.5	2763.5	2667.6	1076.8	4503.4	2886.1	2713.6	1142.8	8503.3	7859.2	2311.2	17393.6	8385.1	7411.1	2396.7	18525.5	8743.4	8126.4	2412.7	14867.6	8408.2	7699.4	2076	18106.1	7932.2	8112.2	4139.6	4111.6	1528.8	6595.8	4316.3	3741.5	1613.4
P47895	Homo sapiens (Human)	ALDH1A3	1462.9	1293.7	12044.7	1712.5	1148.8	1346.1	11908.1	1672.6	1329.6	1414.1	12659.2	571.7	586.9	2234.7	564.9	559.7	626.5	2246.3	602.1	602.1	699.1	2437.1	2011.1	1807.4	17009.2	2267.3	1353.2	1868.7	17579.2	2289.1	1606.4	1938.6	17286.8	1354.5	1227.3	1066.8	17571.2	1533.9	1454.5	1145.4	342.1	284.2	3203.9	393.9	215.5	237.1	3222.3
P16402	Homo sapiens (Human)	H1-3	10881.8	5970	13443.4	8676.4	8465.9	6750.9	12468.9	10217.9	10069.4	6593.6	12379.7												8335.8	5290.4	8636.4	7082.7	7083.6	5209.4	9013.9	7752.1	9530.5	5454.3	9851.9	7082.3	7265.5	4981	9238.4	7084.7	6673.7	4612.1
Q00796	Homo sapiens (Human)	SORD	6613.1	7522.6	3553.9	7151.3	6313.6	9629.8	3577.8	8652.2	6965.7	9448.6	3715.6	6068.9	8660.3	2940	3688.9	6824.6	10588.7	3021.6	4438.1	7073.1	10389	3244.6	7929.9	9906.6	4582	8978.2	7963.5	10122.9	5031	9863.4	8112.4	10921.9	4953.8	7025	7515	9631.7	4233.7	8915.2	7045.6	9675.9	6593.7	9374.9	2828.5	5351.5	7151	9548.6	2959.5
P39656	Homo sapiens (Human)	DDOST	6738.9	6603.6	6348.8	8669.6	6419.8	8327.5	6423.7	10248.5	6974.5	8040	6652.1	1523.3	1633.1	1570.6	1671.3	1517.2	1927.8	1495.1	1937.2	1573.6	1881.9	1649	5011.8	5642	4751.6	7275.7	5017.1	5592.1	5002.8	7957.1	5100.7	6223.8	4621.7	5626.3	4888.5	5628.9	4508.3	6959.4	4523.2	5521.8	3872.1	3887.9	3790.9	4134.9	3912.9	3776.9	3867.5
Q12965	Homo sapiens (Human)	MYO1E	7755.7	5331.3	5670.2	6710.4	7920.4	6438.7	5750.4	7663.3	8490.5	6448	6000.1	1306.2	1020.3	1061.9	1020.5	1323.8	1191.2	1107.6	1316.3	1522.8	1202.2	1271.9	7519	5097.6	4633.1	5897.4	7358.9	5202.6	4931.8	6512.3	7729.9	5721.4	4857	4605	7218.2	4846.2	4495.2	5379.1	7039.3	4865.3	3179.5	2498.1	2350.8	2611.8	3426.9	2578.5	2373.8
P16070	Homo sapiens (Human)	CD44	2923.7	1506.1	11587.3	4323.9	2640.3	1667.9	11258.9	5031.6	3020.3	1690.4	11927.8	2596.5	1797.1	17446.1	4875.1	2520.9	2016.3	16851.8	5675.1	2613.8	2103.8	18320.6	4391.3	1768.8	19859.3	7988.4	3635.6	1782.7	20455.7	7843.4	4482.6	2053.4	20185.3	7940.9	3654.5	1234.1	20914.9	7882.8	3781.2	1327.6	2588.6	1809.3	13180.5	4138.9	2168.5	1745.9	13430.3
Q9HD20	Homo sapiens (Human)	ATP13A1	2965.2	3082.2	3369.2	4049.2	2983.2	3627.8	3489	4590	3196	3588.3	3555.9	1813.1	1971.7	1919.9	2135.6	2171.1	2442.5	2059.5	2526.4	2104.8	2276.1	2460	4010.2	4378.3	4234	5170.1	3976.6	4546.7	4341.9	5866	4191.2	4863.3	4462.7	3692.7	3278.9	3571.8	3482.1	4396.4	3238	3640.5	2259.3	2540.8	2362.6	2664.7	2371.3	2478.8	2430
P04179	Homo sapiens (Human)	SOD2	8720.8	4780	7666.8	8712	8477.3	5607.3	7223.3	9598.6	9746.2	5195.3	7462.1												10307.4	5628.6	7880.7	10897.8	10378.4	5619.5	8303.8	11474.9	10825.4	5921.8	7388.1	7851.5	10955.7	5198.8	8267.1	10931.5	10239.6	5246.1	1313.9	808.4	1057	1491.8	1448.5	753.5	1099.7
Q9Y2T3	Homo sapiens (Human)	GDA	5620.8	5568.7	2017.2	7218.9	5224.4	6941	2069.2	8739.2	5889.7	6785.9	2198	886.9	995	556.9	1111.9	878.2	1122.5	543.5	1362.4	933.3	1102.5	579.6	4885.3	5652.7	1387.7	7919.5	4973.5	5814.7	1484	8219.8	5129.5	6127.4	1490.5	6242.7	4693.3	5540.7	997.4	7789.4	4486.1	5657.1	1642.4	1796.8	762.9	2061.2	1766.3	1852.3	763.5
O43237	Homo sapiens (Human)	DYNC1LI2	3348.1	4517.1	3683.1	3602.8	3163.1	5536.9	3644.2	4170	3513.4	5467.3	3772.3	5521.7	147	1925.6	408.2	222	288	290	112.7	106.1	148.8	99.1	6245.5	8402.1	6930.7	6794.4	5770.3	8765.1	7152.9	7074.3	5877	9182.6	7182.2	5029.2	5265.1	7988.1	6382.2	6420.8	5021.1	8192	1217.1	1861.2	1165	1199.6	1237	1892	1191.1
P63241	Homo sapiens (Human)	EIF5A	161.7	147.5	157.4	161.2	170.8	172.3	152.1	185.8	180.1	171.4	166.4	63.6	67.4	74.5	84.4	85.2	65.3	75.6	102.3	74.8	78.5	93.4	169.5	141.1	175.7	209.1	151.4	144	175.4	225.6	178.5	149.5	172.7	138.1	125.5	100.9	134.9	158.1	128.2	118.9
O15042	Homo sapiens (Human)	U2SURP	7687.3	5514.2	5620.2	7057.2	6963.9	6757.5	5622.3	8230.6	7679.9	6737.2	5850.9	2138.8	1940.4	1739.4	2101.9	2250.8	2114.1	1791.8	2632.4	2474.4	2097.9	1957.5	8356.1	7065	6129.6	9058	8066.5	7149.2	6370.4	9433.1	8823.4	7826.5	6510.3	7502.1	8004.3	6790.6	6060	8728.7	7833.1	6929	2696	2186.2	2206.4	2586.9	2865.7	2303.4	2255
P63220	Homo sapiens (Human)	RPS21	15493.3	12114	17630	18796.7	12874.7	13716.7	17430.6	21533.9	14067.1	13656	16759.2	15056.5	14859.3	20200.2	17056.2	14997.7	15928.3	18785.1	20282.6	14977.9	14893.3	19748.2	11937.1	10199.1	12463	14784.3	11240.4	11030.8	13407.5	15699.6	11655.3	11044.9	13204.3	11572.9	11539.3	10229.9	13663	15694.8	10771.5	10298.6	14962.4	14256.3	17799.9	16920.5	15212.7	13961.8	18584.9
Q9NZT2	Homo sapiens (Human)	OGFR	1081.3	1195.2	1334.1	1860.9	1013.3	1457.5	1324.3	2191.4	1076.1	1471.3	1329.1	3645.2	3896.7	3994.6	5209.8	3702.3	4249.3	4111.8	5979.7	3907.8	4270.1	4346.6	1573.6	1977.4	1900.8	3093.6	1546.6	1953.5	1938.7	3059	1676.1	2106.7	2027.5	2540.3	1322.5	1715.9	1606	2802.6	1321.8	1767.9	3251.9	4183.8	4052.6	5834.8	3347.5	4254.3	4165.6
P27694	Homo sapiens (Human)	RPA1	7680.2	3747.4	5431.3	6711.9	7390.2	4567.7	5366.4	8231.1	8462.6	4588.7	5992.9	2221.8	1377.4	1644.7	2035.8	2504	1691.2	1788.1	2509	2627.9	1740.4	1853	10481.3	5269	6732.5	9937.7	10383.9	5228.3	7038.9	10487.7	10929.3	5770.7	6956.3	8098.3	10544	5006.8	6994.6	9679	10305.8	5055.9	5778	3148.2	3802.5	5109.3	6194.2	3079	4041.4
O15446	Homo sapiens (Human)	POLR1G	1414	1030.6	1970.3	1338.9	1268.5	1160.1	2043.3	1456.1	1457.6	1206.3	2063.7	245.2	216	291.3	266.2	252.3	234.3	304.8	328.4	284.3	252.4	330.2	1562.3	1272.8	1894.5	1725.6	1529.6	1316.7	1869.5	1814.2	1750.4	1404.3	1923.2	1353.2	1275.9	980.9	1619.9	1453	1201.6	1037.5	1305.8	1119.3	1869.9	1380.4	1339.2	1106.5	1867.6
Q14739	Homo sapiens (Human)	LBR	9183.4	5971	3343.9	10947.6	8830.6	7267.3	3183.3	11995.1	9649.1	7344.2	3246.4	12877.2	9863.2	2476.5	10437.3	13374.7	11042	2678.5	14724.4	14288.2	11144.7	2746.7	6232.6	4451.9	1235.7	7558.6	6338.9	4286.4	1393.3	8917.3	6568.2	4976.4	1378.1	5867.6	6255	4216	1163.9	6930.2	5691.7	4127.5	16651.8	12625.9	4147.8	13848	18111.2	12861.4	4415.3
Q6IN85	Homo sapiens (Human)	PPP4R3A	2540	1784	2149.8	2183.5	2403.1	2049.3	2190.1	2451.7	2571.9	2043.5	2231.3												3284.9	2561	2842	3281.9	3172.1	2592.2	2953.4	3444.5	3364.6	2865	2961.8	2717.1	2855.9	2219.2	2468.9	2779.5	2872.1	2317.5	190	174.6	129.1	181	164.9	159.4	122
Q7LBC6	Homo sapiens (Human)	KDM3B	2965.6	2832.1	2859.4	4395.1	2920.2	3315.6	2949.3	5165.3	3126.3	3389.8	3068.3	677.3	882	647.5	819	731.8	994.3	669.1	908.9	731	1040.7	723.6	2900.3	3041.5	2453.2	4328.6	2900.6	3116.4	2539.2	4692.6	2990.5	3294.7	2602.5	3340.2	2470.4	2685.7	2097.2	3966.5	2477.9	2748	2582.1	2634.8	2531.2	3676	2626.1	2823.3	2528.5
O75312	Homo sapiens (Human)	ZPR1	2281.3	3141.4	4917.5	4023.5	2170	3702.3	4896.3	4584.7	2429.1	3728.8	4960.7	961.3	1563.1	2338.8	1646.5	1028.6	1701.6	2423.8	1927.9	1066.8	1619	2505.1	3007.7	4609.7	6277.8	5971.9	2926.7	4806.9	6612.7	6147.5	3134.6	4930.6	6516.3	4619.4	2726.8	4380.6	6440.7	5760	2698.2	4496.4	1473.2	2329.2	3331	2656.3	1437.2	2397.4	3451.6
Q9BX70	Homo sapiens (Human)	BTBD2												657.1	567.1	971.6	1178.8	728.2	637.3	1039.4	1468.9	732.8	686.7	1122.3	193.4	180	270.6	347.6	203.6	194	272.2	357.6	203.5	192.4	269.4	297.4	208.8	159.9	285.7	320.9	220.4	173.8	603.2	513.2	817.9	981.1	631.1	520.5	811.2
P24539	Homo sapiens (Human)	ATP5PB	8944.3	6679.6	6162.3	11003.4	8906.1	7823.4	6390.4	12603.7	9723.5	8053.3	6425.3	832.1	811	671.1	1006.5	1010.4	997.3	765.8	1427.7	1104.5	987.1	807.8	8967.9	6980.6	5903.7	11286.5	8699.6	7158.9	6074.3	12219.4	9157.5	7795.4	6075.1	9383.7	8343.6	6329.1	5509.2	10710.9	7983.4	6364.2	4160.2	3680.5	2782.8	4796.4	4719.7	3622.8	2986.1
P05120	Homo sapiens (Human)	SERPINB2	887.6	857.5	15756.8	1065.7	672.8	948	14831.7	1170.2	753	838.3	16876.2	442.8	414.3	4084.4	470.7	350	417.7	3998.9	531.3	433.4	447.5	4718.8	1408.5	1187.7	19051.8	1678.5	1070.3	1267.9	19759.3	1645.9	1194	1227.3	19360.4	1107.8	865.9	753	20560.2	1052.9	1052.6	862.1	1032.2	703.8	12478.9	1084.7	767.6	796	12854.3
Q5T1M5	Homo sapiens (Human)	FKBP15	3759.4	2507.6	2826.3	2829.6	3498.2	3026	2912.2	3240.8	3922.4	3113.3	3013.5	976	933.3	903.7	952.5	1116.3	1030.5	941.4	1074.7	1179.3	1043	1008.6	3347.6	2493.8	2770.5	2944.5	3331.4	2669	2888.6	3021.1	3658.3	2874.7	2974.2	2248.6	3151.6	2336.5	2403.6	2597.7	3044.3	2379.1	3216.4	2778.1	2912.2	2814.1	3477.4	2964.8	2933.6
P07384	Homo sapiens (Human)	CAPN1	6186.6	6324.7	5274.7	9620.4	5934.7	7642.8	5240.5	11567.7	6480.2	7531.3	5680.1	5725.7	6979	4894.4	9080.4	6175.7	8072.1	5262	11027.7	6370.9	8055.1	5368.3	9523.6	11553.4	7383.9	18877	9227.8	11196.4	7675	20141.6	9612.9	12072	7603	15690.9	8934.8	11343.4	7387.9	19256.5	8621.3	11516.4	12168	14936	10352.8	19561.5	12700.4	14719.7	10713.9
Q96IR7	Homo sapiens (Human)	HPDL												3375.2	1545.4	876.6	2198.9	3685.1	1688.1	904.6	2610.6	3814	1777.2	1011.7																			5841.1	2912.8	2138.2	3858.7	5899.5	3076.2	2257
Q5SSJ5	Homo sapiens (Human)	HP1BP3	11561.6	6202.9	6937.4	12562.4	11004.2	7755	7376.8	14298.3	12264.6	7860.5	7485.9	3991	2948.1	2864.4	4138.1	4318.9	3234.6	2631.4	5021	4336	3201	3031.9	12072	7934.9	7029.7	12827.7	11498.2	8103.8	7238.6	13697.4	11819	8909.1	7378	10960.1	11807.1	7696.1	7171.2	12665	11214.2	7865.1	5461.9	3835.5	3582.9	5089.9	5970.6	3904.1	3701.2
Q12874	Homo sapiens (Human)	SF3A3	4982.2	3546.9	4542.3	4897	4524.8	4295.4	4480.5	5667.6	4980.8	4206.2	4565.6	3578.6	3054.5	3625.7	3450.8	3574.3	3374.8	3490.1	4062.8	3894.5	3257.4	3908.5	7523.2	6043.5	6471.6	8095.7	7148.5	6420.7	6823	8597.4	7826.2	6757.4	6993.9	6555	6810.7	5583.9	6226.4	7551.2	6683.4	5766.1	7229.5	5749.9	5929.8	6359.6	6874.1	5684.7	6219.2
Q9Y6M1	Homo sapiens (Human)	IGF2BP2	4810.3	3993.1	4591.8	9713.8	4846.6	4716.1	4731.3	11283	5288.5	4943.6	4804.9	1036.7	982.9	1143.6	2393.6	1281.9	1166.4	1057	2730.8	1166.8	1193.1	1127	4355.3	3763.7	3943.8	11468.7	4257.6	3431.6	4025.9	12445.7	4446	3965.8	4024.6	9236.7	4217.1	3434.3	4132.3	11231.5	4038.5	3593.2	3802.6	3591.1	3858.6	8224.6	3987.8	3395.1	3844.2
O00443	Homo sapiens (Human)	PIK3C2A	3027.3	2908.9	2967.9	6213.9	3305.8	3228.1	3169.9	6176.3	3545.1	3054.4	3518.6	614.5	559.6	661.8	1037.4	640.3	596.1	694.7	1172.4	651.8	654.8	766.5	2950.4	2703.8	2918.8	5631	2877.1	2647	3023.5	6041.2	3167.6	2950.1	3127.2	4401	2558.4	2294.3	2565.9	4980.3	2490.5	2363.9	2617.6	2208.5	2474.4	4016	2636	2253.8	2493.4
Q86U86	Homo sapiens (Human)	PBRM1	4896.3	2989.2	3431.5	4647.7	4611.3	3570	3529.6	5548.8	5256.9	3812.9	3751.4	1047.9	767.2	834.6	1125.3	1216	874.2	885.3	1348	1257.1	898.6	960.1	6800.5	4232	4512.1	6909.4	6718	4230.9	4811.4	7372.8	6890.6	4450.5	4713.3	5273	6073.7	3555.9	4090.8	6163.6	5940.5	3744.6	3377.8	2527.9	2587.7	3446.7	3540	2687.9	3034.6
P0A9Y6	Escherichia coli (strain K12)	cspC	6898.8	4686.1	7731.3	5035.3	6694.1	5160.5	7666.4	5814.8	7471.3	5151	7912												6393.5	4368.5	6207.2	5405.5	6595.1	4533.2	6456.7	5700	6802.5	4640.8	6576.3	3786.7	5806.8	3611.2	5376.9	4393.5	5831.8	3538
Q5T5P2	Homo sapiens (Human)	KIAA1217	2516.2	1804.3	1316.8	2728.6	2443.6	2094.4	1341.7	2971.9	2619.6	2167.1	1364	1400.1	1093.9	784.4	1279.3	1533.5	1226.6	819.4	1504.8	1512.2	1146.7	868.9	6201.4	5474.2	3138.5	7453.8	5964.9	5554.1	3315.6	8137.5	6627.1	5811	3271.5	6043.2	5726.8	5115.1	2744.2	6898.3	5676.5	5112.3	2884.9	2206.4	1093.1	2522.3	2980.1	2161.2	1164.6
P30419	Homo sapiens (Human)	NMT1	1825.7	2475.8	2424.2	3248.5	1785.3	2835	2437.4	3758.6	1848.5	2913.4	2553.8	224.4	356.8	379	382.5	250.1	376.5	368.4	483.3	235.5	389.2	401.4	3848.8	6023	5597.2	7852.8	3519.9	6118.7	5808.4	8505.9	3770.9	6480.8	5802.5	7195.3	3609.6	5914.9	5841.4	8296.5	3315.8	5884.7	893.3	1277.6	1329.9	1298.1	969.4	1253.3	1395.4
Q7L0Y3	Homo sapiens (Human)	TRMT10C	5391.5	3908.7	4229.5	7048.9	4923.9	4669.8	4317.6	7923.1	5456.3	4713.9	4481.4	722.1	646.7	791.6	926	826.4	755.6	806.1	1128.9	830.3	791.7	886.1	6200.3	4938.5	4704.2	8381.1	5970.2	4875.9	5017.7	9010.5	6369.7	5440.2	4956.6	6664.2	5590.3	4267.1	4347.1	7762.4	5443.6	4543.8	837.5	737	719.1	966.2	940.8	773.5	731
Q12929	Homo sapiens (Human)	EPS8	4264.9	4265.9	1465.4	3275.1	3984.8	5123.4	1544	3719.8	4340.2	5028	1561.7	3796.2	3720.1	2376.5	3418.3	3844.2	3970.8	2506.6	3844.9	4184	4245.5	2681.2	4048.7	4881.1	1234	3388.8	4222.2	4972.1	1282	3578.2	4317.2	5386.3	1295.9	2788.3	4139.5	4854.8	1028.8	3197.9	3952	4980.6	6137.4	6962.5	2884	4679.3	6374.9	7098.9	2997.9
P0AFG8	Escherichia coli (strain K12)	aceE	8212.7	5063.6	8543.6	5572.2	7997.7	5674.6	8191.5	6561.9	9038.5	5438	8933.6	9669.8	6658.9	9761.8	6967.3	10009.7	7458.7	9932.3	8531.5	10596.1	7341.2	10556.4	15718.7	8601.7	14464.2	10771.8	14708.8	8487	15020	10586.6	15642.8	8892.2	14989.7	8578.1	15050.4	7974.4	14479.9	9616.8	14414.4	7597.4	12760	8080.7	12655.7	8079.3	12984.7	8164.7	13154.1
P48637	Homo sapiens (Human)	GSS	6204.7	4173.1	3427.6	4587.6	6075.2	4964.5	3384.6	5258.6	6821.8	5039.3	3634.8	7770.2	6090.7	4170.9	5033.6	8728.1	6808.8	4099.4	5815.1	8824.8	6748.6	4490.1	9996.8	7457.5	4127.1	7361.6	10479.8	7484.5	4272.3	7730.2	10592.2	7065.4	4124.9	5443.7	10954.7	7310.4	4358.3	7210	10821.1	7600.5	15192	11960.9	7174.9	8744.2	16678.2	12116.7	7410.8
P0A6Z3	Escherichia coli (strain K12)	htpG	4141.8	2350.7	4331.3	2746.1	4249.1	2733.6	4237.6	3169.4	4634.6	2594.1	4514.6	1861.4	1291.5	2024.5	1504.2	1917.3	1417.9	2100	1747.8	2037.6	1444.4	2253	6795	4022.4	6492.1	4973.5	6518.1	4165.1	6739.5	4959.7	6924.7	4161.3	6887	3931.2	6280.4	3608.1	6300.1	4241.8	6148.4	3424.5	3594.4	2252.8	3690.3	2322.7	3765.8	2446.1	3908.7
Q9Y6I9	Homo sapiens (Human)	TEX264												882.3	823	1088.1	963.6	958.8	992.3	1113.9	1180.8	1048.5	995.7	1282.8																			1188	1104.9	1433.6	1343.3	1240.7	1136.5	1441.7
Q92797	Homo sapiens (Human)	SYMPK	4956.8	4247.8	3232.2	5345.8	5131.9	5084.9	3309.4	6402.9	5348.6	5154.2	3506.2	1724.8	1603	1316.2	1713.3	1905.3	1793.7	1334.8	2123.2	2000.2	1775	1390.4	7348.2	6562	5339.3	9392.2	7227.1	6668.2	5603.8	10370.7	7669.4	7254.4	5686.2	7345.9	6798.4	5921.6	5022.3	8726.2	6921.1	6359.9	4275.9	3534.4	3322.3	4480.3	4241.4	3602.4	3443.3
Q9Y450	Homo sapiens (Human)	HBS1L	2721.6	1883.4	2416.1	3354.4	2632.5	2163.8	2531.7	3821.5	2778.8	2272.1	2624.4	169.8	145.8	159.3	182	159.6	160.9	155.4	210.9	167	185.4	170.2	5319.2	3624.9	4604.2	6464.8	5150.3	3705.9	4560.4	7054	5439.7	3877.3	4545.3	5113	4842.2	3132.5	4070.2	6076.2	4571.6	3232.9	787.6	626.3	723.9	930.1	829.2	619.1	780.8
Q9BVP2	Homo sapiens (Human)	GNL3	7330.8	5625	7099.6	8718.8	6856.4	6660.1	7059.2	9654.4	7713.7	6803.6	7197	5088.1	3117.3	4605.6	3835.7	5533.5	3486.7	4390.2	4919.8	5862.9	3481.2	5077.7	9244.7	7685	8276.4	10822.2	9100.7	7685.4	8786.4	12131.7	9429.5	8197.2	8526.3	8116.1	8537.8	7120.9	8277.1	10113.6	8290.5	7070.5	3219.1	2796.5	3034.2	3338.3	3597.8	2899.1	3096.5
P15531	Homo sapiens (Human)	NME1	11741.1	7608.3	8598.1	11168.6	10468.4	8964.4	8488.6	13382.8	11667.4	8572.2	8239.3												9692.8	7301.5	7581.7	11495.8	9936.6	7391.9	8209.3	12774.3	10176.4	7989.1	7646.6	9165.4	10104.3	7219.5	8137.9	11821.1	9485.8	7052
Q9BQL6	Homo sapiens (Human)	FERMT1	4326.6	10510.2	3819.8	10455.6	4426.9	13433.4	3832.7	12498.9	4880.8	13350.6	4035	939.4	1783.6	782.8	1629.4	1019.8	1930.1	832.7	1786.9	1115.6	1991.2	820.9	4104.2	10298.7	3248.6	9501.2	4191.6	9875.9	3317.6	10333.4	4282	11129.9	3348.7	7685.4	3741.8	10265.6	2881.5	9457.1	3611.3	10327.9	1595.1	3593.6	1157.7	3004.6	1661.7	3534.6	1175
Q96A33	Homo sapiens (Human)	CCDC47	5158.2	3816	3888.2	6669.6	5075.3	4656.3	3956.1	7553.9	5492.1	4618	4183	4972.6	4414.4	4295.5	6314.2	5400.7	5076.1	4208	7823.8	5656.2	4915.9	4540	5552.6	4778.5	3712.9	8043.9	5432.2	4685	3820.4	8094.6	5768.4	5103.4	3984.4	6077.5	5299.9	4398.6	3745.6	7717.8	5147.8	4691.4	5144.9	4702.5	3882.6	6129.2	5366.9	4768.1	4003.4
Q6KB66	Homo sapiens (Human)	KRT80	2671.3	2101.8	1145	2237.8	2605.2	2556	1261.2	2227.5	2786.4	2564.6	1260.9	1969.9	1930.5	795.8	1089.3	2293.1	2280.9	1033.5	1832.4	2363.3	2325.6	876.6	2720.6	2429.1	886	1651.6	2685.6	2504	1009.3	2075.6	2892.7	2809.9	1027.7	1051.2	2475.9	2194.2	645.1	1243.4	2433.9	2324.6	3417.8	3470.1	566.8	1099.1	3626.8	3653.3	626
Q14C86	Homo sapiens (Human)	GAPVD1	5129.6	3038.4	3172.1	4545.3	4925	3582	3166.9	5338.6	5511.1	3646.3	3440.2	2744.6	1938.2	2139.5	2459.8	2981.2	2250.8	2147.8	2928.1	3188.4	2183.9	2361.5	6226.7	3630.3	3802	6608.7	6344.1	3717.4	3834.6	7104.9	6700	4081.6	3956.3	5046.1	5768.5	3083.9	3396.7	5778.8	5776.6	3220.8	5280.5	3564	3542.1	4878.2	5635.4	3666.9	3555.2
P34897	Homo sapiens (Human)	SHMT2	5306.2	3405.9	3327.5	5075.1	5046.9	4018.3	3326.2	6098	5480.3	4079.6	3598	15735.9	12190.3	10552.4	15663.6	17054.1	13660.1	11008.5	19619	18440.6	14075	12013.8	7806	5277.6	4617	8543.3	7854.5	5274.9	4832.1	9747.3	7987	5813.7	5176.7	6867.9	7920.8	5116.1	4892.3	8275.2	7203.4	4838.3	19180.3	14264.8	13100	18187.6	20199.4	14242.4	13433.8
P10599	Homo sapiens (Human)	TXN	28779.9	14381.9	10582.1	21457.8	25126.8	16689.4	11400	25276.5	27486.8	15917.1	10948.5												31691.8	16280.6	11183.1	23413.3	28246.6	17121.2	11894.5	24167.6	35366.6	17052.6	11753.2	20792.8	27342.4	14763	10157	23196.8	25050.6	14602.8
P0AB71	Escherichia coli (strain K12)	fbaA	5882.6	3368.3	5885.7	3918.6	5496.6	4059.2	5542.7	4871.2	6481.8	3943.3	6132.8	1810.1	1406.4	1783.1	1081.6	1810.8	1510.7	1695.5	1213.9	1823.1	1475.6	1862.8	11689.8	6506.2	10439.5	7452.8	10619.6	6696.1	10926.7	7297.1	10594.9	6687.2	10846.2	5637.3	10688.4	5988.5	10461.9	7099.5	9694.2	5594.2	511.8	294.3	450.8	299.8	485.1	319.6	500.3
Q15813	Homo sapiens (Human)	TBCE	3362	2980	3712.3	3687.2	3290.7	3612	3690.7	4351.2	3471.7	3714.7	3895.5	239	223.5	253.1	263.5	261.9	247.2	256.2	283.1	269.8	262.6	260.1	2569.7	2584.7	2722	3015.5	2537.5	2608.5	2916.3	3258.5	2676.4	2870.7	2819	2379.7	2415.3	2454.2	2621.5	2748.3	2296.1	2362.5	259.6	272.4	289.9	290.5	260.4	258.9	316.6
Q07021	Homo sapiens (Human)	C1QBP	7654.8	6077.4	7038.6	10902.4	7334	7003.4	7338	12192.5	7834.2	7009.2	7334.1												11716.2	10437.9	11241.2	18744.2	11553.3	10679.6	11608.7	19576.9	12910.7	11257.5	11838.2	15767	10219.3	8716.2	9787.7	17672.7	9938.9	9097.5
P00350	Escherichia coli (strain K12)	gnd	9734.9	5414.1	9995	6133.6	9341.3	6254.7	9628	7175.2	10593.1	5724.6	10066.9	2489.1	1682.3	2519.9	1843.6	2496.5	1889.2	2539.9	2088.6	2612	1849.4	2729.6	13592.5	7307.7	12748.6	8707.1	12845.1	7119.1	13118.7	8463	13417.4	7313.6	13023.5	6667.7	13092.9	6953.9	13112.9	7886.9	12524.2	6453.9	4026.8	2476.9	3807.4	2511.3	3843.7	2431.4	3892.5
Q0VDF9	Homo sapiens (Human)	HSPA14	3292.5	2277.3	2533.3	3892.8	3101.8	2706.3	2656.4	4555.4	3407.7	2766.5	2747.4	3013.7	2417.6	2589.1	3500.3	3312.6	2918.6	2619.7	4364.4	3447.7	2919.6	2816.5	4649.3	3653.4	3762.7	5936.4	4860.8	3717.4	3940.8	6419.5	4955.2	4031.2	4013.5	4662.8	4138	3117	3370.5	5351.3	4130.3	3249.1	3236	2563.3	2610.9	3778.4	3528.2	2622.1	2658.7
P31949	Homo sapiens (Human)	S100A11	17499.3	14282.5	13679.1	16108	15588.2	17393.8	13538.7	20091.4	17662	16396.5	14486.5												10749.7	9719.9	8874.7	12450.3	10505.9	10137.4	9191.1	12860.7	11169.1	10446	9203.6	9646.3	10219.9	9430.2	8751.6	12071.2	9809.4	9696.3
Q96KR1	Homo sapiens (Human)	ZFR	4432.8	3223.6	3498.1	4943.5	4247.5	3971.5	3544.4	5685.8	4741.1	3981.2	3906.1	1861.9	1578.5	2050.7	2059.8	1995.4	1719.2	2125.7	2489.6	2102.8	1809	2263.8	8266.4	6371.9	7037.6	9654.9	7869.6	6511.9	7142.3	10254	8560.6	6860.6	7534	7812.9	7191.7	5485.3	6301.3	8617.9	7233.7	5738.5	3443.1	2665.2	3167.9	3667.7	3599.1	2819.6	3152
Q9NTX5	Homo sapiens (Human)	ECHDC1	5116.6	3100.4	3654.4	4792.7	5185.2	3567.7	3814.4	5355	5463	3656.8	3961.4	662.8	474.1	525	615.8	736.7	568.5	549	739.3	779.2	550.7	587.9	3745.2	2699.1	2889.2	3737.2	3520.9	2813.5	3128.2	4008.7	3515	2982.3	3106.9	2866.3	3276.4	2382.4	2697.1	3549.6	3142	2407.2	1757.2	1247	1335.3	1496.1	1879	1265.5	1430.2
P26196	Homo sapiens (Human)	DDX6	7897.9	6377.1	8993.7	8866.7	7731.2	7689	9076.1	10564.5	8054.9	7659.9	9607.2	1935.6	1703.3	2640.2	1941	2113.7	2062.6	2656.6	2499.5	2318.7	2106.3	3103.9	9075.4	7733.1	11126.7	11058.1	8614.8	7883.7	11621.3	11625.2	8918.1	8604.2	11259.3	8109	7958.8	6763	10711.9	10019.4	7512.5	6700.4	3454.4	3047.7	4512.6	3777.8	3625.4	3099.4	4621.5
P22059	Homo sapiens (Human)	OSBP	5654.1	4989.5	3198.3	8541.4	5513.8	6066.1	3370.2	10041.9	5962.8	6038.4	3439.7	3265.9	3180.9	1994.3	4555.5	3540.6	3388.5	2055.8	5371.2	3696.9	3495.7	2097.3	5141.3	5071.6	3085.2	8411.4	5057	4881.1	3287.5	8962	5404.2	5433.9	3233.6	7289.9	5047.6	4982.2	3165	8529.2	4698	4828.9	4315.8	4416.5	3175	5808.6	4499.5	4485.7	3492.6
P08473	Homo sapiens (Human)	MME	10078	1621.5	3917.9	1920.2	9254	1714.4	3959.8	1989.8	10886.1	1735.2	4324.1	1831.2	220.4	749.3	281.4	2143.7	231.6	815.7	305.5	2337.1	267.6	870.8	13038.4	1224.9	3994.1	1397.7	12937.1	1283.2	4218.3	1454.8	14238.3	1309.4	4317	787.8	13539.9	866.7	4239.3	886.6	13435.6	847.6	5453.4	495.5	2151.3	589.2	6009.5	526.7	2220
Q66LE6	Homo sapiens (Human)	PPP2R2D																																									139.8	114.8	150.1	154.8	130.1	117.8	156.1
Q9BZF2	Homo sapiens (Human)	OSBPL7																																									167.5	135.9	113.5	154.6	187.3	144.5	108.4
P06703	Homo sapiens (Human)	S100A6	45025.6	35207.9	13327.6	21839	42721.8	42546.3	13352.5	24305.5	48222	40387.2	13618.6	11353.4	12064.1	3868.9	5781.5	12304.5	12819.1	4078	6700.3	12846.6	12150.6	4199	55912.8	52178.7	16028.7	30926.2	56723.2	51809.5	17330.4	33384.4	58523.6	52090.1	16735.7	23020.1	57221.2	53793.9	15292.8	29478.5	54101.8	51586.7	10209.9	9481.2	2170.6	3668.1	10179.4	9608.6	2409.7
[truncated: 7,994 more rows]
[truncated: 11 more columns]

## Sheet: RTS-MS3 raw abundances
Accession	Organism	Gene Names (primary)	TMT11_LysC_Abundance 126	TMT11_LysC_Abundance 127N	TMT11_LysC_Abundance 127C	TMT11_LysC_Abundance 128N	TMT11_LysC_Abundance 128C	TMT11_LysC_Abundance 129N	TMT11_LysC_Abundance 129C	TMT11_LysC_Abundance 130N	TMT11_LysC_Abundance 130C	TMT11_LysC_Abundance 131N	TMT11_LysC_Abundance 131C	TMT11_TrypR_Abundance 126	TMT11_TrypR_Abundance 127N	TMT11_TrypR_Abundance 127C	TMT11_TrypR_Abundance 128N	TMT11_TrypR_Abundance 128C	TMT11_TrypR_Abundance 129N	TMT11_TrypR_Abundance 129C	TMT11_TrypR_Abundance 130N	TMT11_TrypR_Abundance 130C	TMT11_TrypR_Abundance 131N	TMT11_TrypR_Abundance 131C	TMT18_LysC_Abundance 126	TMT18_LysC_Abundance 127N	TMT18_LysC_Abundance 127C	TMT18_LysC_Abundance 128N	TMT18_LysC_Abundance 128C	TMT18_LysC_Abundance 129N	TMT18_LysC_Abundance 129C	TMT18_LysC_Abundance 130N	TMT18_LysC_Abundance 130C	TMT18_LysC_Abundance 131N	TMT18_LysC_Abundance 131C	TMT18_LysC_Abundance 132N	TMT18_LysC_Abundance 132C	TMT18_LysC_Abundance 133N	TMT18_LysC_Abundance 133C	TMT18_LysC_Abundance 134N	TMT18_LysC_Abundance 134C	TMT18_LysC_Abundance 135N	TMT18_TrypR_Abundance 126	TMT18_TrypR_Abundance 127N	TMT18_TrypR_Abundance 127C	TMT18_TrypR_Abundance 128N	TMT18_TrypR_Abundance 128C	TMT18_TrypR_Abundance 129N	TMT18_TrypR_Abundance 129C
[truncated: 8,000 more rows]
[truncated: 11 more columns]

[truncated: 2 more sheets: Human log2 scaled, MS2, Human log2 scaled, RTS-MS3]
